# Supplementary material for: Identification and analysis of ribosome-associated lncRNAs using ribosome profiling data
Source: BMC Genomics. 2018 May 29;19:414. doi: 10.1186/s12864-018-4765-z (PMC5975437; doi:10.1186/s12864-018-4765-z)
Supplement: Supplementary file 3 — Table S6. Mapping statistics for RNA-seq and Ribo-seq reads. (XLSX 51.4 kb) [file 12864_2018_4765_MOESM3_ESM.xlsx]

## Sheet: Sheet1
		mRNA			lncRNA
Dataset(used)	FullName	Total	Mapped	%Mapped	Total	Mapped	%Mapped	Dist*
	human-Brain-Gonzalez2014-normal-A	23706173	16991196	0.7167	24217633	10708008	0.4422	0.079		Notes: Dist is a metric of the length distribution similarity between reads mapped to lncRNAs and that mapped to CDSs. See "Methods" in the main text for the details on the Dist.
	human-Brain-Gonzalez2014-normal-B	21347787	15420462	0.7223	31333947	25115315	0.8015	0.083
	human-Brain-Gonzalez2014-normal-C	35977217	28536150	0.7932	25080466	16907554	0.6741	0.079
	human-Brain-Gonzalez2014-tumor-A	35098242	28716405	0.8182	15170942	10265883	0.6767	0.052
Brain	human-Brain-Gonzalez2014-tumor-B	31626666	24658572	0.7797	14653984	9454559	0.6452	0.049
	human-Breast-Rubio2014-control-rep1	50340395	7125959	0.1416	81412342	53189767	0.6533	0.132
	human-Breast-Rubio2014-control-rep2	123083196	79744297	0.6479	79526733	58476522	0.7353	0.116
	human-ES-Werner2015-control-rep1	41584104	35567283	0.8553	17021851	9081529	0.5335	0.134
ES	human-ES-Werner2015-control-rep2	44512501	36568569	0.8215	9449697	3886889	0.4113	0.126
	human-Fibroblasts-Loayza2013-control	37257171	32752183	0.8791	39356144	11357702	0.2886	0.089
	human-Fibroblasts-Loayza2013-control-1	25370509	21470081	0.8463	23004275	8993671	0.391	0.09
	human-Fibroblasts-Loayza2013-control-2	27320637	23173344	0.8482	13064524	5461725	0.4181	0.238
	human-Fibroblasts-Loayza2013-control-3	48538121	44008710	0.9067	11062208	7337328	0.6633	0.12
Fibroblasts	human-Fibroblasts-Shitrit2015-control	53207227	42990185	0.808	22619805	9508781	0.4204	0.072
	human-Fibroblasts-Xu2016-wt-d-leucine	31165323	22882098	0.7342	15835151	10316719	0.6515	0.301
	human-Fibroblasts-Xu2016-wt-l-leucine	30937001	23043630	0.7449	14717871	8045138	0.5466	0.301
Foreskin	human-Foreskin-Stren2012-24hr	12586584	9124038	0.7249	10193853	6982202	0.6849	0.121
	human-Foreskin-Stren2012-5hr	13618497	10402167	0.7638	9020836	6450523	0.7151	0.162
	human-Foreskin-Stren2012-72hr	9692082	3531189	0.3643	16990568	7612822	0.4481	0.153
	human-Foreskin-Stren2012-72hr-rep	29124647	23621055	0.811	12299740	4672420	0.3799	0.15
	human-HEK293-Andreev2015-control-rep1	5821931	4627175	0.7948	3203499	2424055	0.7567	0.245
	human-HEK293-Andreev2015-control-rep2	28820156	18614735	0.6459	14186970	9906609	0.6983	0.365
	human-HEK293-Eichhorn2014-mock	14387524	10246301	0.7122	9829831	4018989	0.4089	0.156
	human-HEK293-Iwasaki2016-dmso-rep1	32641987	27901375	0.8548	16871798	5153802	0.3055	0.172
	human-HEK293-Iwasaki2016-dmso-rep2	36838220	31153478	0.8457	8948458	4161066	0.465	0.16
	human-HEK293-Sidrauski2015-control-a	45917567	28306917	0.6165	26774547	12225942	0.4566	0.096
HEK293	human-HEK293-Sidrauski2015-control-b	41697825	26107816	0.6261	30655490	16222331	0.5292	0.071
	human-HEK293-Subtelny2014-cyt	14387523	10246290	0.7122	9829810	4018982	0.4089	0.151
	human-HeLa-Guo2010-mock12hr	25144786	11869651	0.4721	12397013	9638225	0.7775	0.057
	human-HeLa-Guo2010-mock32hr	9497338	5150764	0.5423	14078294	9921256	0.7047	0.044
	human-HeLa-Park2016-Mphase-rep1	53935760	47051344	0.8724	34655468	14499275	0.4184	0.053
	human-HeLa-Park2016-Mphase-rep2	53939835	47460177	0.8799	88029442	37295857	0.4237	0.106
HeLa	human-HeLa-Park2016-Sphase-rep1	52504854	43563287	0.8297	71439409	58656536	0.8211	0.034
	human-HeLa-Park2016-Sphase-rep2	66000131	55476885	0.8406	151184131	59778953	0.3954	0.078
	human-HeLa-Zur2016-G1phase-exp1	153305557	9241210	0.0603	79722525	36599502	0.4591	0.091
	human-HeLa-Zur2016-G1phase-exp2	19392270	13904364	0.717	23378881	20295774	0.8681	0.086
	human-HeLa-Zur2016-Mphase-exp1	135614675	13787506	0.1017	34065351	16029392	0.4705	0.114
	human-HeLa-Zur2016-Mphase-exp2	39594603	31521108	0.7961	23148891	18892323	0.8161	0.133
	human-KOPT-K1-Wolfe2014-dmso-rep1	106222113	90541881	0.8524	10907164	3070350	0.2815	0.25
	human-KOPT-K1-Wolfe2014-dmso-rep2	127285058	108625726	0.8534	14377264	2176344	0.1514	0.302
	human-Lymphoblastoid-Cenik2015-GM12878-rep1	29915148	24545964	0.8205	73497149	12414030	0.1689	0.284
	human-Lymphoblastoid-Cenik2015-GM12878-rep2	28305168	23098982	0.8161	45672997	8198038	0.1795	0.377
	human-Lymphoblastoid-Cenik2015-GM12891-rep1	28321824	23657450	0.8353	56277140	14285775	0.2538	0.302
	human-Lymphoblastoid-Cenik2015-GM12891-rep2	25870794	21564461	0.8335	42350440	13272838	0.3134	0.378
	human-Lymphoblastoid-Cenik2015-GM12892-rep1	30539431	25481284	0.8344	44516176	9147759	0.2055	0.385
	human-Lymphoblastoid-Cenik2015-GM12892-rep2	31189920	25500883	0.8176	61243778	16760461	0.2737	0.287
	human-Lymphoblastoid-Cenik2015-GM19238-rep1	26312170	21955224	0.8344	31417050	3731817	0.1188	0.248
	human-Lymphoblastoid-Cenik2015-GM19238-rep3	24541174	20784635	0.8469	35682223	3914713	0.1097	0.362
	human-Lymphoblastoid-Cenik2015-GM19239-rep2	29949538	25060101	0.8367	69464081	19743840	0.2842	0.314
	human-Lymphoblastoid-Cenik2015-GM19240-rep1	29726968	24553278	0.826	57926870	12257435	0.2116	0.273
	human-Lymphoblastoid-Cenik2015-GM19240-rep2	26782548	22227879	0.8299	70801017	13379551	0.189	0.312
	human-Lymphoblastoid-Cenik2015-GM19240-rep3	28489531	23706955	0.8321	44215080	2279554	0.0516	0.292
	human-Macrophages-Su2015-mock-rep1	38930591	30469722	0.7827	19428752	17563866	0.904	0.189
	human-Macrophages-Su2015-mock-rep2	35302066	28521252	0.8079	11728115	10156047	0.866	0.188
	human-Muscle-Wein2014-control	7540109	7489401	0.9933	507661	501992	0.9888	0.263
Myeloma	human-Myeloma-Wiita2013-control	12617533	9204491	0.7295	14397749	10642131	0.7392	0.099
	human-NCCIT-Grow2015-wt	9396393	6251682	0.6653	58060631	34647049	0.5967	0.302
	human-PC3-Hsieh2012-control-rep1	17950921	12853625	0.716	6657524	2378395	0.3572	0.1
PC3	human-PC3-Hsieh2012-control-rep2	18654224	13998836	0.7504	11039398	8426186	0.7633	0.068
RPE-1	human-RPE-1-Tanenbaum2015-G1-rep1	50333134	40846388	0.8115	41779569	28082117	0.6721	0.055
	human-RPE-1-Tanenbaum2015-G1-rep2	55585218	39859008	0.7171	22735931	12444339	0.5473	0.079
	human-RPE-1-Tanenbaum2015-G2-rep1	44261794	33761676	0.7628	21192827	10074858	0.4754	0.096
	human-RPE-1-Tanenbaum2015-G2-rep2	43331997	21556178	0.4975	20957157	10404402	0.4965	0.08
	human-RPE-1-Tanenbaum2015-M-rep1	81071630	62179718	0.767	24229813	13058571	0.5389	0.154
	human-RPE-1-Tanenbaum2015-M-rep2	49400997	40023521	0.8102	16605224	8491625	0.5114	0.138
	human-U2OS-Eichhorn2014-mock	20765487	12249370	0.5899	11094286	5685810	0.5125	0.228
	human-U2OS-Guo2014-mock	20765497	12249379	0.5899	11097798	5688525	0.5126	0.229
	human-U2OS-Jang2015-CT00-rep1	30766467	27524642	0.8946	10698710	8238395	0.77	0.065
	human-U2OS-Jang2015-CT00-rep2	26568487	23761469	0.8943	8093448	5869414	0.7252	0.081
	human-U2OS-Jang2015-CT02-rep1	32053909	28505173	0.8893	7109437	5576440	0.7844	0.079
	human-U2OS-Jang2015-CT02-rep2	27608457	24647296	0.8927	7233471	5075635	0.7017	0.075
	human-U2OS-Jang2015-CT04-rep1	29325468	25924749	0.884	8927641	6518547	0.7302	0.073
	human-U2OS-Jang2015-CT04-rep2	27997648	25056491	0.8949	6847792	4827831	0.705	0.086
	human-U2OS-Jang2015-CT06-rep1	31538781	27599221	0.8751	9666763	7420551	0.7676	0.073
	human-U2OS-Jang2015-CT06-rep2	30991243	27708189	0.8941	12240724	9023725	0.7372	0.078
	human-U2OS-Jang2015-CT08-rep1	29291180	25973579	0.8867	10010105	8103457	0.8095	0.072
	human-U2OS-Jang2015-CT08-rep2	28186680	25103379	0.8906	8997894	7081787	0.787	0.077
	human-U2OS-Jang2015-CT10-rep1	28867822	25496675	0.8832	8404007	6371930	0.7582	0.074
	human-U2OS-Jang2015-CT10-rep2	31234143	27526578	0.8813	9982689	7495258	0.7508	0.078
	human-U2OS-Jang2015-CT12-rep1	26613183	23555262	0.8851	11118970	7928171	0.713	0.07
	human-U2OS-Jang2015-CT12-rep2	28002620	24927575	0.8902	7126120	4050069	0.5683	0.08
	human-U2OS-Jang2015-CT14-rep1	31000585	27548946	0.8887	8209464	6325949	0.7706	0.069
	human-U2OS-Jang2015-CT14-rep2	30829679	27415638	0.8893	10345199	7643952	0.7389	0.083
	human-U2OS-Jang2015-CT16-rep1	26693598	23855127	0.8937	5294481	4052150	0.7654	0.072
	human-U2OS-Jang2015-CT16-rep2	29921626	26733926	0.8935	8826312	6621706	0.7502	0.078
	human-U2OS-Jang2015-CT18-rep1	26105761	23154457	0.8869	6668649	4501141	0.675	0.064
	human-U2OS-Jang2015-CT18-rep2	31325337	28107322	0.8973	9742329	6930868	0.7114	0.073
U2OS	human-U2OS-Jang2015-CT20-rep1	29915338	26678709	0.8918	8502522	6290697	0.7399	0.064
	human-U2OS-Jang2015-CT20-rep2	28135499	25308070	0.8995	10808655	8157323	0.7547	0.067
	human-U2OS-Jang2015-CT22-rep1	30156260	26776982	0.8879	12706599	9498408	0.7475	0.065
	human-U2OS-Jang2015-CT22-rep2	26765823	23998397	0.8966	8227433	5833278	0.709	0.066
	mouse-Brain-Gonzalez2014-normal-A	33270791	27614324	0.83	2522944	442908	0.1756	0.034
	mouse-Brain-Gonzalez2014-normal-B	33360725	27386092	0.8209	16698604	11583554	0.6937	0.1
	mouse-Brain-Gonzalez2014-normal-C	33881050	28359821	0.837	11113005	6090392	0.548	0.087
Brain	mouse-Brain-Gonzalez2014-tumor-A	37120052	26551951	0.7153	14367807	6215221	0.4326	0.037
	mouse-Brain-Gonzalez2014-tumor-B	28006296	22512124	0.8038	30945876	1047535	0.0339	0.137
	mouse-Brain-Gonzalez2014-tumor-C	31433374	25817920	0.8214	12901149	458937	0.0356	0.127
	mouse-Brain-Laguesse2015-wt-1	25468840	23146791	0.9088	19357901	11246784	0.581	0.11
	mouse-Brain-Laguesse2015-wt-2	19128723	17476386	0.9136	21404954	12300424	0.5747	0.104
EB	mouse-EB-Ingolia2011-eb	44474377	34359886	0.7726	39142735	25506644	0.6516	0.058
ES	mouse-ES-Hurt2013-control	44200486	40690743	0.9206	70747244	44057365	0.6227	0.019
	mouse-ES-Ingolia2011-mes	59790833	49112252	0.8214	48811567	28303241	0.5798	0.085
	mouse-ES-Reid2014-cyt	45958696	37763078	0.8217	10184184	7401189	0.7267	0.043
	mouse-ES-Reid2014-er	56320987	24349018	0.4323	45081181	27375999	0.6073	0.106
	mouse-ES-You2015-Lipo	92713371	58873929	0.635	54200488	41925126	0.7735	0.087
	mouse-ES-You2015-siGFP	94540100	60345402	0.6383	49928706	37901320	0.7591	0.08
	mouse-ES-You2015-siNC	100988376	64013168	0.6339	62157133	47750090	0.7682	0.08
Fibroblasts	mouse-Fibroblast-Thoreen2012-wild-vehicle	6383082	3571804	0.5596	5996501	3997946	0.6667	0.038
	mouse-Hippocampi-Cho2015-10min-rep1	101438895	31392345	0.3095	63906806	38476139	0.6021	0.08
	mouse-Hippocampi-Cho2015-10min-rep2	79682904	25551313	0.3207	71962828	26326298	0.3658	0.173
Hippocampi	mouse-Hippocampi-Cho2015-10min-rep3	77253662	24824683	0.3213	59412790	27811123	0.4681	0.076
	mouse-Hippocampi-Cho2015-30min-rep1	99165827	30980431	0.3124	68045914	42027923	0.6176	0.087
	mouse-Hippocampi-Cho2015-30min-rep2	83706253	25431361	0.3038	76954045	28258246	0.3672	0.161
	mouse-Hippocampi-Cho2015-30min-rep3	72231705	24568230	0.3401	58314315	29339899	0.5031	0.094
	mouse-Hippocampi-Cho2015-4hr-rep1	92607383	28704664	0.31	58415171	36823640	0.6304	0.097
	mouse-Hippocampi-Cho2015-4hr-rep2	72710479	21696274	0.2984	60702086	19602931	0.3229	0.2
	mouse-Hippocampi-Cho2015-4hr-rep3	68806057	23027841	0.3347	60105894	28667564	0.477	0.085
	mouse-Hippocampi-Cho2015-5min-rep1	86962503	25955207	0.2985	57225946	33246425	0.581	0.084
	mouse-Hippocampi-Cho2015-5min-rep2	76613300	24340433	0.3177	62115557	23492391	0.3782	0.219
	mouse-Hippocampi-Cho2015-5min-rep3	82499197	26509424	0.3213	52286387	24643127	0.4713	0.077
	mouse-Hippocampi-Cho2015-control-rep1	89250671	27310697	0.306	57407818	34276751	0.5971	0.077
	mouse-Hippocampi-Cho2015-control-rep2	84226124	28087405	0.3335	68682721	27642831	0.4025	0.215
	mouse-Hippocampi-Cho2015-control-rep3	78929229	26834524	0.34	62221835	30705396	0.4935	0.094
	mouse-Liver-Alvarez2017-control-rep1	37544658	14983921	0.3991	21508992	3830928	0.1781	0.054
	mouse-Liver-Alvarez2017-control-rep2	21836373	13794543	0.6317	20241198	3107406	0.1535	0.117
	mouse-Liver-Eichhorn2014-wt	41427924	12417208	0.2997	40903891	19130139	0.4677	0.168
	mouse-Liver-Fradejas2017-secisbp2-wt-rep1	58481818	47567139	0.8134	18538329	13752643	0.7418	0.06
	mouse-Liver-Fradejas2017-secisbp2-wt-rep2	70260478	50268046	0.7155	23269466	17774081	0.7638	0.299
	mouse-Liver-Fradejas2017-trsp-wt-rep1	45357002	34404379	0.7585	13928674	10968035	0.7874	0.076
	mouse-Liver-Fradejas2017-trsp-wt-rep2	48240351	36338081	0.7533	11533817	7078147	0.6137	0.088
	mouse-Liver-Frederic2015-ZT00-A	61463219	46194716	0.7516	39881861	34195972	0.8574	0.046
	mouse-Liver-Frederic2015-ZT00-B	42213367	31209585	0.7393	43229442	37844873	0.8754	0.041
	mouse-Liver-Frederic2015-ZT00-C	58324789	44798969	0.7681	36190320	30479336	0.8422	0.033
	mouse-Liver-Frederic2015-ZT00-D	59970294	46049152	0.7679	45009390	39246747	0.872	0.078
	mouse-Liver-Frederic2015-ZT02-A	59844576	45970942	0.7682	39250281	29287966	0.7462	0.058
	mouse-Liver-Frederic2015-ZT02-B	55928223	43494730	0.7777	40227347	27271002	0.6779	0.099
	mouse-Liver-Frederic2015-ZT02-C	59515906	46220179	0.7766	41028413	35148119	0.8567	0.048
	mouse-Liver-Frederic2015-ZT02-D	53866993	41218938	0.7652	36679695	31117317	0.8484	0.039
	mouse-Liver-Frederic2015-ZT04-A	59594923	45798470	0.7685	41313712	31477055	0.7619	0.095
	mouse-Liver-Frederic2015-ZT04-B	50506345	38364374	0.7596	35356679	24480446	0.6924	0.063
	mouse-Liver-Frederic2015-ZT04-C	57252425	43470398	0.7593	41725080	34959894	0.8379	0.064
	mouse-Liver-Frederic2015-ZT04-D	56999400	43761599	0.7678	30863503	23361131	0.7569	0.111
	mouse-Liver-Frederic2015-ZT06-A	59821414	43961477	0.7349	39179136	31735760	0.81	0.095
	mouse-Liver-Frederic2015-ZT06-B	45754295	32620585	0.713	43512282	37487683	0.8615	0.062
	mouse-Liver-Frederic2015-ZT06-C	60171428	45414939	0.7548	33242273	25698867	0.7731	0.088
	mouse-Liver-Frederic2015-ZT06-D	58974501	42779502	0.7254	32071831	23554355	0.7344	0.099
	mouse-Liver-Frederic2015-ZT08-A	58647867	44546814	0.7596	39619185	29267358	0.7387	0.058
	mouse-Liver-Frederic2015-ZT08-B	59903194	44778139	0.7475	36798863	31972355	0.8688	0.047
	mouse-Liver-Frederic2015-ZT08-C	53912120	40215367	0.7459	37556683	31380779	0.8356	0.045
	mouse-Liver-Frederic2015-ZT08-D	50594412	37597704	0.7431	32965845	24571731	0.7454	0.166
	mouse-Liver-Frederic2015-ZT10-A	60025634	47430382	0.7902	26921799	16154699	0.6001	0.093
	mouse-Liver-Frederic2015-ZT10-B	55529276	42145755	0.759	33183723	25829744	0.7784	0.115
	mouse-Liver-Frederic2015-ZT10-C	54529232	41861010	0.7677	34384031	27353087	0.7955	0.06
	mouse-Liver-Frederic2015-ZT10-D	56513483	40245363	0.7121	41281247	34994695	0.8477	0.063
	mouse-Liver-Frederic2015-ZT12-A	55237730	41689510	0.7547	49840117	44213128	0.8871	0.046
	mouse-Liver-Frederic2015-ZT12-B	55688206	41154168	0.739	32448529	25519673	0.7865	0.159
	mouse-Liver-Frederic2015-ZT12-C	58121704	44747826	0.7699	31482795	23921648	0.7598	0.052
	mouse-Liver-Frederic2015-ZT12-D	59053115	45838790	0.7762	40932029	35408928	0.8651	0.069
	mouse-Liver-Frederic2015-ZT14-A	56463229	44384461	0.7861	59055226	52009455	0.8807	0.068
	mouse-Liver-Frederic2015-ZT14-B	53422282	41171291	0.7707	30912332	22749841	0.7359	0.065
	mouse-Liver-Frederic2015-ZT14-C	62323830	47384097	0.7603	40918944	32538658	0.7952	0.06
	mouse-Liver-Frederic2015-ZT14-D	58084806	44899768	0.773	39085568	33401367	0.8546	0.044
	mouse-Liver-Frederic2015-ZT16-A	41353484	30972309	0.749	39034912	29044031	0.7441	0.072
	mouse-Liver-Frederic2015-ZT16-B	54506996	41807944	0.767	34160229	27774246	0.8131	0.082
	mouse-Liver-Frederic2015-ZT16-C	57241604	43966661	0.7681	41161040	35406805	0.8602	0.052
	mouse-Liver-Frederic2015-ZT16-D	60331531	43953852	0.7285	32933404	24156727	0.7335	0.038
	mouse-Liver-Frederic2015-ZT18-A	41786138	32052623	0.7671	50169938	35723740	0.7121	0.073
	mouse-Liver-Frederic2015-ZT18-B	51185766	39490659	0.7715	42434381	37418200	0.8818	0.075
	mouse-Liver-Frederic2015-ZT18-C	58914821	45390640	0.7704	35702491	28521102	0.7989	0.114
Liver	mouse-Liver-Frederic2015-ZT18-D	49164797	37639770	0.7656	35106576	21073274	0.6003	0.03
	mouse-Liver-Frederic2015-ZT20-A	61424054	45079231	0.7339	36416542	30599080	0.8403	0.042
	mouse-Liver-Frederic2015-ZT20-B	60595356	45727009	0.7546	34056033	29622594	0.8698	0.038
	mouse-Liver-Frederic2015-ZT20-C	43300737	33681699	0.7779	45426759	36641154	0.8066	0.089
	mouse-Liver-Frederic2015-ZT20-D	43124830	32865998	0.7621	52675489	44377211	0.8425	0.094
	mouse-Liver-Frederic2015-ZT22-A	61355344	48356738	0.7881	41931302	34688743	0.8273	0.084
	mouse-Liver-Frederic2015-ZT22-B	54540169	40193986	0.737	40405417	34065090	0.8431	0.062
	mouse-Liver-Frederic2015-ZT22-C	61292646	47593473	0.7765	47430108	41300385	0.8708	0.06
	mouse-Liver-Frederic2015-ZT22-D	54357767	39584984	0.7282	43931094	38882714	0.8851	0.064
	mouse-Liver-Gao2015-control	39838628	26610950	0.668	3216308	2115663	0.6578	0.047
	mouse-Liver-Howard2013-wt	63513172	33665691	0.5301	53100660	39529814	0.7444	0.235
	mouse-Liver-Janich2015-ZT0-rep1	40066009	20109991	0.5019	26374605	22343259	0.8472	0.173
	mouse-Liver-Janich2015-ZT0-rep2	33034581	17120213	0.5183	28480769	23668038	0.831	0.144
	mouse-Liver-Janich2015-ZT10-rep1	37166117	19685517	0.5297	39017872	31724041	0.8131	0.152
	mouse-Liver-Janich2015-ZT10-rep2	52434821	31210099	0.5952	55505348	49464297	0.8912	0.117
	mouse-Liver-Janich2015-ZT12-rep1	33460930	9804374	0.293	26731927	18633958	0.6971	0.18
	mouse-Liver-Janich2015-ZT12-rep2	38172695	12292098	0.322	28619553	20649016	0.7215	0.146
	mouse-Liver-Janich2015-ZT14-rep1	35825397	9840591	0.2747	36060159	24394028	0.6765	0.17
	mouse-Liver-Janich2015-ZT14-rep2	45538631	13482278	0.2961	26523033	18048726	0.6805	0.158
	mouse-Liver-Janich2015-ZT16-rep1	35396516	10252899	0.2897	35443540	25395529	0.7165	0.184
	mouse-Liver-Janich2015-ZT16-rep2	42037128	11826736	0.2813	43388802	27004249	0.6224	0.187
	mouse-Liver-Janich2015-ZT18-rep1	86299374	12793653	0.1482	38507184	25294086	0.6569	0.157
	mouse-Liver-Janich2015-ZT18-rep2	35876901	6646869	0.1853	31862312	22969489	0.7209	0.155
	mouse-Liver-Janich2015-ZT2-rep1	42598690	17739420	0.4164	43000318	28190435	0.6556	0.238
	mouse-Liver-Janich2015-ZT2-rep2	25950739	10319057	0.3976	22971346	18986684	0.8265	0.191
	mouse-Liver-Janich2015-ZT20-rep1	71828840	14588942	0.2031	34936315	22463937	0.643	0.154
	mouse-Liver-Janich2015-ZT20-rep2	29445291	9492932	0.3224	26463626	20030154	0.7569	0.187
	mouse-Liver-Janich2015-ZT22-rep1	34173363	20544569	0.6012	32902738	27817250	0.8454	0.113
	mouse-Liver-Janich2015-ZT22-rep2	37395859	24264540	0.6489	26708844	21980535	0.823	0.11
	mouse-Liver-Janich2015-ZT4-rep1	44391275	21490299	0.4841	26823442	22185260	0.8271	0.219
	mouse-Liver-Janich2015-ZT4-rep2	43488989	17884880	0.4113	51169822	27586940	0.5391	0.211
	mouse-Liver-Janich2015-ZT6-rep1	53967135	16548232	0.3066	28208501	22443144	0.7956	0.223
	mouse-Liver-Janich2015-ZT6-rep2	42780292	21238154	0.4964	28090962	24442046	0.8701	0.139
	mouse-Liver-Janich2015-ZT8-rep1	47958781	22402688	0.4671	27454799	23359208	0.8508	0.158
	mouse-Liver-Janich2015-ZT8-rep2	51511890	26596414	0.5163	34218062	27547193	0.805	0.154
	mouse-MEF-Gao2015-control	31220314	18979484	0.6079	28602028	16707971	0.5842	0.237
	mouse-Skin-Blanco2016-wt1	31890403	17409393	0.5459	11278549	4210860	0.3734	0.14
	mouse-Skin-Blanco2016-wt2	32580339	20995627	0.6444	6979962	3168705	0.454	0.225
	mouse-Skin-Blanco2016-wt3	29481496	15779595	0.5352	7412554	1867291	0.2519	0.161
Skin	mouse-Skin-Sendoel2017-wt-invivo-rep0	39183466	35408652	0.9037	23305836	11309499	0.4853	0.069
	mouse-Skin-Sendoel2017-wt-invivo-rep1	40175494	36264195	0.9026	15586905	4858355	0.3117	0.078
Testis	mouse-Testis-Castaneda2014-wt-a	89242379	66147271	0.7412	15237617	7480401	0.4909	0.11
	mouse-Testis-Castaneda2014-wt-b	40924228	28528077	0.6971	8669490	4604910	0.5312	0.139
