# Supplementary material for: Identification and analysis of ribosome-associated lncRNAs using ribosome profiling data
Source: BMC Genomics. 2018 May 29;19:414. doi: 10.1186/s12864-018-4765-z (PMC5975437; doi:10.1186/s12864-018-4765-z)
Supplement: Supplementary file 8 — Table S8. Ribosome association for human and mouse lncRNAs. (XLSX 1515.52 kb) [file 12864_2018_4765_MOESM8_ESM.xlsx]

## Sheet: human
lncRNA_ID	Brain	ES	Fibroblasts	Foreskin	HEK293	HeLa	Myeloma	PC3	RPE-1	U2OS	Spec	RAI	RAI*(1-Spec)	RAI*Spec	TS	lncRNA_Class
ENST00000602810.1_1_ZSCAN16-AS1-002	A1	A3	A3	A3	A2	A1	A3	A3	A1	A3	0	1	1	0	5	trans-lncRNA
ENST00000476274.6_1_RP11-203J24.9-003	A3	A3	A3	A3	A3	A3	A3	A3	A3	A3	0	1	1	0	10	trans-lncRNA
ENST00000426066.1_1_BMS1P20-001	A2	A3	A3	A3	A2	A2	A3	A2	A2	A3	0	1	1	0	7.5	trans-lncRNA
ENST00000634676.1_1_LLNLR-245B6.1-001	A3	A3	A3	A2	A3	A2	A3	A3	A1	A3	0	1	1	0	7.5	trans-lncRNA
ENST00000602920.5_1_JPX-007	A3	A1	A3	A2	A3	A2	A3	A3	A3	A3	0	1	1	0	7.5	trans-lncRNA
ENST00000520348.5_1_SNHG6-005	A2	A2	A2	A2	A2	A2	A3	A2	A3	A2	0	1	1	0	6	trans-lncRNA
ENST00000414209.5_1_JPX-001	A3	A1	A2	A2	A3	A2	A3	A1	A3	A3	0	1	1	0	5.5	trans-lncRNA
ENST00000590513.2_1_RP11-400F19.6-001	A2	A3	A3	A2	A3	A3	A3	A2	A3	A3	0	1	1	0	8.5	trans-lncRNA
ENST00000609803.2_1_RP11-352M15.2-001	A2	A2	A3	A2	A3	A2	A3	A1	A3	A3	0	1	1	0	6.5	trans-lncRNA
ENST00000413987.1_1_SNHG3-004	A0	A2	A1	A2	A3	A2	A3	A3	A3	A3	0	1	1	0	5	trans-lncRNA
ENST00000579700.1_1_DTX2P1-UPK3BP1-PMS2P11-002	A2	A3	A2	A1	A2	A2	A3	A3	A3	A3	0	1	1	0	6.5	trans-lncRNA
ENST00000445430.5_1_LINC00969-038	A3	A2	A2	A2	A2	A2	A3	A3	A2	A3	0	1	1	0	7	trans-lncRNA
ENST00000493536.5_1_SNHG16-002	A1	A3	A3	A3	A3	A3	A3	A3	A2	A3	0	1	1	0	8	trans-lncRNA
ENST00000437681.1_1_SNHG3-002	A0	A2	A1	A2	A3	A2	A3	A3	A3	A3	0	1	1	0	5	trans-lncRNA
ENST00000602520.5_1_SNHG8-002	A3	A2	A3	A3	A3	A3	A2	A2	A3	A2	0	1	1	0	8	trans-lncRNA
ENST00000602414.5_1_SNHG8-001	A3	A3	A3	A3	A3	A3	A3	A3	A3	A3	0	1	1	0	10	trans-lncRNA
ENST00000602483.5_1_SNHG8-003	A3	A2	A3	A3	A3	A3	A3	A3	A3	A3	0	1	1	0	9.5	trans-lncRNA
ENST00000521399.5_1_SNHG6-006	A1	A3	A3	A3	A2	A2	A3	A2	A2	A3	0	1	1	0	6.5	trans-lncRNA
ENST00000398039.2_1_RP11-78J21.7-001	A3	A2	A2	A1	A3	A2	A2	A2	A2	A3	0	1	1	0	5.5	trans-lncRNA
ENST00000521127.1_1_SNHG6-007	A2	A3	A3	A2	A2	A2	A3	A2	A3	A2	0	1	1	0	7	trans-lncRNA
ENST00000520944.5_1_SNHG6-003	A3	A2	A3	A3	A2	A3	A3	A2	A3	A3	0	1	1	0	8.5	trans-lncRNA
ENST00000453618.1_SEC22B-001	A3	A3	A3	A3	A2	A3	A3	A3	A3	A3	0	1	1	0	9.5	trans-lncRNA
ENST00000602294.5_1_JPX-009	A3	A0	A3	A3	A3	A1	A3	A2	A2	A2	0	1	1	0	5	trans-lncRNA
ENST00000550231.1_1_RP11-478C19.2-001	A3	A3	A2	A2	A2	A3	A2	A3	A2	A2	0	1	1	0	7	trans-lncRNA
ENST00000429210.1_RP11-312O7.2-001	A3	A3	A3	A3	A2	A1	A3	A3	A1	A3	0	1	1	0	6.5	trans-lncRNA
ENST00000524003.1_1_OTUD6B-AS1-001	A1	A2	A1	A3	A3	A3	A1	A3	A3	A3	0	1	1	0	5	trans-lncRNA
ENST00000416970.5_1_SNHG7-003	A3	A3	A3	A3	A3	A3	A3	A1	A3	A3	0	1	1	0	8.5	trans-lncRNA
ENST00000636308.1_1_DTX2P1-UPK3BP1-PMS2P11-003	A2	A3	A3	A3	A1	A3	A3	A3	A3	A3	0	1	1	0	8	trans-lncRNA
ENST00000625445.1_1_EBLN3-001	A3	A3	A3	A2	A3	A3	A3	A3	A1	A3	0	1	1	0	8	trans-lncRNA
ENST00000590435.5_1_SNHG16-003	A1	A3	A3	A3	A3	A3	A3	A3	A3	A3	0	1	1	0	8.5	trans-lncRNA
ENST00000500741.2_1_NRAV-002	A2	A2	A2	A1	A3	A2	A3	A2	A3	A2	0	1	1	0	5.5	trans-lncRNA
ENST00000428008.5_1_ZFAS1-006	A3	A1	A3	A3	A3	A3	A3	A3	A3	A2	0	1	1	0	8	trans-lncRNA
ENST00000442116.1_1_AP006222.2-003	A3	A3	A3	A3	A2	A1	A2	A3	A2	A3	0	1	1	0	7	trans-lncRNA
ENST00000598846.1_1_RP1-283E3.8-001	A2	A3	A2	A2	A2	A2	A3	A2	A2	A2	0	1	1	0	6	trans-lncRNA
ENST00000578492.5_1_RP13-104F24.2-001	A3	A3	A3	A2	A2	A3	A2	A2	A2	A3	0	1	1	0	7.5	trans-lncRNA
ENST00000581621.1_1_RP11-186B7.4-001	A3	A3	A3	A3	A3	A3	A3	A3	A3	A3	0	1	1	0	10	trans-lncRNA
ENST00000326677.9_1_ZFAS1-002	A3	A2	A3	A3	A3	A3	A3	A3	A3	A2	0	1	1	0	9	trans-lncRNA
ENST00000425653.1_1_DANCR-002	A2	A3	A2	A3	A3	A3	A3	A3	A3	A3	0	1	1	0	9	trans-lncRNA
ENST00000442823.2_1_EPB41L4A-AS1-003	A2	A1	A1	A0	A2	A2	A3	A1	A1	A1	0	1	1	0	-1	ribo-lncRNA
ENST00000580790.1_1_BMS1P4-001	A1	A2	A2	A1	A2	A2	A3	A2	A1	A2	0	1	1	0	2.5	ribo-lncRNA
ENST00000425081.2_1_PITPNA-AS1-001	A1	A3	A3	A2	A3	A1	A2	A3	A1	A3	0	1	1	0	4.5	ribo-lncRNA
ENST00000590628.1_1_CTC-459F4.3-001	A2	A0	A1	A1	A3	A1	A1	A1	A0	A3	0	1	1	0	-2	ribo-lncRNA
ENST00000418833.2_1_RP4-758J18.2-003	A1	A1	A2	A1	A1	A2	A2	A2	A2	A1	0	1	1	0	0	ribo-lncRNA
ENST00000573187.1_1_AC113189.5-004	A0	A0	A0	A0	A0	A0	A0	A0	A0	A0	0	1	1	0	-10	ribo-lncRNA
ENST00000342584.3_1_PP7080-002	A3	A1	A2	A2	A3	A3	A1	A1	A3	A1	0	1	1	0	3	ribo-lncRNA
ENST00000423222.5_1_LINC00467-001	A0	A3	A0	A0	A2	A0	A3	A1	A1	A1	0	1	1	0	-3	ribo-lncRNA
ENST00000592738.2_SPPL2B-005	A2	A2	A2	A1	A0	A1	A2	A0	A1	A0	0	1	1	0	-2.5	ribo-lncRNA
ENST00000506606.1_1_UBA6-AS1-001	A3	A2	A2	A3	A2	A2	A0	A0	A1	A3	0	1	1	0	2.5	ribo-lncRNA
ENST00000612598.1_1_RP11-12G12.7-001	A1	A1	A2	A2	A3	A2	A1	A2	A2	A1	0	1	1	0	1.5	ribo-lncRNA
ENST00000554360.5_1_PSMA3-AS1-002	A2	A2	A3	A3	A2	A3	A1	A3	A1	A1	0	1	1	0	4	ribo-lncRNA
ENST00000313807.4_1_EIF3J-AS1-001	A2	A3	A1	A0	A1	A2	A0	A2	A2	A3	0	1	1	0	1	ribo-lncRNA
ENST00000607315.1_1_RP11-51J9.5-001	A0	A0	A0	A0	A1	A1	A0	A0	A1	A0	0	1	1	0	-8.5	ribo-lncRNA
ENST00000443946.1_1_AC016747.3-002	A0	A2	A3	A1	A2	A0	A1	A1	A2	A1	0	1	1	0	-1.5	ribo-lncRNA
ENST00000420918.3_1_AC016747.3-001	A0	A2	A3	A1	A2	A1	A3	A2	A1	A2	0	1	1	0	1.5	ribo-lncRNA
ENST00000420850.1_1_ENTPD3-AS1-003	A2	A1	A0	A0	A0	A1	A0	A0	A0	A0	0	1	1	0	-7.5	ribo-lncRNA
ENST00000518073.1_1_MINCR-001	A0	A1	A0	A0	A0	A0	A0	A0	A0	A1	0	1	1	0	-9	ribo-lncRNA
ENST00000514110.5_1_SNHG4-007	A2	A3	A0	A0	A1	A3	A3	A1	A2	A0	0	1	1	0	0	ribo-lncRNA
ENST00000611079.1_1_RP1-267D11.6-001	A2	A0	A1	A0	A1	A0	A0	A0	A0	A1	0	1	1	0	-7	ribo-lncRNA
ENST00000417691.1_1_AC016747.3-004	A0	A2	A2	A0	A1	A0	A1	A2	A1	A3	0	1	1	0	-2	ribo-lncRNA
ENST00000431308.5_1_AC005562.1-004	A1	A2	A1	A0	A1	A0	A0	A2	A0	A1	0	1	1	0	-5	ribo-lncRNA
ENST00000585816.1_1_CTC-260E6.6-001	A0	A1	A0	A1	A0	A0	A0	A1	A0	A1	0	1	1	0	-8	ribo-lncRNA
ENST00000571449.1_1_ZNF213-AS1-004	A0	A0	A0	A0	A1	A0	A0	A0	A0	A1	0	1	1	0	-9	ribo-lncRNA
ENST00000413077.1_1_AC012146.7-001	A2	A3	A0	A2	A1	A2	A3	A2	A0	A2	0	1	1	0	2	ribo-lncRNA
ENST00000527564.1_1_FLJ20021-001	A3	A2	A1	A0	A2	A2	A3	A0	A0	A3	0	1	1	0	1	ribo-lncRNA
ENST00000590479.5_1_MAPKAPK5-AS1-005	A2	A1	A0	A1	A1	A3	A0	A1	A2	A1	0	1	1	0	-2.5	ribo-lncRNA
ENST00000418945.1_1_RP11-98I9.4-001	A2	A3	A1	A0	A1	A2	A0	A0	A1	A1	0	1	1	0	-3	ribo-lncRNA
ENST00000366109.2_1_RP11-498P14.5-001	A2	A2	A1	A0	A1	A0	A0	A1	A2	A0	0	1	1	0	-4	ribo-lncRNA
ENST00000591166.1_1_ASB16-AS1-003	A0	A1	A1	A0	A1	A0	A1	A2	A0	A1	0	1	1	0	-6	ribo-lncRNA
ENST00000501652.5_1_LINC01184-003	A2	A0	A2	A2	A1	A0	A1	A2	A1	A1	0	1	1	0	-2	ribo-lncRNA
ENST00000457084.1_1_RP11-206L10.9-019	A1	A2	A0	A1	A3	A0	A0	A0	A0	A1	0	1	1	0	-5	ribo-lncRNA
ENST00000451607.5_1_GAS5-015	A2	A2	A2	A2	A1	A2	A3	A1	A2	A2	0	1	1	0	3.5	ribo-lncRNA
ENST00000441504.1_1_DANCR-003	A0	A0	A0	A0	A0	A0	A0	A0	A0	A0	0	1	1	0	-10	ribo-lncRNA
ENST00000480904.2_1_THUMPD3-AS1-018	A0	A1	A2	A1	A2	A1	A1	A1	A3	A3	0	1	1	0	-0.5	ribo-lncRNA
ENST00000427796.5_1_TCEB3-AS1-001	A2	A0	A1	A1	A1	A1	A2	A1	A1	A1	0	1	1	0	-3.5	ribo-lncRNA
ENST00000446751.5_1_NUTM2A-AS1-012	A0	A3	A1	A2	A2	A2	A3	A1	A3	A2	0	1	1	0	3	ribo-lncRNA
ENST00000580048.1_1_LINC00909-001	A2	A1	A2	A2	A1	A2	A2	A2	A2	A2	0	1	1	0	3	ribo-lncRNA
ENST00000417554.1_RP11-495P10.2-002	A0	A0	A0	A0	A0	A0	A0	A0	A0	A0	0	1	1	0	-10	ribo-lncRNA
ENST00000572035.1_1_RP11-111M22.3-006	A0	A2	A1	A1	A1	A2	A1	A2	A1	A2	0	1	1	0	-1.5	ribo-lncRNA
ENST00000501079.5_1_ZBED5-AS1-001	A1	A0	A2	A1	A1	A3	A1	A2	A0	A3	0	1	1	0	-1	ribo-lncRNA
ENST00000609228.1_1_MAPKAPK5-AS1-010	A2	A3	A1	A2	A1	A2	A0	A3	A2	A1	0	1	1	0	1.5	ribo-lncRNA
ENST00000432221.2_RP11-592B15.3-202	A0	A2	A1	A1	A2	A2	A2	A2	A1	A1	0	1	1	0	-0.5	ribo-lncRNA
ENST00000590606.5_1_CTC-260E6.6-005	A0	A0	A0	A0	A0	A0	A1	A0	A0	A2	0	1	1	0	-8	ribo-lncRNA
ENST00000414002.5_1_SNHG5-002	A2	A3	A1	A2	A2	A1	A3	A3	A1	A1	0	1	1	0	2.5	ribo-lncRNA
ENST00000507197.5_1_SNHG4-002	A2	A3	A0	A0	A1	A3	A3	A1	A3	A1	0	1	1	0	1	ribo-lncRNA
ENST00000441932.1_1_RP11-134G8.5-001	A2	A3	A2	A1	A3	A2	A3	A2	A1	A2	0	1	1	0	4.5	ribo-lncRNA
ENST00000369605.8_1_SNHG5-001	A2	A3	A3	A2	A2	A0	A3	A2	A3	A0	0	1	1	0	4	ribo-lncRNA
ENST00000594653.1_1_RP11-15H20.7-002	A2	A0	A1	A0	A3	A0	A2	A2	A0	A0	0	1	1	0	-3	ribo-lncRNA
ENST00000570379.1_1_RP11-156P1.3-006	A1	A1	A1	A0	A1	A2	A1	A0	A0	A3	0	1	1	0	-4	ribo-lncRNA
ENST00000605862.4_1_RP11-274B21.14-001	A1	A2	A2	A1	A2	A1	A1	A1	A1	A1	0	1	1	0	-2	ribo-lncRNA
ENST00000413722.5_1_NUTM2A-AS1-006	A0	A3	A1	A1	A1	A0	A1	A1	A1	A1	0	1	1	0	-4.5	ribo-lncRNA
ENST00000531523.1_1_SNHG9-001	A0	A0	A0	A0	A0	A0	A0	A0	A0	A0	0	1	1	0	-10	ribo-lncRNA
ENST00000563192.1_1_SNHG19-001	A3	A0	A1	A1	A2	A3	A3	A3	A2	A3	0	1	1	0	4	ribo-lncRNA
ENST00000506188.5_1_SNHG4-003	A2	A3	A0	A0	A2	A2	A1	A1	A3	A1	0	1	1	0	0	ribo-lncRNA
ENST00000564152.1_1_CTA-29F11.1-001	A0	A0	A0	A1	A1	A0	A0	A0	A1	A1	0	1	1	0	-8	ribo-lncRNA
ENST00000440719.1_LINC00623-015	A0	A1	A0	A0	A0	A2	A2	A0	A0	A0	0	1	1	0	-6.5	ribo-lncRNA
ENST00000514146.1_1_TRIM52-AS1-002	A1	A1	A2	A1	A1	A0	A3	A2	A1	A2	0	1	1	0	-1	ribo-lncRNA
ENST00000442526.2_1_RP11-517P14.2-001	A2	A1	A2	A1	A1	A1	A1	A1	A1	A1	0	1	1	0	-3	ribo-lncRNA
ENST00000592381.1_1_RP11-1094M14.11-001	A2	A3	A1	A1	A2	A2	A1	A2	A1	A1	0	1	1	0	0.5	ribo-lncRNA
ENST00000582787.1_1_RP11-6N17.4-001	A1	A0	A1	A0	A0	A2	A1	A2	A0	A0	0	1	1	0	-5.5	ribo-lncRNA
ENST00000500276.6_1_RASSF8-AS1-002	A1	A1	A2	A1	A0	A1	A0	A0	A1	A0	0	1	1	0	-6	ribo-lncRNA
ENST00000586942.5_1_SNHG16-007	A1	A2	A2	A1	A2	A3	A2	A2	A2	A3	0	1	1	0	4	ribo-lncRNA
ENST00000436616.2_1_AC009948.5-006	A1	A2	A3	A2	A2	A0	A1	A1	A1	A1	0	1	1	0	-1	ribo-lncRNA
ENST00000470977.5_1_SNHG12-003	A1	A1	A1	A0	A1	A3	A3	A0	A2	A1	0	1	1	0	-2	ribo-lncRNA
ENST00000500203.2_SEC22B-002	A3	A0	A3	A2	A1	A2	A2	A0	A2	A2	0	1	1	0	2	ribo-lncRNA
ENST00000609350.1_1_RP11-395A13.2-001	A3	A3	A1	A0	A1	A2	A0	A1	A0	A1	0	1	1	0	-2.5	ribo-lncRNA
ENST00000455565.5_1_CRHR1-IT1-005	A3	A3	A1	A1	A3	A1	A1	A3	A3	A2	0	1	1	0	3.5	ribo-lncRNA
ENST00000398849.6_1_AC005562.1-001	A3	A2	A1	A1	A1	A0	A0	A1	A0	A2	0	1	1	0	-3	ribo-lncRNA
ENST00000551421.1_1_RP11-620J15.3-002	A1	A1	A3	A0	A3	A0	A2	A2	A3	A2	0	1	1	0	1.5	ribo-lncRNA
ENST00000546580.1_1_RP11-620J15.3-001	A1	A3	A2	A1	A1	A0	A0	A3	A2	A1	0	1	1	0	-1	ribo-lncRNA
ENST00000527986.5_1_WAC-AS1-001	A1	A1	A1	A2	A2	A1	A1	A2	A1	A2	0	1	1	0	-1	ribo-lncRNA
ENST00000585498.1_1_CTC-260E6.6-003	A2	A3	A1	A0	A2	A1	A1	A1	A0	A2	0	1	1	0	-1.5	ribo-lncRNA
ENST00000371417.3_1_ARRDC1-AS1-001	A3	A2	A2	A0	A2	A3	A2	A0	A2	A3	0	1	1	0	3.5	ribo-lncRNA
ENST00000499346.6_1_LINC01184-001	A2	A1	A2	A0	A1	A2	A2	A2	A3	A1	0	1	1	0	1	ribo-lncRNA
ENST00000580220.2_1_CRHR1-IT1-004	A0	A1	A0	A0	A0	A0	A0	A2	A0	A0	0	1	1	0	-8	ribo-lncRNA
ENST00000537068.5_1_SNHG1-025	A1	A2	A1	A0	A1	A3	A2	A3	A3	A1	0	1	1	0	1	ribo-lncRNA
ENST00000421068.5_1_GAS5-006	A2	A2	A2	A1	A3	A2	A2	A1	A2	A1	0	1	1	0	2.5	ribo-lncRNA
ENST00000518481.1_1_CTD-2336O2.1-003	A2	A2	A2	A1	A0	A1	A0	A1	A2	A0	0	1	1	0	-2.5	ribo-lncRNA
ENST00000458739.1_1_NUTM2A-AS1-013	A0	A1	A3	A2	A2	A1	A3	A2	A3	A2	0	1	1	0	3	ribo-lncRNA
ENST00000605920.1_1_RP11-182L21.6-001	A2	A2	A3	A0	A2	A2	A1	A0	A2	A2	0	1	1	0	1.5	ribo-lncRNA
ENST00000567508.1_1_RP1-39G22.7-001	A2	A1	A2	A3	A2	A1	A2	A1	A2	A1	0	1	1	0	1.5	ribo-lncRNA
ENST00000425884.5_1_RP11-418J17.1-003	A1	A1	A1	A2	A3	A3	A1	A1	A1	A3	0	1	1	0	0.5	ribo-lncRNA
ENST00000564536.1_1_RP11-303E16.8-001	A0	A3	A0	A2	A1	A1	A1	A0	A1	A2	0	1	1	0	-3	ribo-lncRNA
ENST00000634344.1_1_AP006222.2-005	A1	A2	A2	A1	A2	A1	A0	A1	A0	A2	0	1	1	0	-2	ribo-lncRNA
ENST00000523354.1_1_THUMPD3-AS1-010	A1	A0	A0	A1	A1	A0	A0	A0	A1	A1	0	1	1	0	-7.5	ribo-lncRNA
ENST00000417721.5_1_ZFAS1-004	A2	A2	A0	A0	A1	A2	A0	A1	A3	A0	0	1	1	0	-2.5	ribo-lncRNA
ENST00000584926.5_1_LRRC75A-AS1-027	A1	A2	A3	A2	A2	A3	A3	N	A3	A3	0.11	1	0.89	0.11	6	trans-lncRNA
ENST00000450535.5_1_ZFAS1-007	A2	A2	A2	N	A3	A2	A2	A2	A3	A2	0.11	1	0.89	0.11	5.5	trans-lncRNA
ENST00000429897.5_1_LINC00969-040	A2	A2	A2	A2	A2	N	A3	A2	A2	A3	0.11	1	0.89	0.11	5.5	trans-lncRNA
ENST00000452399.1_RP11-14N7.2-002	A2	N	A3	A3	A2	A3	A1	A3	A3	A3	0.11	1	0.89	0.11	6.5	trans-lncRNA
ENST00000587838.1_1_SNHG16-008	A1	A3	A1	A3	A3	A2	N	A3	A2	A3	0.11	1	0.89	0.11	5	trans-lncRNA
ENST00000602819.5_1_SNHG8-004	A3	A3	A3	A3	N	A3	A3	A2	A3	A3	0.11	1	0.89	0.11	8.5	trans-lncRNA
ENST00000602573.1_1_SNHG8-005	A2	A3	A2	A3	A3	A3	A2	N	A3	A2	0.11	1	0.89	0.11	7	trans-lncRNA
ENST00000547717.1_1_RP11-793H13.8-001	A3	A3	A2	A2	A3	A2	A3	A3	A3	N	0.11	1	0.89	0.11	7.5	trans-lncRNA
ENST00000564629.1_1_RP11-452L6.5-001	A3	A2	A3	A1	A3	A2	A3	N	A3	A1	0.11	1	0.89	0.11	5	trans-lncRNA
ENST00000331944.10_1_LINC00152-003	N	A1	A3	A2	A1	A3	A3	A3	A2	A3	0.11	1	0.89	0.11	5	trans-lncRNA
ENST00000625589.2_1_RP11-70C1.3-003	A3	A3	A2	A2	A3	A2	A3	N	A2	A3	0.11	1	0.89	0.11	7	trans-lncRNA
ENST00000444232.3_1_AC093323.3-002	A3	A2	A3	A2	A3	A3	A3	A3	A2	N	0.11	1	0.89	0.11	7.5	trans-lncRNA
ENST00000462662.1_1_RP11-212P7.3-001	A2	A3	A2	A2	N	A2	A2	A2	A2	A2	0.11	1	0.89	0.11	5	trans-lncRNA
ENST00000409569.2_1_MIR4435-2HG-001	N	A1	A3	A2	A1	A3	A2	A3	A3	A3	0.11	1	0.89	0.11	5	trans-lncRNA
ENST00000412759.1_RP11-439A17.7-001	A3	A3	A3	A2	A2	A1	A3	N	A1	A3	0.11	1	0.89	0.11	5	trans-lncRNA
ENST00000453324.5_1_LINC00969-041	N	A1	A3	A2	A2	A2	A3	A2	A2	A3	0.11	1	0.89	0.11	5	trans-lncRNA
ENST00000580180.5_1_LRRC75A-AS1-026	A3	A3	A3	A3	A3	A3	A3	N	A3	A3	0.11	1	0.89	0.11	9	trans-lncRNA
ENST00000417835.1_1_FGD5-AS1-004	A3	A3	A3	A3	A2	A1	A0	N	A1	A3	0.11	1	0.89	0.11	3.5	ribo-lncRNA
ENST00000581471.2_1_LINC00667-004	A2	A1	A2	A2	N	A3	A3	A0	A3	A3	0.11	1	0.89	0.11	4	ribo-lncRNA
ENST00000526795.1_1_RAB30-AS1-003	A1	A1	A0	A1	A1	A2	A2	A1	N	A2	0.11	1	0.89	0.11	-2	ribo-lncRNA
ENST00000427063.6_1_SVIL-AS1-003	A2	N	A3	A2	A1	A3	A1	A2	A1	A2	0.11	1	0.89	0.11	2.5	ribo-lncRNA
ENST00000431840.2_RP11-144G6.12-001	A1	A2	A1	A2	A2	A2	A1	A2	N	A1	0.11	1	0.89	0.11	0.5	ribo-lncRNA
ENST00000416193.5_1_SLC16A1-AS1-002	A0	A1	A2	A0	A1	A1	A0	N	A0	A1	0.11	1	0.89	0.11	-5.5	ribo-lncRNA
ENST00000323813.3_1_TYMSOS-001	A1	A3	N	A0	A3	A1	A1	A2	A0	A2	0.11	1	0.89	0.11	-0.5	ribo-lncRNA
ENST00000438412.5_1_HCG18-003	A0	A1	A1	A0	A0	N	A0	A1	A0	A1	0.11	1	0.89	0.11	-7	ribo-lncRNA
ENST00000483543.7_1_AJ271736.10-001	A1	A2	A1	A2	N	A3	A2	A2	A2	A2	0.11	1	0.89	0.11	3	ribo-lncRNA
ENST00000433843.1_1_SNHG5-007	A1	A3	A2	A2	A2	A0	A2	A0	N	A0	0.11	1	0.89	0.11	-0.5	ribo-lncRNA
ENST00000452565.1_1_GS1-124K5.4-002	A2	A1	A1	A0	A0	A1	A1	A1	N	A2	0.11	1	0.89	0.11	-3.5	ribo-lncRNA
ENST00000498917.2_1_UBA6-AS1-003	A3	N	A3	A2	A1	A2	A1	A1	A3	A3	0.11	1	0.89	0.11	3.5	ribo-lncRNA
ENST00000399508.2_RP11-592B15.3-201	A1	A2	A1	A1	A2	N	A1	A2	A1	A3	0.11	1	0.89	0.11	0	ribo-lncRNA
ENST00000508096.1_1_RP11-298J20.4-001	A1	A1	A1	A1	A2	A2	A0	N	A1	A1	0.11	1	0.89	0.11	-3	ribo-lncRNA
ENST00000507692.5_1_SNHG4-008	A2	A3	A0	N	A1	A2	A1	A1	A2	A1	0.11	1	0.89	0.11	-0.5	ribo-lncRNA
ENST00000456293.5_1_GAS5-007	A2	A2	A2	A2	A1	A2	A2	N	A2	A2	0.11	1	0.89	0.11	3.5	ribo-lncRNA
ENST00000442383.1_1_OSER1-AS1-001	A3	A0	A2	A0	A1	A1	A1	A0	N	A1	0.11	1	0.89	0.11	-3.5	ribo-lncRNA
ENST00000528337.1_1_WAC-AS1-002	A1	A1	A1	A1	A2	A1	A0	A2	N	A2	0.11	1	0.89	0.11	-2	ribo-lncRNA
ENST00000501011.6_1_RAB30-AS1-001	A1	A1	N	A1	A1	A3	A2	A1	A2	A1	0.11	1	0.89	0.11	-1	ribo-lncRNA
ENST00000416769.1_1_LINC00339-001	A0	A2	A0	A0	N	A1	A0	A0	A0	A0	0.11	1	0.89	0.11	-7	ribo-lncRNA
ENST00000436764.5_1_SNHG17-001	A1	A1	A1	A3	A3	A3	A3	A3	A2	N	0.11	1	0.89	0.11	4	ribo-lncRNA
ENST00000451298.1_1_RP11-248G5.8-001	A1	A1	A1	A2	A1	A1	A0	A1	N	A1	0.11	1	0.89	0.11	-4	ribo-lncRNA
ENST00000427306.2_1_EPB41L4A-AS1-002	N	A1	A1	A0	A2	A2	A3	A2	A1	A1	0.11	1	0.89	0.11	-0.5	ribo-lncRNA
ENST00000417578.5_1_SNHG17-006	A2	N	A1	A2	A1	A2	A3	A2	A1	A1	0.11	1	0.89	0.11	1	ribo-lncRNA
ENST00000528804.1_1_AL136419.6-002	A3	A2	A2	A1	A2	A2	A2	N	A2	A2	0.11	1	0.89	0.11	4	ribo-lncRNA
ENST00000436656.5_1_GAS5-004	A1	A2	A2	A2	A2	N	A3	A0	A3	A1	0.11	1	0.89	0.11	2	ribo-lncRNA
ENST00000443631.1_1_RP11-545E17.3-001	N	A1	A1	A1	A1	A1	A3	A1	A1	A3	0.11	1	0.89	0.11	-1.5	ribo-lncRNA
ENST00000558945.5_1_OIP5-AS1-002	A0	A3	A1	A1	A1	A0	A1	N	A0	A1	0.11	1	0.89	0.11	-4.5	ribo-lncRNA
ENST00000448190.6_1_SNHG4-005	A2	A3	A0	N	A1	A3	A2	A1	A3	A1	0.11	1	0.89	0.11	1.5	ribo-lncRNA
ENST00000430302.1_1_RP11-111F5.4-004	A3	A1	A1	A0	A1	A1	N	A1	A0	A1	0.11	1	0.89	0.11	-4	ribo-lncRNA
ENST00000469846.2_1_THUMPD3-AS1-006	A1	A1	A1	N	A0	A0	A1	A0	A2	A3	0.11	1	0.89	0.11	-3.5	ribo-lncRNA
ENST00000534499.1_1_RAB30-AS1-006	A1	A2	A0	N	A1	A3	A1	A0	A0	A2	0.11	1	0.89	0.11	-2.5	ribo-lncRNA
ENST00000439559.2_1_LINC00863-001	A3	A3	A3	A0	A2	N	A1	A2	A1	A1	0.11	1	0.89	0.11	1.5	ribo-lncRNA
ENST00000476910.6_1_ARMCX5-GPRASP2-007	A1	A1	A2	A1	A1	A1	N	A2	A2	A1	0.11	1	0.89	0.11	-1.5	ribo-lncRNA
ENST00000359941.9_1_TP53TG1-001	A1	A1	A3	A2	A2	A1	A3	A1	N	A2	0.11	1	0.89	0.11	1.5	ribo-lncRNA
ENST00000521708.1_1_THUMPD3-AS1-016	A0	A1	A1	A0	A2	A1	A1	N	A2	A3	0.11	1	0.89	0.11	-2	ribo-lncRNA
ENST00000636531.1_1_RP4-614C10.2-001	A0	N	A3	A2	A1	A0	A2	A2	A2	A3	0.11	1	0.89	0.11	1.5	ribo-lncRNA
ENST00000483543.7_1_PAR_Y_AJ271736.10-001	A1	A2	A1	A2	N	A3	A2	A2	A1	A2	0.11	1	0.89	0.11	2	ribo-lncRNA
ENST00000422304.1_1_POLR2J4-001	A2	A1	A3	A2	N	A2	A1	A1	A1	A2	0.11	1	0.89	0.11	1	ribo-lncRNA
ENST00000580440.5_1_AC005154.6-004	A0	A1	A2	A0	N	A0	A0	A0	A0	A1	0.11	1	0.89	0.11	-6.5	ribo-lncRNA
ENST00000413755.5_1_SNHG17-008	A2	N	A1	A2	A2	A3	A3	A2	A2	A1	0.11	1	0.89	0.11	3.5	ribo-lncRNA
ENST00000412685.6_1_HCG18-001	N	A2	A2	A0	A2	A2	A3	A2	A3	A1	0.11	1	0.89	0.11	3	ribo-lncRNA
ENST00000420509.1_1_AC007383.3-001	A2	A2	A1	A1	A0	A0	A0	N	A0	A1	0.11	1	0.89	0.11	-4.5	ribo-lncRNA
ENST00000557682.6_1_LINC01578-001	A3	A2	A3	A2	A2	A1	A3	A0	A3	N	0.11	1	0.89	0.11	4	ribo-lncRNA
ENST00000505522.4_1_SNHG4-001	A2	A3	A0	N	A1	A3	A1	A1	A3	A1	0.11	1	0.89	0.11	0.5	ribo-lncRNA
ENST00000635600.1_1_RP11-242D8.1-002	A2	A1	A3	N	A1	A1	A1	A0	A1	A1	0.11	1	0.89	0.11	-2.5	ribo-lncRNA
ENST00000545800.1_1_RP11-783K16.13-001	A2	A2	A3	A0	N	A0	A0	A1	A1	A1	0.11	1	0.89	0.11	-2.5	ribo-lncRNA
ENST00000525331.5_1_PDXDC2P-005	A2	A1	A1	N	A1	A2	A1	A0	A1	A0	0.11	1	0.89	0.11	-3.5	ribo-lncRNA
ENST00000443596.1_1_MAPKAPK5-AS1-004	A1	A1	N	A1	A1	A1	A0	A1	A1	A1	0.11	1	0.89	0.11	-5	ribo-lncRNA
ENST00000607166.1_1_ZEB1-AS1-009	A2	A1	A1	A1	N	A1	A0	A1	A0	A1	0.11	1	0.89	0.11	-4.5	ribo-lncRNA
ENST00000457390.1_RP11-14N7.2-004	A1	A1	A3	N	A1	A2	A3	A2	A3	A3	0.11	1	0.89	0.11	3.5	ribo-lncRNA
ENST00000426200.1_1_FGD5-AS1-002	A3	A3	A3	A3	A2	A1	A0	N	A1	A3	0.11	1	0.89	0.11	3.5	ribo-lncRNA
ENST00000440862.1_RP6-206I17.1-005	A0	A0	A0	A0	N	A0	A0	A0	A0	A0	0.11	1	0.89	0.11	-9	ribo-lncRNA
ENST00000553657.5_1_PSMA3-AS1-016	A2	A0	N	A2	A0	A2	A0	A3	A0	A2	0.11	1	0.89	0.11	-1	ribo-lncRNA
ENST00000526623.2_1_AP003068.23-001	A2	A1	A1	A1	A3	A1	A3	A3	N	A0	0.11	1	0.89	0.11	0.5	ribo-lncRNA
ENST00000551597.6_1_PSMA3-AS1-007	A1	A0	A1	N	A0	A3	A0	A2	A1	A2	0.11	1	0.89	0.11	-2.5	ribo-lncRNA
ENST00000431043.1_1_SNHG5-009	N	A2	A1	A1	A1	A1	A2	A2	A1	A1	0.11	1	0.89	0.11	-1.5	ribo-lncRNA
ENST00000530079.5_1_PDXDC2P-002	A2	A2	A2	A2	A2	A2	A2	A2	A2	N	0.11	1	0.89	0.11	4.5	ribo-lncRNA
ENST00000584327.5_1_SNHG15-010	A0	A1	N	A1	A2	A0	A2	A2	A1	A0	0.11	1	0.89	0.11	-3	ribo-lncRNA
ENST00000442119.5_1_MAPKAPK5-AS1-003	A2	A0	A1	A2	A0	A2	A0	N	A2	A1	0.11	1	0.89	0.11	-2	ribo-lncRNA
ENST00000597785.1_1_RAB11B-AS1-002	A1	A1	A0	A0	A0	A1	A2	A0	N	A0	0.11	1	0.89	0.11	-6	ribo-lncRNA
ENST00000529369.1_1_RP11-660L16.2-001	A2	A2	A0	N	A3	A1	A1	A2	A1	A1	0.11	1	0.89	0.11	-0.5	ribo-lncRNA
ENST00000504300.1_1_CTD-2015H6.3-001	N	A1	A3	A2	A1	A0	A1	A1	A3	A2	0.11	1	0.89	0.11	0	ribo-lncRNA
ENST00000480811.5_1_LRRC75A-AS1-018	A0	A1	A1	A1	N	A0	A0	A2	A1	A1	0.11	1	0.89	0.11	-5	ribo-lncRNA
ENST00000398043.2_1_APTR-003	A1	A2	A0	A1	A2	A2	N	A0	A1	A1	0.11	1	0.89	0.11	-2.5	ribo-lncRNA
ENST00000601369.5_1_NUTM2B-AS1-001	A2	A3	A2	A3	A0	A3	A2	N	A2	A1	0.11	1	0.89	0.11	3.5	ribo-lncRNA
ENST00000623215.1_1_AC005538.3-002	A2	A3	A3	A2	N	A1	A0	A3	A2	A3	0.11	1	0.89	0.11	4	ribo-lncRNA
ENST00000578730.1_1_CTBP1-AS2-005	A3	A1	A3	A1	A1	A2	A3	N	A1	A2	0.11	1	0.89	0.11	2	ribo-lncRNA
ENST00000451786.5_1_LINC-PINT-001	A3	A0	A1	A0	A1	A2	A2	A1	A1	N	0.11	1	0.89	0.11	-2	ribo-lncRNA
ENST00000460022.6_2_AC009403.2-005	A0	A1	A0	A1	A1	A1	A2	A2	A1	N	0.11	1	0.89	0.11	-3.5	ribo-lncRNA
ENST00000447507.1_1_SNHG3-003	N	A0	A0	A0	A0	A0	A0	A1	A2	A1	0.11	1	0.89	0.11	-6.5	ribo-lncRNA
ENST00000415215.1_1_JPX-003	A2	A1	A0	A1	A2	A0	N	A1	A1	A1	0.11	1	0.89	0.11	-3.5	ribo-lncRNA
ENST00000431268.5_1_GAS5-002	A2	A2	A2	N	A3	A2	A3	A1	A3	A1	0.11	1	0.89	0.11	4	ribo-lncRNA
ENST00000501702.6_1_LINC01184-009	A0	N	A1	A1	A1	A1	A1	A1	A3	A0	0.11	1	0.89	0.11	-4	ribo-lncRNA
ENST00000634451.1_1_LINC00339-008	A0	A3	A0	N	A1	A1	A1	A1	A0	A0	0.11	1	0.89	0.11	-5	ribo-lncRNA
ENST00000444362.2_1_RP4-758J18.2-001	A3	A1	A3	N	A2	A2	A3	A2	A2	A1	0.11	1	0.89	0.11	4	ribo-lncRNA
ENST00000454631.1_1_RP11-295G20.2-005	A2	A1	A1	A0	A1	A1	A1	N	A0	A1	0.11	1	0.89	0.11	-4.5	ribo-lncRNA
ENST00000540866.2_1_RP11-197N18.2-001	A1	A2	A2	N	A1	A3	A3	A2	A3	A2	0.11	1	0.89	0.11	4	ribo-lncRNA
ENST00000582911.5_1_LRRC75A-AS1-025	A2	F	A3	A3	A3	A3	A3	A2	A3	A3	0	0.8	0.8	0	8	trans-lncRNA
ENST00000438436.2_1_RNASEH1-AS1-001	F	A2	A2	A3	A2	A3	A2	A3	A1	A2	0	0.8	0.8	0	5	trans-lncRNA
ENST00000424349.1_1_FGD5-AS1-003	A3	A3	A3	A3	A2	A3	A3	F	A2	A3	0	0.8	0.8	0	8	trans-lncRNA
ENST00000366446.4_1_NUTM2A-AS1-007	A0	A1	A0	A1	A1	F	A1	A0	A1	A0	0	0.8	0.8	0	-6.5	ribo-lncRNA
ENST00000623112.1_1_AC074183.3-001	A2	A2	A1	A1	A2	A2	A2	F	A1	A1	0	0.8	0.8	0	0.5	ribo-lncRNA
ENST00000412224.6_1_KTN1-AS1-001	A2	F	A1	A1	A1	A0	A0	A2	A1	A1	0	0.8	0.8	0	-3.5	ribo-lncRNA
ENST00000457283.3_1_AC002310.12-001	F	A2	A0	A0	A1	A2	A0	A0	A0	A2	0	0.8	0.8	0	-4	ribo-lncRNA
ENST00000366365.2_2_SNHG20-002	A2	A2	A2	A0	A1	F	A2	A2	A2	A1	0	0.8	0.8	0	1	ribo-lncRNA
ENST00000606697.5_1_NNT-AS1-003	A2	F	A1	A1	A2	A2	A2	A1	A1	A3	0	0.8	0.8	0	1	ribo-lncRNA
ENST00000483140.5_1_LRRC75A-AS1-017	A0	F	A1	A1	A1	A1	A0	A1	A1	A1	0	0.8	0.8	0	-5.5	ribo-lncRNA
ENST00000607957.1_1_RP11-390E23.6-001	A2	F	A1	A1	A3	A0	A2	A1	A2	A2	0	0.8	0.8	0	0.5	ribo-lncRNA
ENST00000426282.6_1_NUP50-AS1-001	A1	F	A1	A1	A0	A2	A2	A0	A1	A1	0	0.8	0.8	0	-3.5	ribo-lncRNA
ENST00000561275.5_1_OIP5-AS1-006	A1	F	A0	A0	A0	A0	A1	A0	A0	A0	0	0.8	0.8	0	-8	ribo-lncRNA
ENST00000438107.1_1_RP11-706O15.3-002	A1	A2	A2	A0	F	A2	A1	A0	A2	A3	0	0.8	0.8	0	0	ribo-lncRNA
ENST00000491009.5_1_LRRC75A-AS1-013	A0	F	A2	A2	A0	A0	A0	A2	A1	A1	0	0.8	0.8	0	-3.5	ribo-lncRNA
ENST00000580828.1_1_SNHG25-002	F	A1	A0	A0	A2	A2	A2	A2	A1	A2	0	0.8	0.8	0	-0.5	ribo-lncRNA
ENST00000425170.1_1_SNHG5-008	A1	A3	A3	A1	A1	A1	F	A0	A1	A0	0	0.8	0.8	0	-2.5	ribo-lncRNA
ENST00000507736.1_1_TMEM161B-AS1-011	F	A1	A1	A1	A1	A1	A2	A0	A1	A2	0	0.8	0.8	0	-3	ribo-lncRNA
ENST00000504270.2_1_CD27-AS1-004	A1	A0	A3	A2	A0	A2	A3	F	A1	A0	0	0.8	0.8	0	-1	ribo-lncRNA
ENST00000573622.1_1_RP11-705C15.5-001	F	A3	A2	A0	A2	A1	A0	A2	A1	A1	0	0.8	0.8	0	-1	ribo-lncRNA
ENST00000580458.5_1_SNHG15-008	F	A1	A0	A0	A0	A0	A0	A2	A1	A0	0	0.8	0.8	0	-6.5	ribo-lncRNA
ENST00000555707.5_1_PSMA3-AS1-003	A2	A2	A2	A1	A1	A2	F	A3	A2	A2	0	0.8	0.8	0	3	ribo-lncRNA
ENST00000602812.5_1_FTX-009	A0	A0	A1	A0	A0	A1	F	A0	A0	A1	0	0.8	0.8	0	-7.5	ribo-lncRNA
ENST00000598322.1_1_CTD-3099C6.9-001	A2	A1	A1	A1	A0	A0	F	A3	A0	A1	0	0.8	0.8	0	-3.5	ribo-lncRNA
ENST00000608317.1_1_PAXIP1-AS1-001	A3	A1	A0	A0	A2	A1	A1	F	A0	A1	0	0.8	0.8	0	-3.5	ribo-lncRNA
ENST00000591501.1_1_ILF3-AS1-001	A3	A2	A1	A0	A3	A1	F	A1	A3	A3	0	0.8	0.8	0	2	ribo-lncRNA
ENST00000545308.5_1_SNHG1-012	A1	A2	A0	F	A1	A2	A2	A1	A3	A1	0	0.8	0.8	0	-0.5	ribo-lncRNA
ENST00000310771.8_1_STAG3L5P-PVRIG2P-PILRB-001	F	A2	A3	A1	A2	A2	A2	A3	A2	A2	0	0.8	0.8	0	4.5	ribo-lncRNA
ENST00000421685.2_1_ZNF674-AS1-001	A1	A1	A1	A0	A2	A1	F	A2	A3	A3	0	0.8	0.8	0	0	ribo-lncRNA
ENST00000453026.6_1_AC009948.5-005	F	A1	A1	A1	A1	A2	A0	A0	A0	A2	0	0.8	0.8	0	-4	ribo-lncRNA
ENST00000557660.5_1_PSMA3-AS1-004	A2	F	A1	A1	A1	A3	A1	A3	A1	A1	0	0.8	0.8	0	-0.5	ribo-lncRNA
ENST00000416650.5_1_APTR-004	A2	A1	A0	A1	A0	A1	A1	F	A1	A1	0	0.8	0.8	0	-4.5	ribo-lncRNA
ENST00000610979.1_1_RP5-908M14.9-001	F	A0	A1	A0	A2	A0	A1	A2	A1	A0	0	0.8	0.8	0	-4.5	ribo-lncRNA
ENST00000470714.5_1_STAG3L5P-PVRIG2P-PILRB-003	F	A1	A3	A0	A2	A2	A2	A2	A3	A2	0	0.8	0.8	0	3	ribo-lncRNA
ENST00000582727.1_1_SNHG15-006	F	A1	A1	A1	A2	A0	A2	A1	A1	A1	0	0.8	0.8	0	-3	ribo-lncRNA
ENST00000412446.5_1_LINC00476-004	A2	A1	A2	A0	A1	F	A0	A0	A1	A1	0	0.8	0.8	0	-4	ribo-lncRNA
ENST00000582965.1_1_SNHG25-001	F	A2	A0	A0	A3	A0	A3	A1	A0	A1	0	0.8	0.8	0	-2.5	ribo-lncRNA
ENST00000594934.5_1_CTD-2017D11.1-001	A1	A1	A1	A3	A1	A2	F	A0	A2	A1	0	0.8	0.8	0	-1.5	ribo-lncRNA
ENST00000421004.3_1_SCAMP1-AS1-001	A2	F	A1	A0	A3	A2	A1	A1	A1	A1	0	0.8	0.8	0	-1.5	ribo-lncRNA
ENST00000611877.1_1_RP11-758H9.2-001	A2	F	A1	A0	A1	A0	A0	A1	A1	A2	0	0.8	0.8	0	-4	ribo-lncRNA
ENST00000573447.1_1_ZNF213-AS1-002	A0	A0	A0	A0	A0	A0	F	A0	A0	A0	0	0.8	0.8	0	-9	ribo-lncRNA
ENST00000440026.1_1_AC005562.1-002	A3	A2	A2	A2	A2	A1	F	A2	A0	A2	0	0.8	0.8	0	2.5	ribo-lncRNA
ENST00000525941.1_1_AP006621.5-002	F	A1	A0	A0	A2	A1	A2	A1	A1	A1	0	0.8	0.8	0	-3.5	ribo-lncRNA
ENST00000434411.5_1_SNHG20-001	A3	F	A0	A0	A2	A3	A0	A0	A1	A1	0	0.8	0.8	0	-2.5	ribo-lncRNA
ENST00000442007.1_1_RP11-398K22.12-002	A2	A1	A1	A1	A1	A2	F	A2	A1	A1	0	0.8	0.8	0	-1.5	ribo-lncRNA
ENST00000421315.1_1_RP11-398K22.12-001	A2	A2	A0	A0	A0	A0	F	A1	A0	A1	0	0.8	0.8	0	-5	ribo-lncRNA
ENST00000445520.5_1_AC007246.3-009	F	A1	A3	A1	A1	A0	A2	A3	A1	A1	0	0.8	0.8	0	-1	ribo-lncRNA
ENST00000449419.5_1_ENTPD1-AS1-005	F	A1	A1	A1	A2	A0	A0	A1	A1	A1	0	0.8	0.8	0	-4.5	ribo-lncRNA
ENST00000552576.2_1_RP11-644F5.11-001	A2	F	A1	A1	A3	A0	A2	A1	A1	A1	0	0.8	0.8	0	-1.5	ribo-lncRNA
ENST00000366187.2_1_AC007246.3-011	F	A0	A0	A0	A0	A1	A1	A1	A1	A0	0	0.8	0.8	0	-7	ribo-lncRNA
ENST00000526453.1_1_RP11-110I1.12-001	F	A1	A1	A1	A2	A1	A3	A2	A2	A1	0	0.8	0.8	0	0	ribo-lncRNA
ENST00000413706.1_1_AC091729.9-004	A2	A0	F	A0	A0	A2	A2	A1	A1	A1	0	0.8	0.8	0	-3	ribo-lncRNA
ENST00000417897.1_1_AC113189.5-001	F	A0	A0	A0	A0	A1	A1	A1	A0	A0	0	0.8	0.8	0	-7.5	ribo-lncRNA
ENST00000502511.1_1_PP7080-003	A0	F	A0	A0	A0	A0	A0	A0	A0	A0	0	0.8	0.8	0	-9	ribo-lncRNA
ENST00000307533.10_1_AC093323.3-001	A3	A2	A3	A2	A3	A3	A3	A3	N	N	0.22	1	0.78	0.22	7	trans-lncRNA
ENST00000454935.1_1_OLMALINC-001	A3	A3	A3	A2	A3	A2	A3	A3	N	N	0.22	1	0.78	0.22	7	trans-lncRNA
ENST00000411630.6_1_DANCR-001	A2	N	A3	A3	N	A3	A3	A3	A3	A3	0.22	1	0.78	0.22	7.5	trans-lncRNA
ENST00000620594.1_1_ZFAS1-008	A3	N	A3	A3	N	A3	A3	A3	A3	A2	0.22	1	0.78	0.22	7.5	trans-lncRNA
ENST00000579126.5_1_RP11-21J18.1-001	A2	A3	A2	A2	N	N	A3	A3	A3	A2	0.22	1	0.78	0.22	6	trans-lncRNA
ENST00000635031.1_1_AC093323.3-003	A3	A2	A3	A2	A3	A3	N	A3	A1	N	0.22	1	0.78	0.22	5.5	trans-lncRNA
ENST00000533708.1_1_RAB30-AS1-005	A1	A2	N	N	A1	A1	A2	A0	A0	A1	0.22	1	0.78	0.22	-3	ribo-lncRNA
ENST00000625350.1_1_GLIDR-001	A3	A1	A0	A1	A1	N	A0	A2	A0	N	0.22	1	0.78	0.22	-3	ribo-lncRNA
ENST00000560359.1_1_GABPB1-AS1-005	A0	A2	N	A0	A0	A0	N	A0	A0	A1	0.22	1	0.78	0.22	-6	ribo-lncRNA
ENST00000453677.1_1_KMT2E-AS1-001	A2	A0	A1	N	A1	A2	A1	N	A2	A1	0.22	1	0.78	0.22	-1.5	ribo-lncRNA
ENST00000447883.2_RP11-277L2.3-001	A2	A0	A2	N	A3	A3	A2	N	A1	A3	0.22	1	0.78	0.22	3	ribo-lncRNA
ENST00000537024.5_1_SNHG1-013	A1	N	A1	A1	N	A2	A3	A2	A3	A1	0.22	1	0.78	0.22	1	ribo-lncRNA
ENST00000526036.1_1_AP001372.2-001	A2	A3	N	A0	A1	N	A0	A1	A0	A0	0.22	1	0.78	0.22	-3.5	ribo-lncRNA
ENST00000445680.1_1_RP11-552M11.4-001	A1	A3	A1	A3	A2	N	A1	N	A2	A2	0.22	1	0.78	0.22	2	ribo-lncRNA
ENST00000584509.1_1_RP11-888D10.3-001	A0	A0	A1	A0	A0	N	A0	A0	N	A1	0.22	1	0.78	0.22	-7	ribo-lncRNA
ENST00000590889.5_1_CTD-3220F14.1-002	A0	N	N	A0	A0	A0	A0	A0	A0	A0	0.22	1	0.78	0.22	-8	ribo-lncRNA
ENST00000517959.1_1_CTD-2336O2.1-002	A1	A2	A1	A0	A0	A1	N	A0	A1	N	0.22	1	0.78	0.22	-4.5	ribo-lncRNA
ENST00000416221.5_1_RP11-295G20.2-001	N	A0	A0	A2	A2	A2	N	A2	A0	A0	0.22	1	0.78	0.22	-2	ribo-lncRNA
ENST00000452942.6_1_ENTPD1-AS1-007	A0	A1	A1	A1	A2	A1	A0	N	N	A1	0.22	1	0.78	0.22	-4	ribo-lncRNA
ENST00000439943.5_1_OSER1-AS1-002	A3	A0	A1	A0	A2	A0	A1	N	N	A1	0.22	1	0.78	0.22	-3	ribo-lncRNA
ENST00000564621.1_1_UBL7-AS1-002	N	A1	A0	N	A1	A0	A0	A1	A1	A1	0.22	1	0.78	0.22	-5.5	ribo-lncRNA
ENST00000589515.2_SPPL2B-012	A2	A1	A2	N	A2	A1	A3	A0	A2	N	0.22	1	0.78	0.22	1	ribo-lncRNA
ENST00000507999.5_1_NOP14-AS1-006	A1	A1	A3	N	A2	A3	N	A1	A2	A0	0.22	1	0.78	0.22	0.5	ribo-lncRNA
ENST00000614046.1_1_RP11-147L13.15-001	A3	A2	A1	A0	A0	N	A1	N	A1	A2	0.22	1	0.78	0.22	-1.5	ribo-lncRNA
ENST00000595094.1_1_CTC-513N18.7-001	A2	A1	A1	A0	A1	A0	A0	N	N	A0	0.22	1	0.78	0.22	-5	ribo-lncRNA
ENST00000449289.5_1_GAS5-008	A2	A2	A2	N	A1	A2	A2	N	A2	A2	0.22	1	0.78	0.22	3	ribo-lncRNA
ENST00000574306.1_1_MIR22HG-002	A1	N	A2	A2	N	A0	A1	A0	A1	A1	0.22	1	0.78	0.22	-3	ribo-lncRNA
ENST00000590523.1_1_LINC00662-002	A2	N	A1	A1	A2	A1	A1	N	A1	A2	0.22	1	0.78	0.22	-1	ribo-lncRNA
ENST00000395400.4_1_SLX1B-SULT1A4-002	A1	A2	A0	N	A2	A2	A2	A1	A0	N	0.22	1	0.78	0.22	-1	ribo-lncRNA
ENST00000620617.1_1_RP11-61K9.3-001	A1	A2	A3	A0	A0	A0	A1	N	A1	N	0.22	1	0.78	0.22	-3	ribo-lncRNA
ENST00000609879.1_1_RP5-998N21.10-001	A3	A2	A2	A2	A0	N	N	A2	A2	A2	0.22	1	0.78	0.22	3	ribo-lncRNA
ENST00000457233.5_1_LINC00969-039	N	N	A1	A2	A2	A2	A3	A2	A2	A3	0.22	1	0.78	0.22	4	ribo-lncRNA
ENST00000597953.1_1_RP11-91G21.1-001	A2	A1	N	A2	A3	A1	A1	N	A1	A1	0.22	1	0.78	0.22	-0.5	ribo-lncRNA
ENST00000555045.1_1_DHRS4-AS1-002	A3	A1	A2	A0	A1	A1	N	A2	N	A2	0.22	1	0.78	0.22	0	ribo-lncRNA
ENST00000542265.5_1_PXN-AS1-001	A2	A2	N	A0	A1	A0	A0	N	A2	A1	0.22	1	0.78	0.22	-2.5	ribo-lncRNA
ENST00000612689.1_1_AC114271.2-001	A1	A1	A2	A1	A3	A1	A2	A1	N	N	0.22	1	0.78	0.22	-0.5	ribo-lncRNA
ENST00000596623.1_1_ZNF888-001	A1	A0	A0	A1	A0	N	A0	A1	N	A1	0.22	1	0.78	0.22	-6	ribo-lncRNA
ENST00000566814.1_1_CTA-445C9.14-001	A2	A3	N	A0	A1	A3	N	A1	A1	A1	0.22	1	0.78	0.22	-0.5	ribo-lncRNA
ENST00000538266.5_1_SNHG1-019	A2	A3	N	N	A2	A3	A0	A1	A3	A2	0.22	1	0.78	0.22	3	ribo-lncRNA
ENST00000418534.3_1_AC007161.5-002	N	N	A2	A2	A1	A2	A2	A2	A3	A2	0.22	1	0.78	0.22	3.5	ribo-lncRNA
ENST00000442067.5_1_GAS5-018	A2	A2	N	A0	A1	A2	A2	A0	N	A1	0.22	1	0.78	0.22	-1	ribo-lncRNA
ENST00000585122.5_1_CRHR1-IT1-006	A3	A3	N	A1	A2	A0	A0	A2	N	A1	0.22	1	0.78	0.22	0	ribo-lncRNA
ENST00000453671.5_1_TMEM44-AS1-001	A2	A0	A2	N	A2	A1	A3	N	A1	A3	0.22	1	0.78	0.22	1.5	ribo-lncRNA
ENST00000425425.1_1_LINC00969-043	A1	N	A1	A2	A2	A1	A2	N	A2	A3	0.22	1	0.78	0.22	1.5	ribo-lncRNA
ENST00000466734.5_1_DUBR-002	A2	N	A1	A0	A1	A2	N	A0	A1	A1	0.22	1	0.78	0.22	-3	ribo-lncRNA
ENST00000635968.1_1_RP4-614C10.2-002	A1	N	A3	N	A1	A1	A3	A2	A1	A3	0.22	1	0.78	0.22	1.5	ribo-lncRNA
ENST00000493710.1_1_RP11-155G14.6-001	A0	A1	N	A0	A1	A0	A0	A2	N	A0	0.22	1	0.78	0.22	-5.5	ribo-lncRNA
ENST00000399247.6_1_HLA-F-AS1-001	N	A2	A1	A2	A1	A2	A0	A2	A1	N	0.22	1	0.78	0.22	-0.5	ribo-lncRNA
ENST00000589899.5_1_RP11-206L10.9-003	A1	A1	A1	A1	A1	N	A1	N	A1	A1	0.22	1	0.78	0.22	-4	ribo-lncRNA
ENST00000495684.2_1_RP11-455P21.3-001	A0	A0	A0	A1	A0	A0	A0	N	A0	N	0.22	1	0.78	0.22	-7.5	ribo-lncRNA
ENST00000636560.1_1_RP4-614C10.2-004	A1	N	A3	A3	N	A1	A3	A3	A2	A3	0.22	1	0.78	0.22	4.5	ribo-lncRNA
ENST00000637196.1_1_RP4-614C10.2-003	N	N	A3	A2	A1	A0	A2	A2	A0	A3	0.22	1	0.78	0.22	1	ribo-lncRNA
ENST00000590677.5_1_LINC00662-004	A1	A3	A2	A1	N	A1	N	A1	A1	A3	0.22	1	0.78	0.22	0	ribo-lncRNA
ENST00000449363.1_1_COX10-AS1-002	A2	A3	A1	A2	A2	A3	A0	N	N	A0	0.22	1	0.78	0.22	1	ribo-lncRNA
ENST00000413961.5_1_NUTM2A-AS1-002	A0	A0	A2	N	A1	N	A3	A1	A3	A1	0.22	1	0.78	0.22	-1	ribo-lncRNA
ENST00000590353.1_1_RP11-120M18.2-004	A2	A3	A2	N	A2	A1	A2	N	A1	A2	0.22	1	0.78	0.22	2.5	ribo-lncRNA
ENST00000446527.5_1_RP11-421L21.3-004	A2	A0	A1	A0	A0	A0	N	A0	A0	N	0.22	1	0.78	0.22	-6	ribo-lncRNA
ENST00000561140.1_2_RP11-97O12.7-002	A0	A3	A2	A2	A2	A2	A2	N	N	A1	0.22	1	0.78	0.22	2	ribo-lncRNA
ENST00000568391.1_1_RP11-390D11.1-001	A0	A0	A1	N	A0	A0	A0	N	A0	A0	0.22	1	0.78	0.22	-7.5	ribo-lncRNA
ENST00000498199.1_1_THUMPD3-AS1-003	A0	A1	A1	A1	A1	A0	A2	N	N	A3	0.22	1	0.78	0.22	-2.5	ribo-lncRNA
ENST00000567286.5_1_UBL7-AS1-005	A1	A1	A0	A0	A0	N	A1	A1	N	A1	0.22	1	0.78	0.22	-5.5	ribo-lncRNA
ENST00000537869.5_1_SNHG1-004	A0	A2	N	N	A1	A2	A2	A2	A2	A1	0.22	1	0.78	0.22	0.5	ribo-lncRNA
ENST00000317122.2_1_FLJ37453-001	A2	A1	A1	N	A3	A1	A3	N	A1	A2	0.22	1	0.78	0.22	1	ribo-lncRNA
ENST00000451795.1_1_RP5-827C21.4-001	A0	A1	N	A0	A0	A0	A0	N	A0	A1	0.22	1	0.78	0.22	-7	ribo-lncRNA
ENST00000623970.1_1_ARRDC1-AS1-003	A3	A2	A2	N	A2	A3	A1	N	A2	A2	0.22	1	0.78	0.22	4	ribo-lncRNA
ENST00000445441.1_1_PRR34-AS1-003	A1	N	N	A2	A2	A3	A3	A3	A1	A2	0.22	1	0.78	0.22	3.5	ribo-lncRNA
ENST00000340510.8_1_LINC00265-001	A2	A1	A3	N	A3	A1	A1	A0	A1	N	0.22	1	0.78	0.22	-0.5	ribo-lncRNA
ENST00000449589.5_1_GAS5-010	A2	A1	A1	A1	A2	A2	N	N	A3	A1	0.22	1	0.78	0.22	0.5	ribo-lncRNA
ENST00000585445.1_1_ZNF667-AS1-001	A2	A1	A2	A1	A1	N	N	A2	A2	A3	0.22	1	0.78	0.22	1.5	ribo-lncRNA
ENST00000531661.1_1_RP11-522I20.3-001	A2	A1	A1	A0	A2	N	A1	A1	N	A1	0.22	1	0.78	0.22	-2.5	ribo-lncRNA
ENST00000585457.5_1_ASB16-AS1-001	A1	A1	A1	N	A2	A1	A2	A2	N	A2	0.22	1	0.78	0.22	0	ribo-lncRNA
ENST00000571901.5_1_RP11-156P1.3-008	A2	A1	A1	N	A1	A0	N	A0	A0	A2	0.22	1	0.78	0.22	-3.5	ribo-lncRNA
ENST00000534914.5_1_LINC00467-003	N	A1	A0	N	A2	A0	A3	A0	A1	A1	0.22	1	0.78	0.22	-3	ribo-lncRNA
ENST00000531894.5_1_PDXDC2P-001	A2	A2	A2	N	A2	A2	A2	A1	A2	N	0.22	1	0.78	0.22	3	ribo-lncRNA
ENST00000444184.5_1_LINC00963-002	A2	N	A3	A3	N	A3	A1	A1	A1	A3	0.22	1	0.78	0.22	3	ribo-lncRNA
ENST00000506340.1_1_CTC-338M12.4-003	A2	A2	N	A0	A2	A1	N	A1	A1	A1	0.22	1	0.78	0.22	-1.5	ribo-lncRNA
ENST00000412059.5_1_GAS5-022	A2	A2	A2	A3	N	A2	N	A1	A3	A2	0.22	1	0.78	0.22	4	ribo-lncRNA
ENST00000409054.1_1_LINC00152-005	N	N	A3	A2	A1	A2	A2	A2	A3	A3	0.22	1	0.78	0.22	4.5	ribo-lncRNA
ENST00000447424.5_1_NUTM2A-AS1-011	A0	A1	A0	N	A3	A1	N	A1	A0	A1	0.22	1	0.78	0.22	-4	ribo-lncRNA
ENST00000416202.5_1_PRR34-AS1-001	A1	N	A0	A0	N	A2	A3	A2	A2	A2	0.22	1	0.78	0.22	0.5	ribo-lncRNA
ENST00000483329.6_1_STAG3L5P-PVRIG2P-PILRB-004	F	A1	A3	N	A3	A2	A2	A3	A3	A2	0.11	0.78	0.69	0.09	5	trans-lncRNA
ENST00000542466.2_1_AGAP2-AS1-001	F	N	A3	A3	A3	A3	A2	A3	A3	A3	0.11	0.78	0.69	0.09	7.5	trans-lncRNA
ENST00000447221.1_1_SNHG7-002	A3	A3	A2	N	A3	A3	A3	F	A2	A3	0.11	0.78	0.69	0.09	7	trans-lncRNA
ENST00000578757.5_1_LRRC75A-AS1-023	A1	F	A3	A2	A2	A3	N	A2	A3	A3	0.11	0.78	0.69	0.09	5	trans-lncRNA
ENST00000591956.1_1_SNHG16-005	N	F	A3	A3	A3	A3	A3	A2	A2	A3	0.11	0.78	0.69	0.09	7	trans-lncRNA
ENST00000548468.2_1_RP4-605O3.4-001	A3	F	A1	A1	A1	A1	A3	A1	N	A0	0.11	0.78	0.69	0.09	-1.5	ribo-lncRNA
ENST00000636161.1_1_RP11-122G18.12-001	A0	A0	A1	N	A0	A0	A1	A1	F	A1	0.11	0.78	0.69	0.09	-6	ribo-lncRNA
ENST00000555562.1_1_FOXN3-AS1-001	N	A1	A1	A1	A1	A2	A2	F	A0	A1	0.11	0.78	0.69	0.09	-2.5	ribo-lncRNA
ENST00000421293.1_1_TP53TG1-003	F	A0	A2	A2	N	A0	A3	A0	A1	A2	0.11	0.78	0.69	0.09	-1	ribo-lncRNA
ENST00000426725.1_1_RNASEH1-AS1-002	F	A2	A2	A3	A2	N	A2	A3	A1	A2	0.11	0.78	0.69	0.09	4	ribo-lncRNA
ENST00000442171.5_1_RP11-452F19.3-007	F	A0	N	A2	A0	A1	A0	A2	A2	A1	0.11	0.78	0.69	0.09	-2.5	ribo-lncRNA
ENST00000556895.5_1_LINC01578-004	A1	A0	A1	A0	N	A0	A0	F	A0	A0	0.11	0.78	0.69	0.09	-7	ribo-lncRNA
ENST00000484836.1_1_LRRC75A-AS1-016	A0	F	A1	A1	A0	A0	A1	N	A1	A1	0.11	0.78	0.69	0.09	-5.5	ribo-lncRNA
ENST00000473753.2_1_RP11-967K21.1-001	A1	A0	A1	N	A0	A1	F	A0	A0	A0	0.11	0.78	0.69	0.09	-6.5	ribo-lncRNA
ENST00000585075.1_1_RP11-649A18.12-002	A1	A0	A0	N	A1	A0	F	A0	A0	A1	0.11	0.78	0.69	0.09	-6.5	ribo-lncRNA
ENST00000623091.1_1_HEIH-001	A3	F	A3	A1	N	A1	A3	A1	A2	A3	0.11	0.78	0.69	0.09	3	ribo-lncRNA
ENST00000522525.5_1_THUMPD3-AS1-005	A1	F	A0	A0	A0	A1	N	A0	A3	A1	0.11	0.78	0.69	0.09	-4.5	ribo-lncRNA
ENST00000461448.5_1_SNHG12-012	A0	A1	A1	N	A1	A2	A3	F	A2	A0	0.11	0.78	0.69	0.09	-1.5	ribo-lncRNA
ENST00000619697.1_1_RP11-458J1.1-001	A3	A1	A2	A1	A1	F	A1	A0	N	A1	0.11	0.78	0.69	0.09	-2	ribo-lncRNA
ENST00000444874.5_1_STAG3L5P-PVRIG2P-PILRB-002	F	A2	A3	N	A2	A2	A1	A2	A1	A2	0.11	0.78	0.69	0.09	2.5	ribo-lncRNA
ENST00000498905.2_1_SBF2-AS1-001	F	A1	A2	N	A1	A1	A0	A2	A1	A1	0.11	0.78	0.69	0.09	-2.5	ribo-lncRNA
ENST00000565382.1_1_RP11-505K9.1-001	A2	F	A1	A1	A0	A0	A0	N	A0	A2	0.11	0.78	0.69	0.09	-4	ribo-lncRNA
ENST00000418400.1_RP11-592B15.3-001	A1	A1	A1	A1	A1	A2	F	A2	N	A1	0.11	0.78	0.69	0.09	-2	ribo-lncRNA
ENST00000609682.1_1_ZBTB11-AS1-001	F	A1	A3	N	A2	A1	A3	A3	A1	A1	0.11	0.78	0.69	0.09	1.5	ribo-lncRNA
ENST00000561606.1_1_CTD-2256P15.2-001	F	A1	N	A0	A1	A1	A0	A1	A1	A1	0.11	0.78	0.69	0.09	-5	ribo-lncRNA
ENST00000453722.6_1_LINC00511-002	A3	F	A0	N	A2	A1	A3	A0	A1	A3	0.11	0.78	0.69	0.09	0.5	ribo-lncRNA
ENST00000452184.2_1_LINC01410-002	A2	F	A0	A0	A0	A1	A0	N	A1	A3	0.11	0.78	0.69	0.09	-3.5	ribo-lncRNA
ENST00000565747.5_1_CTD-2270L9.4-003	A1	A1	A1	A0	A1	A2	F	N	A1	A1	0.11	0.78	0.69	0.09	-3.5	ribo-lncRNA
ENST00000481898.5_1_LRRC75A-AS1-002	A1	F	A3	A2	N	A3	A3	A1	A3	A3	0.11	0.78	0.69	0.09	4.5	ribo-lncRNA
ENST00000508309.1_1_LINC00847-004	A2	A0	A1	A0	F	A0	N	A1	A1	A2	0.11	0.78	0.69	0.09	-3.5	ribo-lncRNA
ENST00000570080.1_1_CTD-2270L9.4-001	F	A1	A2	A2	A1	A3	A1	N	A2	A2	0.11	0.78	0.69	0.09	1.5	ribo-lncRNA
ENST00000608721.1_1_RP3-428L16.2-001	F	A0	N	A0	A2	A1	A1	A0	A0	A1	0.11	0.78	0.69	0.09	-5	ribo-lncRNA
ENST00000344893.4_1_CTC-499B15.5-001	A1	F	A1	A2	A2	A1	A0	A2	N	A0	0.11	0.78	0.69	0.09	-2	ribo-lncRNA
ENST00000590622.5_1_LINC00665-006	A3	A3	A1	A2	A3	A1	F	A3	N	A0	0.11	0.78	0.69	0.09	2.5	ribo-lncRNA
ENST00000317114.1_1_DLGAP1-AS1-001	A2	A1	A1	A1	F	A2	A0	N	A1	A2	0.11	0.78	0.69	0.09	-1.5	ribo-lncRNA
ENST00000437713.5_1_TTC28-AS1-003	F	A3	N	A0	A1	A0	A0	A0	A0	A3	0.11	0.78	0.69	0.09	-3.5	ribo-lncRNA
ENST00000514793.1_1_RP11-1379J22.5-002	A1	F	A0	N	A0	A0	A0	A0	A0	A0	0.11	0.78	0.69	0.09	-7.5	ribo-lncRNA
ENST00000566583.5_1_SNHG20-007	A2	F	A0	N	A1	A3	A1	A0	A1	A1	0.11	0.78	0.69	0.09	-2.5	ribo-lncRNA
ENST00000481027.5_1_LRRC75A-AS1-003	A0	F	A0	A1	N	A1	A0	A0	A1	A1	0.11	0.78	0.69	0.09	-6	ribo-lncRNA
ENST00000544553.1_1_RP11-783K16.5-001	F	A0	A2	A3	A0	A2	N	A0	A3	A2	0.11	0.78	0.69	0.09	0.5	ribo-lncRNA
ENST00000596705.5_1_CTD-2561J22.5-001	F	A1	A1	A0	A1	A0	A0	N	A0	A1	0.11	0.78	0.69	0.09	-6	ribo-lncRNA
ENST00000521696.1_1_RP11-410L14.2-001	A2	F	A1	A0	A1	A1	A1	N	A1	A1	0.11	0.78	0.69	0.09	-3.5	ribo-lncRNA
ENST00000521369.2_1_RP11-395G23.3-001	F	A0	A2	A2	A2	A1	N	A3	A2	A3	0.11	0.78	0.69	0.09	2.5	ribo-lncRNA
ENST00000606714.5_1_TRAM2-AS1-003	A1	F	A1	A1	A1	N	A2	A0	A2	A2	0.11	0.78	0.69	0.09	-1.5	ribo-lncRNA
ENST00000518822.1_1_CTD-2336O2.1-001	A2	A2	A1	A1	F	A1	A0	N	A1	A0	0.11	0.78	0.69	0.09	-3	ribo-lncRNA
ENST00000607222.1_1_RP11-345P4.9-001	A3	A1	A2	N	A1	F	A2	A1	A1	A2	0.11	0.78	0.69	0.09	0.5	ribo-lncRNA
ENST00000508877.1_1_CTC-338M12.5-001	F	N	A2	A0	A1	A1	A1	A0	A0	A0	0.11	0.78	0.69	0.09	-5	ribo-lncRNA
ENST00000436996.1_1_TTC28-AS1-009	F	A3	N	A0	A0	A0	A0	A0	A0	A1	0.11	0.78	0.69	0.09	-5.5	ribo-lncRNA
ENST00000487066.5_1_LRRC75A-AS1-009	A0	F	A1	A1	A1	A0	A1	N	A1	A0	0.11	0.78	0.69	0.09	-5.5	ribo-lncRNA
ENST00000463183.1_1_LINC00960-001	A1	F	A1	A2	A0	A1	A0	A3	N	A3	0.11	0.78	0.69	0.09	-1	ribo-lncRNA
ENST00000591372.1_1_LINC00665-003	A3	A3	A1	A3	A3	A1	F	A2	N	A3	0.11	0.78	0.69	0.09	4.5	ribo-lncRNA
ENST00000508000.5_1_CTD-2015H6.3-002	F	A1	A3	N	A2	A0	A1	A1	A3	A1	0.11	0.78	0.69	0.09	-0.5	ribo-lncRNA
ENST00000500118.2_1_RP11-115C21.2-001	A2	A0	A0	A1	A1	A2	F	N	A1	A1	0.11	0.78	0.69	0.09	-3	ribo-lncRNA
ENST00000423008.1_1_AC091729.9-001	A2	F	A1	N	A1	A1	A0	A1	A1	A0	0.11	0.78	0.69	0.09	-4	ribo-lncRNA
ENST00000454813.1_1_GAS5-026	A1	A1	A1	A3	A2	F	A3	N	A3	A1	0.11	0.78	0.69	0.09	1.5	ribo-lncRNA
ENST00000440150.5_1_RP11-418J17.1-002	A1	F	A1	A2	A3	A3	N	A1	A1	A3	0.11	0.78	0.69	0.09	1.5	ribo-lncRNA
ENST00000579095.1_1_RP13-20L14.6-002	F	A0	A1	N	A0	A0	A0	A0	A0	A0	0.11	0.78	0.69	0.09	-7.5	ribo-lncRNA
ENST00000448373.6_1_ZNF529-AS1-001	A0	A0	A0	A0	A2	A1	F	N	A1	A1	0.11	0.78	0.69	0.09	-5	ribo-lncRNA
ENST00000477249.6_1_LRRC75A-AS1-015	A0	F	A1	A0	N	A0	A0	A0	A1	A1	0.11	0.78	0.69	0.09	-6.5	ribo-lncRNA
ENST00000582363.1_1_LINC00667-002	A2	A1	A3	A3	N	A3	A3	N	N	A3	0.33	1	0.67	0.33	5	trans-lncRNA
ENST00000582008.5_1_LINC00667-001	N	A1	A2	A3	N	A3	A3	N	A3	A3	0.33	1	0.67	0.33	5	trans-lncRNA
ENST00000606644.1_RP11-312O7.2-002	A3	A3	A3	N	A2	A1	A3	N	N	A3	0.33	1	0.67	0.33	5	trans-lncRNA
ENST00000383038.3_AP000525.9-004	A3	N	N	N	A3	A2	A3	A3	A1	A3	0.33	1	0.67	0.33	5	trans-lncRNA
ENST00000440079.1_1_FGD5-AS1-005	A3	A2	A3	A3	N	A3	N	N	A2	A3	0.33	1	0.67	0.33	6	trans-lncRNA
ENST00000429940.6_1_LINC00839-001	A3	N	A2	A3	A3	N	N	A2	A2	A3	0.33	1	0.67	0.33	5.5	trans-lncRNA
ENST00000587743.1_1_SNHG16-004	N	A2	A3	N	A3	A3	A3	A2	N	A3	0.33	1	0.67	0.33	6	trans-lncRNA
ENST00000512287.1_1_CKMT2-AS1-006	N	A1	A1	N	A1	A1	N	A2	A0	A0	0.33	1	0.67	0.33	-3.5	ribo-lncRNA
ENST00000605970.1_RP11-144G6.12-002	A1	A2	A1	A2	A2	A2	A1	N	N	N	0.33	1	0.67	0.33	0.5	ribo-lncRNA
ENST00000422183.5_1_GAS5-019	A2	A2	A2	N	A1	A2	N	N	A2	A2	0.33	1	0.67	0.33	2.5	ribo-lncRNA
ENST00000434729.5_1_SNHG11-010	A1	A0	N	N	A1	A1	A1	A0	A1	N	0.33	1	0.67	0.33	-4.5	ribo-lncRNA
ENST00000563328.4_1_RP5-991G20.1-001	N	A0	N	A1	A1	A0	N	A1	A1	A1	0.33	1	0.67	0.33	-4.5	ribo-lncRNA
ENST00000497086.5_1_RP1-178F15.5-002	A0	N	A0	A0	N	A0	N	A0	A0	A0	0.33	1	0.67	0.33	-7	ribo-lncRNA
ENST00000447687.2_1_CD27-AS1-009	A0	A0	A1	N	A0	A0	A1	N	N	A0	0.33	1	0.67	0.33	-6	ribo-lncRNA
ENST00000560750.1_1_EIF3J-AS1-004	A0	A2	A1	N	A0	N	A0	A2	N	A1	0.33	1	0.67	0.33	-3	ribo-lncRNA
ENST00000451884.5_1_MIR4435-2HG-014	N	N	A1	A1	N	A0	A0	A1	A0	A3	0.33	1	0.67	0.33	-3.5	ribo-lncRNA
ENST00000447725.2_1_RP4-758J18.2-007	A0	A2	A1	N	A2	A2	A2	A2	N	N	0.33	1	0.67	0.33	1	ribo-lncRNA
ENST00000591892.2_1_RP1-20N2.8-001	A0	A1	A0	N	A1	A1	A0	N	N	A0	0.33	1	0.67	0.33	-5.5	ribo-lncRNA
ENST00000502041.2_1_CKMT2-AS1-004	A1	A1	N	A0	A1	A3	N	A2	A0	N	0.33	1	0.67	0.33	-2	ribo-lncRNA
ENST00000421331.1_1_NEXN-AS1-001	N	N	A1	A0	A0	A3	A0	A1	A2	N	0.33	1	0.67	0.33	-2.5	ribo-lncRNA
ENST00000530270.2_1_RAB30-AS1-008	A1	A1	A0	N	A2	N	A2	A1	N	A2	0.33	1	0.67	0.33	-1	ribo-lncRNA
ENST00000583740.5_1_CRHR1-IT1-007	A2	A3	A1	N	A3	N	A1	A2	N	A2	0.33	1	0.67	0.33	2.5	ribo-lncRNA
ENST00000570282.1_1_RP11-412D9.4-001	A2	N	N	A0	A2	A0	N	A1	A0	A1	0.33	1	0.67	0.33	-3	ribo-lncRNA
ENST00000586377.2_SPPL2B-003	A2	A3	A2	A1	A2	A3	A3	N	N	N	0.33	1	0.67	0.33	4	ribo-lncRNA
ENST00000556400.5_1_PSMA3-AS1-015	A2	N	N	A1	A1	N	A1	A3	A1	A2	0.33	1	0.67	0.33	0	ribo-lncRNA
ENST00000458080.1_1_CTA-292E10.6-001	A1	A0	A0	N	A0	A0	A1	N	N	A1	0.33	1	0.67	0.33	-5.5	ribo-lncRNA
ENST00000593491.2_1_LIPE-AS1-005	A2	N	A1	N	A2	A2	A2	N	A0	A0	0.33	1	0.67	0.33	-0.5	ribo-lncRNA
ENST00000445118.6_1_LINC01128-001	A1	N	A1	A1	A2	A0	A1	N	N	A1	0.33	1	0.67	0.33	-3	ribo-lncRNA
ENST00000602385.1_1_TERC-001	N	A1	A1	A1	A0	N	A2	A1	A0	N	0.33	1	0.67	0.33	-3.5	ribo-lncRNA
ENST00000475947.6_1_LRRC75A-AS1-010	A2	A2	A2	A3	N	A3	N	N	A3	A1	0.33	1	0.67	0.33	4	ribo-lncRNA
ENST00000575089.1_1_ZNF213-AS1-008	A0	A0	N	N	A0	A1	A0	A0	A2	N	0.33	1	0.67	0.33	-5	ribo-lncRNA
ENST00000553946.1_1_RP11-193F5.1-001	A2	N	A2	A3	A1	N	N	A1	A1	A2	0.33	1	0.67	0.33	1	ribo-lncRNA
ENST00000466616.5_1_ARMCX5-GPRASP2-006	A1	A0	N	A0	A1	A1	N	A2	N	A1	0.33	1	0.67	0.33	-3.5	ribo-lncRNA
ENST00000447795.3_1_RP11-126K1.2-001	N	A1	A0	A0	A1	A0	A2	N	N	A1	0.33	1	0.67	0.33	-4	ribo-lncRNA
ENST00000496359.5_1_NUTM2B-AS1-006	A1	N	A3	A1	A1	N	N	A2	A2	A1	0.33	1	0.67	0.33	0	ribo-lncRNA
ENST00000399541.6_1_ALOX12-AS1-001	A3	N	A0	A1	A0	N	A1	A0	N	A0	0.33	1	0.67	0.33	-4	ribo-lncRNA
ENST00000605834.1_1_RP11-326I11.3-001	A0	N	A1	A0	A0	A0	A1	N	N	A0	0.33	1	0.67	0.33	-6	ribo-lncRNA
ENST00000530083.1_1_AP006621.5-001	A2	N	A0	N	A0	A1	A0	N	A1	A1	0.33	1	0.67	0.33	-4	ribo-lncRNA
ENST00000458725.5_1_DLEU2-008	N	N	N	A0	A2	A0	A0	A1	A3	A1	0.33	1	0.67	0.33	-2.5	ribo-lncRNA
ENST00000501927.2_1_CKMT2-AS1-003	A1	A1	A1	N	A2	A2	A0	N	N	A1	0.33	1	0.67	0.33	-2	ribo-lncRNA
ENST00000595508.1_1_AC005614.5-001	A2	A0	N	A0	N	A1	A1	N	A1	A2	0.33	1	0.67	0.33	-2.5	ribo-lncRNA
ENST00000512280.1_1_RP11-98D18.3-001	A0	A0	N	N	A0	N	A0	A0	A0	A0	0.33	1	0.67	0.33	-7	ribo-lncRNA
ENST00000454068.5_1_GAS5-014	N	A2	A2	N	A1	A2	A2	N	A2	A2	0.33	1	0.67	0.33	2.5	ribo-lncRNA
ENST00000564834.1_1_LINC01003-001	A3	N	A2	A0	A1	N	A2	A0	A1	N	0.33	1	0.67	0.33	-1	ribo-lncRNA
ENST00000423477.2_1_BOLA3-AS1-001	A1	A1	A1	A0	A1	N	A0	A0	N	N	0.33	1	0.67	0.33	-5	ribo-lncRNA
ENST00000559909.1_1_RP11-108K3.1-001	N	A1	A2	N	A1	A1	A1	A0	N	A1	0.33	1	0.67	0.33	-3	ribo-lncRNA
ENST00000541615.5_1_SNHG1-020	A1	A1	N	N	A0	A3	N	A2	A3	A1	0.33	1	0.67	0.33	0	ribo-lncRNA
ENST00000555771.2_1_RP1-261D10.2-001	A2	N	A1	A0	A0	A2	N	A3	N	A1	0.33	1	0.67	0.33	-1	ribo-lncRNA
ENST00000568997.5_1_SLX1A-SULT1A3-004	A2	N	A2	N	A2	A2	A3	A2	A3	N	0.33	1	0.67	0.33	4.5	ribo-lncRNA
ENST00000445682.2_1_GUSBP11-002	A1	A1	A1	A0	A2	N	A2	N	N	A0	0.33	1	0.67	0.33	-2.5	ribo-lncRNA
ENST00000583400.6_1_LRRC75A-AS1-033	A2	N	A2	A2	A2	N	A2	N	A2	A2	0.33	1	0.67	0.33	3.5	ribo-lncRNA
ENST00000592845.2_SPPL2B-002	A3	A3	A2	N	N	A3	A2	A1	A2	N	0.33	1	0.67	0.33	4	ribo-lncRNA
ENST00000440377.2_1_RP11-337C18.8-001	A0	A0	A2	N	A1	N	A0	A0	N	A2	0.33	1	0.67	0.33	-3.5	ribo-lncRNA
ENST00000622628.1_1_RP1-198K11.5-001	N	A1	A1	A0	A0	N	A0	A0	A1	N	0.33	1	0.67	0.33	-5.5	ribo-lncRNA
ENST00000440496.5_1_LINC00630-001	N	A1	N	A0	A1	N	A0	A2	A1	A0	0.33	1	0.67	0.33	-4	ribo-lncRNA
ENST00000508878.5_1_LINC01184-004	N	N	A1	A1	A0	A0	A0	N	A1	A1	0.33	1	0.67	0.33	-5	ribo-lncRNA
ENST00000548760.2_1_TMPO-AS1-001	N	A0	N	A0	A1	A0	A0	A2	N	A0	0.33	1	0.67	0.33	-5	ribo-lncRNA
ENST00000546134.5_1_RASSF8-AS1-007	A0	N	A0	A0	A0	A0	N	A0	N	A0	0.33	1	0.67	0.33	-7	ribo-lncRNA
ENST00000629441.1_1_ST3GAL4-AS1-001	A1	A0	A0	A2	N	A1	N	A0	N	A2	0.33	1	0.67	0.33	-3	ribo-lncRNA
ENST00000484794.5_1_NUTM2B-AS1-007	A0	A1	A0	N	A0	N	N	A2	A0	A0	0.33	1	0.67	0.33	-5	ribo-lncRNA
ENST00000502001.2_1_MIR4458HG-001	A2	N	A2	A3	A1	A3	N	N	A1	A3	0.33	1	0.67	0.33	3	ribo-lncRNA
ENST00000577853.1_RP11-196G18.23-001	A2	A1	N	A1	A1	A0	N	A1	N	A3	0.33	1	0.67	0.33	-1.5	ribo-lncRNA
ENST00000473572.2_1_AC002116.8-001	A2	A2	A2	N	A2	A3	A2	N	N	A1	0.33	1	0.67	0.33	3	ribo-lncRNA
ENST00000566712.2_1_SLX1A-SULT1A3-006	N	N	A0	A0	A2	A2	A2	A1	A0	N	0.33	1	0.67	0.33	-2	ribo-lncRNA
ENST00000423536.5_1_SNHG17-003	A2	N	A1	A2	N	A3	A3	A3	A2	N	0.33	1	0.67	0.33	4	ribo-lncRNA
ENST00000592422.5_1_MAP3K14-AS1-006	A0	A0	A0	N	A0	A0	A1	A1	N	N	0.33	1	0.67	0.33	-6	ribo-lncRNA
ENST00000419422.1_1_RP11-132A1.4-001	N	A3	N	A3	A3	A3	A0	A3	A1	N	0.33	1	0.67	0.33	3.5	ribo-lncRNA
ENST00000634357.1_1_PCBP2-OT1-001	A1	A1	A3	A2	A2	A2	A1	N	N	N	0.33	1	0.67	0.33	1	ribo-lncRNA
ENST00000321517.3_1_LINC00476-001	N	N	A2	A1	A2	A0	A1	N	A1	A2	0.33	1	0.67	0.33	-1	ribo-lncRNA
ENST00000502066.6_1_CRNDE-003	N	N	A2	A0	A2	A2	A3	N	A2	A2	0.33	1	0.67	0.33	2.5	ribo-lncRNA
ENST00000539921.5_1_SNHG1-006	A2	A2	N	N	A1	N	A0	A2	A2	A2	0.33	1	0.67	0.33	1	ribo-lncRNA
ENST00000541416.5_1_SNHG1-008	A1	A2	N	N	A1	A2	A2	A2	N	A1	0.33	1	0.67	0.33	0.5	ribo-lncRNA
ENST00000461864.5_1_NCK1-AS1-001	A1	A1	N	A1	A0	A1	N	A1	N	A0	0.33	1	0.67	0.33	-4.5	ribo-lncRNA
ENST00000399540.2_1_ALOX12-AS1-002	A1	N	A2	N	A0	A2	A2	A1	A1	N	0.33	1	0.67	0.33	-1	ribo-lncRNA
ENST00000454115.6_1_BX322557.10-001	A0	N	A0	A0	A0	N	A0	N	A0	A0	0.33	1	0.67	0.33	-7	ribo-lncRNA
ENST00000443799.5_1_GAS5-011	N	N	A2	A1	A1	A2	A3	A1	A3	N	0.33	1	0.67	0.33	1.5	ribo-lncRNA
ENST00000419027.1_RP11-435B5.4-007	A1	N	N	N	A2	A1	A3	A2	A1	A1	0.33	1	0.67	0.33	0	ribo-lncRNA
ENST00000597980.1_1_CTD-2619J13.14-002	A1	N	A2	A1	A3	A0	A0	A2	N	N	0.33	1	0.67	0.33	-1	ribo-lncRNA
ENST00000444301.5_1_MIR4435-2HG-012	N	N	A2	A1	N	A2	A2	A1	A1	A3	0.33	1	0.67	0.33	1	ribo-lncRNA
ENST00000562965.1_1_LOXL1-AS1-004	N	A0	A3	N	A0	N	A0	A3	A0	A2	0.33	1	0.67	0.33	-1.5	ribo-lncRNA
ENST00000609975.1_1_RP11-440D17.3-001	A3	N	A2	A1	N	N	A1	A2	A1	A3	0.33	1	0.67	0.33	1.5	ribo-lncRNA
ENST00000501937.2_1_LINC00847-002	A3	N	A2	A0	N	N	A0	A1	A1	A2	0.33	1	0.67	0.33	-1	ribo-lncRNA
ENST00000377518.3_1_RP11-111F5.4-001	A2	A2	A0	N	A2	N	A0	N	A1	A1	0.33	1	0.67	0.33	-1.5	ribo-lncRNA
ENST00000622994.1_1_AD001527.4-001	F	A0	A1	A2	A2	F	A2	A1	A1	A1	0	0.6	0.6	0	-1.5	ribo-lncRNA
ENST00000604369.5_1_KANTR-005	F	F	A1	A0	A0	A0	A1	A0	A0	A0	0	0.6	0.6	0	-7	ribo-lncRNA
ENST00000563777.1_1_FBXL19-AS1-001	A1	A1	A1	A1	A2	A1	F	F	A1	A1	0	0.6	0.6	0	-3	ribo-lncRNA
ENST00000400362.2_1_BX322557.10-002	A2	F	A1	A2	A3	A1	F	A2	A1	A2	0	0.6	0.6	0	1.5	ribo-lncRNA
ENST00000547804.1_1_LINC00941-001	F	A1	A0	A0	A1	A1	F	A1	A3	A1	0	0.6	0.6	0	-3.5	ribo-lncRNA
ENST00000456273.1_1_INE1-001	A1	F	A0	A0	A0	A0	A1	A0	A0	F	0	0.6	0.6	0	-7	ribo-lncRNA
ENST00000499653.1_1_UBR5-AS1-001	F	A2	A0	A1	A0	A0	F	A1	A0	A2	0	0.6	0.6	0	-4	ribo-lncRNA
ENST00000530759.1_1_RP11-111M22.3-001	F	A2	A1	A1	F	A1	A1	A2	A0	A2	0	0.6	0.6	0	-1.5	ribo-lncRNA
ENST00000557412.1_1_PSMA3-AS1-009	F	A0	A0	A0	A0	A1	A0	A0	F	A0	0	0.6	0.6	0	-7.5	ribo-lncRNA
ENST00000489336.5_1_CTD-2006C1.2-001	F	A2	A2	A1	A2	F	A1	A1	A0	A1	0	0.6	0.6	0	-1.5	ribo-lncRNA
ENST00000608465.5_1_RP11-299J3.8-001	F	A0	A0	A0	A0	A1	F	A1	A0	A0	0	0.6	0.6	0	-7	ribo-lncRNA
ENST00000608477.1_1_RP11-212P7.2-001	A2	F	A2	A0	F	A2	A1	A0	A3	A3	0	0.6	0.6	0	1	ribo-lncRNA
ENST00000504792.6_1_THAP9-AS1-002	F	A1	A1	A1	F	A2	A2	A1	A1	A1	0	0.6	0.6	0	-2	ribo-lncRNA
ENST00000602172.1_1_CARD8-AS1-001	F	F	A1	A2	A1	A0	A1	A1	A2	A1	0	0.6	0.6	0	-2.5	ribo-lncRNA
ENST00000624833.1_1_CTC-351M12.1-001	A2	A0	F	A1	A2	A0	F	A0	A1	A1	0	0.6	0.6	0	-3.5	ribo-lncRNA
ENST00000549565.1_1_RP11-977G19.11-002	F	F	A0	A0	A0	A1	A1	A0	A0	A2	0	0.6	0.6	0	-5.5	ribo-lncRNA
ENST00000605778.1_1_RP11-379H18.1-001	A2	F	A1	A1	A1	A0	F	A1	A0	A1	0	0.6	0.6	0	-4	ribo-lncRNA
ENST00000560255.2_1_ST20-AS1-001	F	F	A2	A1	A1	A1	A1	A1	A0	A1	0	0.6	0.6	0	-3.5	ribo-lncRNA
ENST00000625041.1_1_RP11-574K11.24-001	A2	A0	A1	A1	A1	A1	F	F	A1	A1	0	0.6	0.6	0	-3.5	ribo-lncRNA
ENST00000577066.2_1_BAIAP2-AS1-001	A2	A1	A3	A1	A2	F	F	A1	A1	A2	0	0.6	0.6	0	0.5	ribo-lncRNA
ENST00000624054.1_1_XX-FW83563B9.5-001	A0	F	A1	A0	A1	A1	F	A0	A1	A1	0	0.6	0.6	0	-5.5	ribo-lncRNA
ENST00000447070.1_1_AC074117.10-001	A1	A1	A1	A0	F	A3	F	A2	A1	A2	0	0.6	0.6	0	-1	ribo-lncRNA
ENST00000624705.1_1_CTD-3014M21.1-001	F	A0	A0	A0	F	A0	A0	A0	A1	A1	0	0.6	0.6	0	-7	ribo-lncRNA
ENST00000504520.6_1_THAP9-AS1-001	F	A2	A1	A0	F	A0	A1	A3	A1	A2	0	0.6	0.6	0	-1.5	ribo-lncRNA
ENST00000580684.5_1_LINC00667-005	A0	A1	A2	A1	A0	F	F	A0	A0	A1	0	0.6	0.6	0	-5	ribo-lncRNA
ENST00000575312.1_1_RP13-1032I1.7-001	A1	F	A1	A0	A2	A1	A1	F	A2	A3	0	0.6	0.6	0	-1	ribo-lncRNA
ENST00000538519.3_1_JPX-012	A0	A0	A0	F	A0	A0	F	A0	A0	A0	0	0.6	0.6	0	-8	ribo-lncRNA
ENST00000597230.2_1_CTD-3138B18.5-001	F	F	A1	A3	A1	A3	A1	A2	A2	A1	0	0.6	0.6	0	1	ribo-lncRNA
ENST00000592946.1_1_AC084219.4-001	A2	A1	A1	A1	A2	F	F	A3	A2	A1	0	0.6	0.6	0	0.5	ribo-lncRNA
ENST00000570843.1_1_RP11-473M20.16-001	A0	F	A0	A0	A0	F	A0	A0	A0	A0	0	0.6	0.6	0	-8	ribo-lncRNA
ENST00000602755.1_1_SCARNA2-001	A0	F	A1	A0	A1	A0	A1	A0	A1	F	0	0.6	0.6	0	-6	ribo-lncRNA
ENST00000420367.1_1_PDCD4-AS1-001	A2	F	A0	A0	A0	A2	A0	F	A1	A0	0	0.6	0.6	0	-4.5	ribo-lncRNA
ENST00000360656.2_1_CH17-340M24.3-001	F	F	A3	A1	A2	A0	A1	A1	A0	A1	0	0.6	0.6	0	-2.5	ribo-lncRNA
ENST00000429630.1_1_AC093673.5-001	A0	F	A1	A0	A0	A0	F	A0	A0	A1	0	0.6	0.6	0	-7	ribo-lncRNA
ENST00000513560.6_1_NNT-AS1-005	A2	F	A2	A2	A2	A2	F	A0	A1	A3	0	0.6	0.6	0	2	ribo-lncRNA
ENST00000560706.5_1_OIP5-AS1-010	F	F	A0	A0	A0	A0	A0	A0	A0	A0	0	0.6	0.6	0	-8	ribo-lncRNA
ENST00000565797.2_1_CTB-31O20.2-001	A0	F	A1	A1	A1	A0	A1	F	A2	A1	0	0.6	0.6	0	-4	ribo-lncRNA
ENST00000554169.1_1_SNHG10-002	A1	F	A1	A0	A1	A1	F	A0	A1	A1	0	0.6	0.6	0	-5	ribo-lncRNA
ENST00000430068.1_2_AP000704.5-001	F	N	A0	N	A1	A0	A1	A0	A0	A0	0.22	0.75	0.58	0.17	-6	ribo-lncRNA
ENST00000470491.6_1_LRRC75A-AS1-012	A1	F	A1	A1	A1	A2	N	A1	N	A0	0.22	0.75	0.58	0.17	-3	ribo-lncRNA
ENST00000563151.1_1_RP11-403P17.4-001	N	A2	A1	A1	A2	F	A1	A1	A2	N	0.22	0.75	0.58	0.17	-0.5	ribo-lncRNA
ENST00000456135.6_1_FAM66C-002	A2	A0	A1	N	A0	N	F	A1	A0	A0	0.22	0.75	0.58	0.17	-4.5	ribo-lncRNA
ENST00000497774.5_1_LRRC75A-AS1-007	A2	F	A2	A2	A3	A3	A2	N	N	A1	0.22	0.75	0.58	0.17	3.5	ribo-lncRNA
ENST00000514487.1_1_CTC-338M12.5-002	A0	F	A0	N	A0	A0	A2	A0	N	A0	0.22	0.75	0.58	0.17	-5.5	ribo-lncRNA
ENST00000572242.1_1_RP4-758J18.2-006	A1	F	A1	N	A1	N	A2	A2	A0	A1	0.22	0.75	0.58	0.17	-2	ribo-lncRNA
ENST00000583963.1_1_RP11-849F2.5-002	A1	F	A0	N	A0	A1	A0	A0	N	A1	0.22	0.75	0.58	0.17	-5.5	ribo-lncRNA
ENST00000619314.1_1_GABPB1-AS1-009	A3	F	A1	N	A2	A0	A1	N	A1	A2	0.22	0.75	0.58	0.17	-0.5	ribo-lncRNA
ENST00000576871.1_1_RP11-166P13.3-002	A0	A2	A0	N	A0	A0	A0	A2	N	F	0.22	0.75	0.58	0.17	-4	ribo-lncRNA
ENST00000578380.6_1_LRRC75A-AS1-021	A0	F	A0	A0	A0	A0	N	N	A0	A0	0.22	0.75	0.58	0.17	-7	ribo-lncRNA
ENST00000453491.2_1_RP11-539I5.1-001	N	A3	A1	A2	A1	A0	A1	F	N	A2	0.22	0.75	0.58	0.17	-0.5	ribo-lncRNA
ENST00000562878.1_1_RP4-798A10.7-001	A2	F	N	N	A1	A0	A0	A0	A0	A1	0.22	0.75	0.58	0.17	-4.5	ribo-lncRNA
ENST00000631288.2_1_LINC00969-129	A2	F	A0	A0	A0	A1	A2	N	N	A1	0.22	0.75	0.58	0.17	-3	ribo-lncRNA
ENST00000558031.5_1_CRNDE-009	F	A0	A1	A0	A2	N	A2	N	A1	A1	0.22	0.75	0.58	0.17	-2.5	ribo-lncRNA
ENST00000605499.1_1_RP11-324I22.4-001	F	N	A0	N	A1	A0	A0	A1	A0	A0	0.22	0.75	0.58	0.17	-6	ribo-lncRNA
ENST00000577700.5_1_SNHG15-002	F	A1	N	N	A1	A0	A0	A1	A1	A1	0.22	0.75	0.58	0.17	-4.5	ribo-lncRNA
ENST00000457147.1_1_DNAJC9-AS1-001	F	A2	N	N	A1	A0	A0	A1	A1	A1	0.22	0.75	0.58	0.17	-3.5	ribo-lncRNA
ENST00000585258.1_1_RP11-162A12.2-001	A0	F	A3	N	A0	A1	A1	N	A1	A0	0.22	0.75	0.58	0.17	-3.5	ribo-lncRNA
ENST00000623943.1_1_RP11-54C4.3-001	F	A1	A1	A0	A2	A2	A2	N	N	A1	0.22	0.75	0.58	0.17	-1	ribo-lncRNA
ENST00000532845.1_1_AP001258.4-003	F	A2	A1	A0	A0	A0	A0	N	N	A1	0.22	0.75	0.58	0.17	-4.5	ribo-lncRNA
ENST00000588286.1_1_TMEM147-AS1-004	F	A1	A1	N	A2	A1	A1	N	A1	A2	0.22	0.75	0.58	0.17	-1.5	ribo-lncRNA
ENST00000591458.1_1_LINC00662-003	A0	A0	A1	N	A1	A0	F	A0	N	A2	0.22	0.75	0.58	0.17	-4.5	ribo-lncRNA
ENST00000482985.4_1_RP11-506M13.3-002	F	N	A1	A1	A2	A0	A0	A2	A1	N	0.22	0.75	0.58	0.17	-2.5	ribo-lncRNA
ENST00000452197.5_1_GAS5-013	A2	F	A1	N	A1	A3	A2	N	A1	A2	0.22	0.75	0.58	0.17	1	ribo-lncRNA
ENST00000568739.5_1_AC137934.1-001	A0	F	A1	A0	A0	A1	N	A0	N	A0	0.22	0.75	0.58	0.17	-6	ribo-lncRNA
ENST00000449486.1_1_PAXIP1-AS2-003	A1	F	A2	A0	A0	N	A0	A2	N	A0	0.22	0.75	0.58	0.17	-3.5	ribo-lncRNA
ENST00000534991.3_1_URB1-AS1-001	F	N	N	A0	A3	A1	A2	A1	A1	A3	0.22	0.75	0.58	0.17	0	ribo-lncRNA
ENST00000414676.5_1_NRSN2-AS1-001	A1	F	A1	A0	A1	N	A0	N	A1	A1	0.22	0.75	0.58	0.17	-4.5	ribo-lncRNA
ENST00000574741.1_1_RP11-156P1.3-001	A2	F	A3	N	A1	A2	A3	A3	N	A1	0.22	0.75	0.58	0.17	3	ribo-lncRNA
ENST00000447037.1_1_AP001469.9-001	A0	A1	A1	N	A1	A1	A1	F	N	A0	0.22	0.75	0.58	0.17	-4.5	ribo-lncRNA
ENST00000619625.4_1_NUTM2B-AS1-013	F	A3	A2	N	A2	N	A3	A2	A2	A2	0.22	0.75	0.58	0.17	4.5	ribo-lncRNA
ENST00000448096.1_1_RP4-756H11.3-003	A1	F	A1	N	A1	A0	A0	A0	A1	N	0.22	0.75	0.58	0.17	-5	ribo-lncRNA
ENST00000515466.1_1_NNT-AS1-004	A0	F	A0	N	A0	A0	A0	N	A0	A0	0.22	0.75	0.58	0.17	-7	ribo-lncRNA
ENST00000408966.4_1_EXOC3-AS1-201	A2	F	N	A0	A2	A1	A1	N	A1	A1	0.22	0.75	0.58	0.17	-2	ribo-lncRNA
ENST00000619432.1_1_RP11-670E13.6-001	N	F	N	A0	A0	A0	A0	A3	A1	A0	0.22	0.75	0.58	0.17	-4.5	ribo-lncRNA
ENST00000450353.2_1_GS1-124K5.3-001	F	A0	A0	A0	A2	A1	A1	N	N	A0	0.22	0.75	0.58	0.17	-4.5	ribo-lncRNA
ENST00000562642.1_1_AC135048.13-001	A3	A2	A3	N	A0	N	A2	F	A1	A1	0.22	0.75	0.58	0.17	1	ribo-lncRNA
ENST00000380711.3_1_CHKB-AS1-001	F	A0	A1	A1	A0	A0	A0	N	N	A0	0.22	0.75	0.58	0.17	-6	ribo-lncRNA
ENST00000539975.5_1_SNHG1-005	A2	F	A0	N	A1	A2	N	A1	A2	A2	0.22	0.75	0.58	0.17	0	ribo-lncRNA
ENST00000520619.1_1_SNHG6-004	F	A2	A1	A1	A1	A0	N	N	A1	A1	0.22	0.75	0.58	0.17	-3	ribo-lncRNA
ENST00000535200.1_1_PXN-AS1-002	A2	A1	A1	N	A0	N	A0	F	A1	A1	0.22	0.75	0.58	0.17	-3.5	ribo-lncRNA
ENST00000511369.5_1_RP11-411K7.1-002	A0	F	A1	A0	A1	N	A0	A1	N	A1	0.22	0.75	0.58	0.17	-5	ribo-lncRNA
ENST00000607421.1_1_U47924.31-001	F	N	A2	A0	A1	A1	A1	N	A1	A2	0.22	0.75	0.58	0.17	-2	ribo-lncRNA
ENST00000582106.1_1_MAFG-AS1-001	F	A1	A1	N	A2	A1	A2	A1	N	A1	0.22	0.75	0.58	0.17	-1.5	ribo-lncRNA
ENST00000610494.1_1_RP11-172H24.4-001	A2	N	A1	A0	A2	N	A1	F	A1	A0	0.22	0.75	0.58	0.17	-2.5	ribo-lncRNA
ENST00000453754.5_1_SNHG5-006	F	A2	A0	A0	A1	A0	A1	N	N	A0	0.22	0.75	0.58	0.17	-4.5	ribo-lncRNA
ENST00000492250.5_1_LRRC75A-AS1-011	A1	F	A2	A1	A0	A1	N	N	A1	A2	0.22	0.75	0.58	0.17	-2	ribo-lncRNA
ENST00000596643.5_1_CTD-3131K8.2-003	F	N	A2	A0	N	A0	A0	A0	A0	A0	0.22	0.75	0.58	0.17	-5.5	ribo-lncRNA
ENST00000535643.5_1_LINC01089-003	A1	A0	A0	N	A0	F	A0	A0	N	A0	0.22	0.75	0.58	0.17	-6.5	ribo-lncRNA
ENST00000422740.1_1_AC016747.3-003	F	A1	A2	N	A1	A1	A1	N	A1	A1	0.22	0.75	0.58	0.17	-2.5	ribo-lncRNA
ENST00000501177.7_1_CRNDE-002	N	F	A3	A0	A3	A2	A2	N	A1	A1	0.22	0.75	0.58	0.17	1	ribo-lncRNA
ENST00000553829.1_1_LINC01578-003	N	A2	A3	A2	A3	N	A3	N	A3	N	0.44	1	0.56	0.44	5	trans-lncRNA
ENST00000413768.1_AP000525.9-001	A3	N	N	N	A3	A2	A3	A3	N	A3	0.44	1	0.56	0.44	5.5	trans-lncRNA
ENST00000456633.1_1_ASH1L-AS1-002	A2	A1	N	N	A2	A3	A3	N	A3	N	0.44	1	0.56	0.44	3.5	ribo-lncRNA
ENST00000555937.1_1_RP11-618G20.1-001	A1	A3	N	A2	N	N	N	A1	A1	A1	0.44	1	0.56	0.44	-0.5	ribo-lncRNA
ENST00000500538.6_1_UBA6-AS1-002	A3	A2	A1	N	A1	N	A1	N	N	A2	0.44	1	0.56	0.44	0.5	ribo-lncRNA
ENST00000429139.1_1_MIR181A2HG-001	A2	N	A0	N	A0	A0	N	N	A2	A0	0.44	1	0.56	0.44	-3	ribo-lncRNA
ENST00000592918.5_2_AC005301.9-001	A3	A3	A0	A0	N	A1	N	A3	N	N	0.44	1	0.56	0.44	0.5	ribo-lncRNA
ENST00000603672.5_1_FTX-010	A1	A1	A1	N	A0	N	A0	N	N	A0	0.44	1	0.56	0.44	-4.5	ribo-lncRNA
ENST00000511331.5_1_CTC-338M12.4-004	A2	A2	A2	N	A3	A1	A1	N	N	N	0.44	1	0.56	0.44	1.5	ribo-lncRNA
ENST00000513055.1_1_NR2F1-AS1-001	A0	N	A2	N	A0	A1	N	A1	A1	N	0.44	1	0.56	0.44	-3	ribo-lncRNA
ENST00000504081.1_1_CTC-499J9.1-001	N	A0	A0	N	A0	N	A1	A1	N	A1	0.44	1	0.56	0.44	-4.5	ribo-lncRNA
ENST00000619666.1_1_RP11-156K23.3-001	N	N	A0	A2	N	A1	A0	N	A1	A1	0.44	1	0.56	0.44	-3	ribo-lncRNA
ENST00000495430.1_1_NUTM2B-AS1-004	N	N	A2	A2	A1	A3	N	A3	A2	N	0.44	1	0.56	0.44	3	ribo-lncRNA
ENST00000502162.2_1_LINC00847-003	A2	A1	N	N	N	A1	A0	A1	N	A2	0.44	1	0.56	0.44	-1.5	ribo-lncRNA
ENST00000381800.3_1_LOH12CR2-001	A2	N	A1	N	A1	A0	A0	N	N	A1	0.44	1	0.56	0.44	-3	ribo-lncRNA
ENST00000445521.5_1_SVIL-AS1-010	A1	N	A2	N	N	A1	A2	N	A1	A2	0.44	1	0.56	0.44	0	ribo-lncRNA
ENST00000602985.5_1_JPX-008	A3	A1	N	A1	A3	N	N	A2	N	A2	0.44	1	0.56	0.44	2	ribo-lncRNA
ENST00000448629.5_1_RP4-758J18.2-004	A2	N	A3	A0	N	N	A3	A2	N	A1	0.44	1	0.56	0.44	1.5	ribo-lncRNA
ENST00000469539.1_1_AC009403.2-002	N	A0	N	A1	A1	A0	A2	N	A0	N	0.44	1	0.56	0.44	-3.5	ribo-lncRNA
ENST00000564194.5_1_LOXL1-AS1-002	N	A1	A1	A0	N	N	N	A3	A0	A3	0.44	1	0.56	0.44	-1	ribo-lncRNA
ENST00000418474.1_1_AC009506.1-001	A2	A1	N	A1	N	A1	N	N	A1	A3	0.44	1	0.56	0.44	-0.5	ribo-lncRNA
ENST00000437019.1_PCBP1-AS1-040	A0	N	N	N	A1	A0	A0	A0	N	A0	0.44	1	0.56	0.44	-5.5	ribo-lncRNA
ENST00000566956.1_1_ATP2A1-AS1-001	N	A3	N	N	A2	A3	N	A1	A1	A2	0.44	1	0.56	0.44	2	ribo-lncRNA
ENST00000425771.5_1_GAS5-020	A2	A2	A2	N	A0	N	N	N	A2	A2	0.44	1	0.56	0.44	1.5	ribo-lncRNA
ENST00000602550.5_1_HCG18-012	A0	N	A0	A0	A0	N	A0	N	A0	N	0.44	1	0.56	0.44	-6	ribo-lncRNA
ENST00000503484.5_1_NNT-AS1-001	A2	A0	A2	N	A1	A1	N	N	N	A1	0.44	1	0.56	0.44	-1.5	ribo-lncRNA
ENST00000607322.1_1_RP11-498P14.5-002	A1	A1	N	N	A2	A0	A0	N	N	A0	0.44	1	0.56	0.44	-3.5	ribo-lncRNA
ENST00000624088.1_1_RP11-43N16.4-001	A3	A2	A3	N	A2	A2	A3	N	N	N	0.44	1	0.56	0.44	4.5	ribo-lncRNA
ENST00000433070.6_1_DLEU2-001	N	N	N	A0	A2	N	A1	A3	A3	A1	0.44	1	0.56	0.44	0.5	ribo-lncRNA
ENST00000626089.2_1_LINC00969-062	A1	N	A0	N	A0	A2	A2	N	N	A1	0.44	1	0.56	0.44	-2	ribo-lncRNA
ENST00000581067.1_1_LINC00526-001	A1	A3	N	A2	N	N	A1	N	A0	A1	0.44	1	0.56	0.44	-1	ribo-lncRNA
ENST00000623267.3_1_SNHG5-016	A1	A3	N	A1	N	N	N	A0	A2	A0	0.44	1	0.56	0.44	-1.5	ribo-lncRNA
ENST00000515055.1_1_RP4-622L5.2-001	N	A2	A2	A2	A2	N	N	A3	N	A1	0.44	1	0.56	0.44	2.5	ribo-lncRNA
ENST00000474814.1_1_SNHG12-004	N	A1	N	N	A1	A2	A3	N	A1	A1	0.44	1	0.56	0.44	-0.5	ribo-lncRNA
ENST00000581192.1_1_LINC00909-002	A2	N	A1	A0	A0	N	A1	N	N	A0	0.44	1	0.56	0.44	-3.5	ribo-lncRNA
ENST00000428687.1_1_RP11-488L18.8-001	N	A2	A0	A0	N	N	A1	A1	N	A2	0.44	1	0.56	0.44	-2	ribo-lncRNA
ENST00000574423.2_1_LA16C-306E5.3-001	A2	A0	A2	A0	A0	N	N	N	N	A1	0.44	1	0.56	0.44	-2.5	ribo-lncRNA
ENST00000414797.5_1_MAGI2-AS3-003	A1	N	A1	A1	A0	N	N	N	A0	A1	0.44	1	0.56	0.44	-4	ribo-lncRNA
ENST00000428939.3_1_HOTAIRM1-003	A2	N	A1	N	A2	A0	N	A0	N	A1	0.44	1	0.56	0.44	-2	ribo-lncRNA
ENST00000448978.1_1_LENG8-AS1-002	N	A0	A0	A0	A0	N	A0	N	A0	N	0.44	1	0.56	0.44	-6	ribo-lncRNA
ENST00000565256.1_1_SNHG20-008	A3	N	A0	N	A2	A2	N	N	A1	A1	0.44	1	0.56	0.44	0	ribo-lncRNA
ENST00000580781.5_1_RP11-78F17.1-002	N	A1	A0	N	A0	A0	A2	N	N	A0	0.44	1	0.56	0.44	-4	ribo-lncRNA
ENST00000333319.6_1_LINC01006-001	A3	A1	A2	A0	N	N	N	A1	A3	N	0.44	1	0.56	0.44	0.5	ribo-lncRNA
ENST00000435947.5_1_SNHG5-003	A2	A3	A1	N	N	N	N	A0	A0	A0	0.44	1	0.56	0.44	-2	ribo-lncRNA
ENST00000559432.5_1_CRNDE-007	N	N	A3	A1	A2	A1	A3	N	A3	N	0.44	1	0.56	0.44	2.5	ribo-lncRNA
ENST00000428207.4_1_MAPKAPK5-AS1-001	A2	N	A1	A0	N	N	N	A2	A2	A1	0.44	1	0.56	0.44	-0.5	ribo-lncRNA
ENST00000508179.1_1_SNHG18-001	N	A3	A2	A2	N	N	N	A1	A2	A1	0.44	1	0.56	0.44	1.5	ribo-lncRNA
ENST00000451213.1_1_RP11-421L21.3-003	A2	N	A0	A1	A0	A0	N	A0	N	N	0.44	1	0.56	0.44	-4	ribo-lncRNA
ENST00000419902.2_1_NIFK-AS1-001	A1	N	N	A0	A0	A0	A2	N	N	A1	0.44	1	0.56	0.44	-3.5	ribo-lncRNA
ENST00000572864.5_1_RP11-156P1.3-005	A0	A0	A0	N	A0	A0	A0	N	N	N	0.44	1	0.56	0.44	-6	ribo-lncRNA
ENST00000591629.1_1_RP11-244M2.1-001	N	N	N	A1	A2	A1	N	A2	A1	A1	0.44	1	0.56	0.44	-1	ribo-lncRNA
ENST00000508281.2_1_RP11-381K20.2-002	N	N	N	A0	A1	A2	A0	A1	N	A1	0.44	1	0.56	0.44	-3	ribo-lncRNA
ENST00000635675.1_1_LINC00339-005	N	A2	A0	N	A1	A0	A1	A0	N	N	0.44	1	0.56	0.44	-3.5	ribo-lncRNA
ENST00000455774.1_1_SVIL-AS1-004	A2	N	A1	A1	A2	A0	N	A1	N	N	0.44	1	0.56	0.44	-1.5	ribo-lncRNA
ENST00000483578.1_1_RP11-2C24.4-001	A1	N	A1	N	A0	A1	A2	N	A2	N	0.44	1	0.56	0.44	-1.5	ribo-lncRNA
ENST00000509921.1_1_LINC00847-005	A2	N	A2	A0	N	N	A0	A1	N	A2	0.44	1	0.56	0.44	-1	ribo-lncRNA
ENST00000599421.1_1_LINC00649-007	N	A2	A0	N	A2	N	A1	A3	N	A1	0.44	1	0.56	0.44	0	ribo-lncRNA
ENST00000441423.1_LINC00623-004	A2	A2	N	N	A1	A2	A2	N	N	A0	0.44	1	0.56	0.44	0.5	ribo-lncRNA
ENST00000627065.1_1_GLIDR-003	A2	A1	N	N	A0	A1	N	A1	N	A0	0.44	1	0.56	0.44	-3	ribo-lncRNA
ENST00000587851.1_SPPL2B-011	A0	A0	A0	N	A0	A0	A0	N	N	N	0.44	1	0.56	0.44	-6	ribo-lncRNA
ENST00000433061.1_1_LINC01278-001	A0	N	A1	A0	A1	N	N	A2	N	A1	0.44	1	0.56	0.44	-3	ribo-lncRNA
ENST00000608290.1_1_CITF22-92A6.1-001	N	A1	A2	N	A1	A0	A0	N	N	A3	0.44	1	0.56	0.44	-1.5	ribo-lncRNA
ENST00000414142.5_1_SNHG17-005	A1	A1	N	N	A3	A2	A3	A2	N	N	0.44	1	0.56	0.44	2	ribo-lncRNA
ENST00000439362.5_1_MIR4435-2HG-004	N	N	A2	A2	N	N	A2	A2	A2	A3	0.44	1	0.56	0.44	3.5	ribo-lncRNA
ENST00000569214.1_1_RP11-872J21.3-001	A1	A1	N	A0	A1	N	N	A2	N	A1	0.44	1	0.56	0.44	-2.5	ribo-lncRNA
ENST00000452844.5_1_LINC00969-042	A1	A2	N	N	A1	A2	A3	N	N	A3	0.44	1	0.56	0.44	2	ribo-lncRNA
ENST00000445681.1_1_GS1-124K5.4-001	A2	A1	N	A0	N	N	A0	A2	N	A1	0.44	1	0.56	0.44	-2	ribo-lncRNA
ENST00000438202.5_1_SVIL-AS1-008	A0	N	A3	A3	N	A1	N	A1	N	A1	0.44	1	0.56	0.44	-0.5	ribo-lncRNA
ENST00000483342.5_1_SNHG11-008	N	N	N	A0	A1	A0	A0	A0	A0	N	0.44	1	0.56	0.44	-5.5	ribo-lncRNA
ENST00000508735.5_1_SNHG4-006	N	A2	N	N	A2	N	A2	A1	A3	A1	0.44	1	0.56	0.44	1.5	ribo-lncRNA
ENST00000628924.1_1_EBLN3-007	N	A3	A3	N	A3	A3	A1	N	N	A3	0.44	1	0.56	0.44	4.5	ribo-lncRNA
ENST00000581718.5_1_LRRC75A-AS1-030	A1	A3	A1	A0	N	N	A2	N	A3	N	0.44	1	0.56	0.44	0.5	ribo-lncRNA
ENST00000609924.1_1_RP13-270P17.3-001	N	A1	N	A1	N	A1	A0	A0	N	A2	0.44	1	0.56	0.44	-3	ribo-lncRNA
ENST00000450930.1_1_RP1-151F17.1-002	A0	N	A1	N	N	A0	A0	A0	A0	N	0.44	1	0.56	0.44	-5.5	ribo-lncRNA
ENST00000606853.1_1_RP11-115C21.2-003	A2	A1	N	A0	N	A1	N	N	A2	A2	0.44	1	0.56	0.44	-0.5	ribo-lncRNA
ENST00000613454.1_1_RP11-666O2.2-001	A2	N	A0	N	A0	A1	N	N	A1	A0	0.44	1	0.56	0.44	-3.5	ribo-lncRNA
ENST00000590292.5_1_AC009005.2-002	N	A0	N	N	N	A0	A3	A0	A0	A3	0.44	1	0.56	0.44	-2	ribo-lncRNA
ENST00000558174.5_1_SNHG21-004	A1	N	N	N	A1	A2	A2	A0	A1	N	0.44	1	0.56	0.44	-1.5	ribo-lncRNA
ENST00000570285.1_1_RP11-29G8.3-002	A2	A2	N	A2	A3	A2	N	N	N	A1	0.44	1	0.56	0.44	2.5	ribo-lncRNA
ENST00000586784.1_1_CTC-459F4.3-007	N	N	N	A1	A0	A3	N	A0	A0	A3	0.44	1	0.56	0.44	-1.5	ribo-lncRNA
ENST00000524818.1_1_RP11-522I20.3-002	A0	N	N	A0	A0	N	A0	A1	N	A0	0.44	1	0.56	0.44	-5.5	ribo-lncRNA
ENST00000464242.1_1_GATA2-AS1-002	N	N	A3	A1	A3	A3	N	A0	A1	N	0.44	1	0.56	0.44	1	ribo-lncRNA
ENST00000560912.5_1_CRNDE-008	N	N	A2	A1	A2	N	A3	N	A1	A1	0.44	1	0.56	0.44	0.5	ribo-lncRNA
ENST00000604992.1_1_RP11-259K5.2-001	N	N	A3	A1	A0	A1	A0	N	A1	N	0.44	1	0.56	0.44	-2.5	ribo-lncRNA
ENST00000593198.1_SPPL2B-004	A1	A1	A1	N	A0	A3	A3	N	N	N	0.44	1	0.56	0.44	-0.5	ribo-lncRNA
ENST00000449569.5_1_AC007246.3-002	A2	A0	A0	N	N	N	A0	A2	A0	N	0.44	1	0.56	0.44	-3	ribo-lncRNA
ENST00000432536.5_1_GAS5-016	A2	A2	N	N	A1	A2	A2	N	N	A2	0.44	1	0.56	0.44	2	ribo-lncRNA
ENST00000609153.1_1_RP11-798M19.6-001	A2	A1	N	A0	A0	N	N	A1	N	A1	0.44	1	0.56	0.44	-3	ribo-lncRNA
ENST00000496793.1_1_ARRDC1-AS1-002	A2	N	A2	N	A2	A3	A1	N	A2	N	0.44	1	0.56	0.44	2.5	ribo-lncRNA
ENST00000422124.1_1_RP11-108M9.4-003	A2	A2	A1	A1	N	A0	A1	N	N	N	0.44	1	0.56	0.44	-1.5	ribo-lncRNA
ENST00000520447.1_1_THUMPD3-AS1-017	A1	N	N	N	A0	A1	A1	N	A2	A0	0.44	1	0.56	0.44	-3	ribo-lncRNA
ENST00000578389.1_1_RP11-227G15.3-002	A2	N	N	A1	A2	N	A2	N	A1	A2	0.44	1	0.56	0.44	1	ribo-lncRNA
ENST00000514984.1_1_CTBP1-AS2-003	A2	N	N	A0	N	A1	A0	A0	A0	N	0.44	1	0.56	0.44	-4	ribo-lncRNA
ENST00000427076.5_1_POLR2J4-002	A2	N	A3	N	A2	A1	A1	N	N	A2	0.44	1	0.56	0.44	1.5	ribo-lncRNA
ENST00000631093.1_1_EBLN3-005	N	A3	A3	A2	N	A2	A1	N	N	A3	0.44	1	0.56	0.44	3.5	ribo-lncRNA
ENST00000539446.5_1_PXN-AS1-005	A0	N	A0	A1	N	A0	N	A0	A1	N	0.44	1	0.56	0.44	-5	ribo-lncRNA
ENST00000449473.2_1_RP11-421L21.3-001	A2	A0	N	A1	N	A0	N	A1	A0	N	0.44	1	0.56	0.44	-3.5	ribo-lncRNA
ENST00000561547.5_1_ATP2A1-AS1-002	N	A3	N	A1	A3	A3	A1	N	N	A1	0.44	1	0.56	0.44	1.5	ribo-lncRNA
ENST00000509788.1_1_SNHG18-002	N	A1	A3	A2	N	N	A1	N	A1	A2	0.44	1	0.56	0.44	0.5	ribo-lncRNA
ENST00000419296.1_1_LINC01123-003	N	A0	N	N	A2	A2	N	A3	A2	A0	0.44	1	0.56	0.44	0.5	ribo-lncRNA
ENST00000399886.2_1_DHRS4-AS1-004	A1	A1	N	N	A1	A0	A0	N	N	A0	0.44	1	0.56	0.44	-4.5	ribo-lncRNA
ENST00000444858.5_1_RP11-452F19.3-003	N	A0	N	A0	N	A1	A0	A1	N	A0	0.44	1	0.56	0.44	-5	ribo-lncRNA
ENST00000528514.1_1_AC145124.2-001	N	A1	A2	N	A1	N	A1	N	A2	A1	0.44	1	0.56	0.44	-1	ribo-lncRNA
ENST00000610088.5_1_LINC01278-005	N	N	A3	A1	N	A1	A1	A2	A1	N	0.44	1	0.56	0.44	-0.5	ribo-lncRNA
ENST00000610085.1_1_RP5-1136G13.2-001	A0	A0	A1	A1	N	N	A0	A0	N	N	0.44	1	0.56	0.44	-5	ribo-lncRNA
ENST00000606496.1_1_RP11-140K17.3-002	F	F	A1	A2	A1	A1	A2	A0	N	A3	0.11	0.56	0.49	0.06	-0.5	other
ENST00000563962.5_1_LCMT1-AS1-001	F	A0	A0	A0	A1	A0	F	A0	N	A0	0.11	0.56	0.49	0.06	-6.5	other
ENST00000599274.1_1_CTC-246B18.10-001	F	A0	A1	N	A1	F	A0	A0	A2	A0	0.11	0.56	0.49	0.06	-4.5	other
ENST00000620902.1_1_MALAT1-005	A0	A2	F	A1	A1	F	N	A0	A1	A0	0.11	0.56	0.49	0.06	-4	other
ENST00000490920.1_1_RP11-706O15.1-004	F	A2	N	A0	F	A1	A1	A0	A0	A2	0.11	0.56	0.49	0.06	-3	other
ENST00000561521.1_1_LINC00662-001	F	A3	A1	A1	A2	F	N	A1	A0	A3	0.11	0.56	0.49	0.06	0	other
ENST00000424989.1_1_LINC01137-001	F	A2	A2	A1	F	A1	A0	N	A1	A3	0.11	0.56	0.49	0.06	-0.5	other
ENST00000449500.1_1_CTD-3184A7.4-001	A1	F	A0	A0	A1	A3	A1	F	A0	N	0.11	0.56	0.49	0.06	-3.5	other
ENST00000617791.1_1_MALAT1-006	A0	A1	F	A1	A0	F	N	A2	A1	A0	0.11	0.56	0.49	0.06	-4	other
ENST00000606723.2_1_U91328.19-001	A1	F	A1	A1	A2	A2	A1	F	N	A1	0.11	0.56	0.49	0.06	-1.5	other
ENST00000606089.1_1_CTB-113I20.2-001	A1	F	A1	A0	A0	F	A0	N	A1	A0	0.11	0.56	0.49	0.06	-5.5	other
ENST00000429962.1_1_THAP7-AS1-003	F	F	A0	A0	A1	A2	A1	A0	N	A2	0.11	0.56	0.49	0.06	-3	other
ENST00000608699.3_1_LINC00969-045	F	F	A0	N	A0	A0	A0	A1	A0	A0	0.11	0.56	0.49	0.06	-6.5	other
ENST00000512498.1_1_RP11-159F24.6-001	A0	A0	A0	N	F	A0	F	A0	A0	A1	0.11	0.56	0.49	0.06	-6.5	other
ENST00000469070.1_1_RP11-18H7.1-002	A0	F	A0	N	A0	F	A0	A0	A0	A0	0.11	0.56	0.49	0.06	-7	other
ENST00000446521.1_1_LINC00969-044	A2	A1	F	A0	A0	A1	F	A1	N	A3	0.11	0.56	0.49	0.06	-2	other
ENST00000415330.2_1_PIK3CD-AS2-001	F	A0	A2	A0	A2	A3	F	A0	N	A3	0.11	0.56	0.49	0.06	0	other
ENST00000434627.1_1_RP11-195F19.9-001	F	A1	A2	A0	A0	A1	F	N	A0	A1	0.11	0.56	0.49	0.06	-4	other
ENST00000515205.1_1_RP11-539L10.3-001	F	A1	A1	A1	A1	A1	N	A0	A0	F	0.11	0.56	0.49	0.06	-4.5	other
ENST00000608113.1_1_RP11-554J4.1-001	F	F	N	A1	A1	A0	A0	A0	A1	A2	0.11	0.56	0.49	0.06	-4	other
ENST00000469931.2_1_RP1-178F15.4-001	F	F	A0	A0	A0	A0	A0	N	A0	A0	0.11	0.56	0.49	0.06	-7	other
ENST00000443947.1_1_AC011288.2-002	A0	A0	A0	N	F	A0	F	A0	A0	A0	0.11	0.56	0.49	0.06	-7	other
ENST00000313064.2_1_LINC00471-001	F	A0	A0	A0	A1	F	A0	A1	N	A1	0.11	0.56	0.49	0.06	-5.5	other
ENST00000500929.2_1_RP11-30K9.6-001	F	A1	A0	A1	A1	A1	F	A1	A1	N	0.11	0.56	0.49	0.06	-4	other
ENST00000522312.1_1_SAP30L-AS1-003	A0	F	A0	A0	A0	A0	F	N	A0	A0	0.11	0.56	0.49	0.06	-7	other
ENST00000533653.5_1_GMDS-AS1-013	A0	F	A0	A0	A0	F	A0	A0	N	A0	0.11	0.56	0.49	0.06	-7	other
ENST00000452809.1_1_ASH1L-AS1-001	A2	F	N	A0	A2	A3	A3	A1	A3	F	0.11	0.56	0.49	0.06	2.5	other
ENST00000624936.2_1_RP11-1228E12.2-001	A2	A3	A0	A1	A2	F	F	A0	N	A1	0.11	0.56	0.49	0.06	-1	other
ENST00000420724.1_1_AC007389.3-001	A1	A0	A1	N	F	A3	F	A0	A0	A3	0.11	0.56	0.49	0.06	-2	other
ENST00000466557.6_1_RP11-34P13.13-001	A1	A3	A1	A0	A2	F	F	A1	N	A1	0.11	0.56	0.49	0.06	-1.5	other
ENST00000606277.1_1_NFYC-AS1-001	A0	F	A0	F	A1	A1	A0	N	A1	A1	0.11	0.56	0.49	0.06	-5	other
ENST00000573042.1_1_LINC01569-001	A1	A0	A0	A0	F	A0	A0	F	N	A0	0.11	0.56	0.49	0.06	-6.5	other
ENST00000446336.1_1_MIATNB-004	F	A0	A0	A0	A0	F	A0	A0	N	A1	0.11	0.56	0.49	0.06	-6.5	other
ENST00000436596.1_1_SNHG7-004	A2	F	A0	A1	A1	A3	N	F	A1	A1	0.11	0.56	0.49	0.06	-1.5	other
ENST00000513011.2_1_TMEM161B-AS1-002	F	F	A0	N	A0	A0	A0	A0	A0	A0	0.11	0.56	0.49	0.06	-7	other
ENST00000503051.1_1_USP46-AS1-001	F	A0	A2	A1	A0	N	A0	N	N	A2	0.33	0.71	0.48	0.24	-2.5	other
ENST00000581913.5_1_LRRC75A-AS1-029	A0	F	A2	A1	N	A3	N	N	A2	A1	0.33	0.71	0.48	0.24	0	other
ENST00000503152.1_1_CTD-2201E18.3-003	F	N	A1	A0	N	A2	N	A0	A1	A0	0.33	0.71	0.48	0.24	-3.5	other
ENST00000623668.1_1_CTD-2553L13.9-001	A2	F	A0	N	A1	N	A1	A1	N	A0	0.33	0.71	0.48	0.24	-3	other
ENST00000547834.1_1_RP4-816N1.6-003	A0	F	A1	N	A1	A1	A0	N	N	A1	0.33	0.71	0.48	0.24	-4	other
ENST00000423918.5_1_LINC00963-003	F	N	A1	N	A0	A2	A0	A2	N	A2	0.33	0.71	0.48	0.24	-1	other
ENST00000518190.4_1_MIR2052HG-004	F	A1	A0	N	A0	A0	A0	N	N	A0	0.33	0.71	0.48	0.24	-5.5	other
ENST00000602861.5_1_HCG18-018	A0	A0	N	A0	A0	F	N	N	A0	A0	0.33	0.71	0.48	0.24	-6	other
ENST00000542475.2_1_C17ORF100-001	A2	F	A1	N	A2	A1	A1	N	A2	N	0.33	0.71	0.48	0.24	0	other
ENST00000450044.1_1_AC009948.5-003	F	A0	A1	N	A1	A0	N	A0	N	A1	0.33	0.71	0.48	0.24	-4.5	other
ENST00000573177.1_1_DLGAP1-AS2-003	F	A3	A0	N	N	A1	N	A1	A1	A1	0.33	0.71	0.48	0.24	-2	other
ENST00000588765.4_1_ZNF561-AS1-005	A1	F	A1	A0	N	A2	N	N	A0	A0	0.33	0.71	0.48	0.24	-3.5	other
ENST00000623070.3_1_LINC01128-016	A1	F	A0	N	A1	N	A0	N	A0	A0	0.33	0.71	0.48	0.24	-5	other
ENST00000622796.1_1_AC124789.1-003	N	A0	A2	A0	F	A0	N	N	A1	A0	0.33	0.71	0.48	0.24	-4	other
ENST00000614364.1_1_RP11-245D16.4-001	F	A1	N	A1	A1	N	A1	N	A1	A3	0.33	0.71	0.48	0.24	-1.5	other
ENST00000457958.6_1_LINC00511-009	A1	N	A0	A0	N	F	A1	A1	N	A1	0.33	0.71	0.48	0.24	-4	other
ENST00000609242.1_1_RP11-108L7.15-001	N	F	N	A0	A1	A1	A0	A0	N	A0	0.33	0.71	0.48	0.24	-5	other
ENST00000609470.5_1_SDCBP2-AS1-002	F	N	A0	A0	A0	N	A0	A0	N	A0	0.33	0.71	0.48	0.24	-6	other
ENST00000500370.2_1_SNHG10-001	A3	F	N	N	A3	A1	A1	N	A3	A1	0.33	0.71	0.48	0.24	1.5	other
ENST00000558254.5_1_RP11-66B24.2-001	N	F	A0	A0	A0	A0	A1	A2	N	N	0.33	0.71	0.48	0.24	-4	other
ENST00000397551.6_1_PAXIP1-AS2-001	A0	F	A2	N	A0	A1	A0	A2	N	N	0.33	0.71	0.48	0.24	-2.5	other
ENST00000523859.1_1_RP11-37B2.1-007	N	F	A1	N	A1	A0	A0	A2	A1	N	0.33	0.71	0.48	0.24	-3	other
ENST00000561107.5_1_SNHG21-003	A1	F	N	A0	N	A2	A2	N	A1	A0	0.33	0.71	0.48	0.24	-2	other
ENST00000548144.1_1_RP11-67A1.2-001	N	A1	A2	N	A2	F	A0	A0	N	A1	0.33	0.71	0.48	0.24	-2	other
ENST00000562108.1_1_RP13-395E19.3-001	N	A0	N	F	A2	A1	N	A2	A0	A1	0.33	0.71	0.48	0.24	-2	other
ENST00000628328.2_1_LINC01012-002	N	A0	F	A0	A1	A1	A0	N	N	A1	0.33	0.71	0.48	0.24	-4.5	other
ENST00000527440.1_1_RP11-802F5.1-001	A0	A0	A0	N	A0	A0	F	N	N	A2	0.33	0.71	0.48	0.24	-4.5	other
ENST00000460130.5_1_TCL6-002	N	A1	A0	N	A1	A2	F	A0	N	A1	0.33	0.71	0.48	0.24	-3	other
ENST00000591932.5_1_ZNF561-AS1-007	A1	F	A0	A0	A0	N	N	A0	N	A1	0.33	0.71	0.48	0.24	-5	other
ENST00000447413.1_1_AC074286.1-003	F	A0	A1	N	A1	A1	A2	N	N	A1	0.33	0.71	0.48	0.24	-2.5	other
ENST00000613406.1_1_RP11-266L9.8-001	A1	F	A0	A1	N	A0	A0	N	N	A0	0.33	0.71	0.48	0.24	-5	other
ENST00000359491.1_1_RP11-544I20.2-001	A1	A0	A0	N	A1	N	F	A1	N	A1	0.33	0.71	0.48	0.24	-4	other
ENST00000607414.1_1_RP11-1017G21.5-001	A0	A0	A1	N	A1	F	A0	N	N	A1	0.33	0.71	0.48	0.24	-4.5	other
ENST00000438705.3_1_SNHG15-009	N	F	N	A0	A1	A0	N	A1	A0	A0	0.33	0.71	0.48	0.24	-5	other
ENST00000438368.6_1_LINC00665-005	A3	A3	A1	N	A3	A1	F	N	A3	N	0.33	0.71	0.48	0.24	3	other
ENST00000562866.1_1_VPS9D1-AS1-001	F	A1	A1	N	A2	A1	A3	A3	N	N	0.33	0.71	0.48	0.24	1	other
ENST00000606771.1_1_RP11-500C11.3-001	N	F	A1	A1	A0	A2	A1	N	A3	N	0.33	0.71	0.48	0.24	-1	other
ENST00000447668.2_1_NIFK-AS1-002	A1	F	A0	N	A0	N	A1	A0	N	A1	0.33	0.71	0.48	0.24	-4.5	other
ENST00000504636.1_1_TMEM161B-AS1-006	F	N	N	N	A0	A0	A0	A0	A0	A1	0.33	0.71	0.48	0.24	-5.5	other
ENST00000636318.1_1_RP11-48C7.8-002	F	A0	N	N	A0	A0	N	A0	A0	A0	0.33	0.71	0.48	0.24	-6	other
ENST00000589457.2_1_AC009005.2-004	F	A0	N	N	A0	N	A0	A1	A0	A3	0.33	0.71	0.48	0.24	-3.5	other
ENST00000609131.1_1_CDC37L1-AS1-002	A2	F	N	N	A2	A0	A1	N	A1	A1	0.33	0.71	0.48	0.24	-1.5	other
ENST00000398804.7_1_KDM4A-AS1-003	N	A1	A1	N	A2	A0	F	N	A0	A0	0.33	0.71	0.48	0.24	-3.5	other
ENST00000531126.5_1_SNHG12-001	N	F	A1	A0	N	A3	A3	N	A3	A1	0.33	0.71	0.48	0.24	1	other
ENST00000541196.2_1_HCP5-201	A1	F	N	A3	A0	A2	A0	N	A0	N	0.33	0.71	0.48	0.24	-2	other
ENST00000523068.1_1_PVT1-010	N	F	A0	N	A0	A0	A2	A0	A0	N	0.33	0.71	0.48	0.24	-4.5	other
ENST00000532226.1_1_TRAF3IP2-AS1-013	A2	F	A0	N	A1	A0	A1	N	N	A0	0.33	0.71	0.48	0.24	-3.5	other
ENST00000382215.3_1_C1RL-AS1-002	N	A0	A1	A0	F	A0	A1	N	N	A0	0.33	0.71	0.48	0.24	-5	other
ENST00000605573.1_1_LPP-AS2-001	A1	N	A1	N	A1	A3	F	A0	N	A1	0.33	0.71	0.48	0.24	-2	other
ENST00000426161.5_1_FLVCR1-AS1-002	F	A1	N	A0	N	A3	N	A2	A1	A0	0.33	0.71	0.48	0.24	-1.5	other
ENST00000524499.1_1_CTD-3065J16.9-001	A0	F	A1	N	A0	A0	N	A0	N	A0	0.33	0.71	0.48	0.24	-5.5	other
ENST00000455791.5_1_ZNF337-AS1-001	A0	F	A0	A0	N	A0	A0	A0	N	N	0.33	0.71	0.48	0.24	-6	other
ENST00000448636.5_1_MAGI2-AS3-013	A1	N	A2	A0	A1	N	F	N	A0	A1	0.33	0.71	0.48	0.24	-3	other
ENST00000585030.5_1_SNHG15-004	F	A0	N	A0	N	A0	N	A1	A0	A0	0.33	0.71	0.48	0.24	-5.5	other
ENST00000552815.1_1_RP4-605O3.4-002	A2	F	A0	A1	A0	N	A2	N	N	A0	0.33	0.71	0.48	0.24	-2.5	other
ENST00000579383.5_1_SNHG15-007	N	F	A0	A0	N	A1	A1	A1	A1	N	0.33	0.71	0.48	0.24	-4	other
ENST00000623631.1_1_RP11-185E8.2-001	A2	A1	N	N	N	N	N	A1	A1	A0	0.56	1	0.44	0.56	-2	other
ENST00000608369.1_1_LINC00963-013	A1	N	N	A3	N	A3	N	A1	N	A3	0.56	1	0.44	0.56	2	other
ENST00000420471.5_1_LINC00630-002	N	A1	A1	N	A0	N	N	N	A1	A1	0.56	1	0.44	0.56	-3	other
ENST00000622592.1_1_AP003900.6-001	A2	N	N	N	A0	A1	A3	N	N	A2	0.56	1	0.44	0.56	0.5	other
ENST00000510415.1_1_SEPSECS-AS1-002	N	N	N	A0	N	A1	A0	A2	N	A1	0.56	1	0.44	0.56	-2.5	other
ENST00000554032.1_1_RP6-65G23.3-002	N	A1	N	N	N	A0	N	A2	A0	A1	0.56	1	0.44	0.56	-2.5	other
ENST00000417860.5_1_NUTM2A-AS1-009	N	N	N	A0	A0	A0	N	N	A0	A0	0.56	1	0.44	0.56	-5	other
ENST00000585867.2_1_RP11-420N3.2-002	A1	A2	N	N	A1	N	A2	N	N	A2	0.56	1	0.44	0.56	0.5	other
ENST00000357880.7_1_LINC01554-003	N	A1	N	N	A1	N	A0	A0	N	A0	0.56	1	0.44	0.56	-4	other
ENST00000423846.5_1_LINC00152-002	N	N	A2	A2	N	A1	N	A2	N	A2	0.56	1	0.44	0.56	1.5	other
ENST00000424518.5_1_HOTAIR-001	N	N	A2	A1	A2	A0	N	N	N	A1	0.56	1	0.44	0.56	-1	other
ENST00000467944.5_1_OR2A1-AS1-016	N	A1	A0	A0	N	N	N	A0	A0	N	0.56	1	0.44	0.56	-4.5	other
ENST00000481893.1_1_RP11-514P8.8-001	A3	N	A3	N	N	A2	A3	N	N	A2	0.56	1	0.44	0.56	4	other
ENST00000592897.1_1_ASB16-AS1-002	A0	N	A0	N	N	A0	A1	A0	N	N	0.56	1	0.44	0.56	-4.5	other
ENST00000549807.1_1_RP11-818F20.5-001	N	N	N	A0	N	A1	N	A1	A2	A2	0.56	1	0.44	0.56	-1	other
ENST00000474963.1_1_AC009403.2-003	N	A0	A1	N	A1	N	A0	A0	N	N	0.56	1	0.44	0.56	-4	other
ENST00000421829.1_1_ZNF337-AS1-002	A0	A1	A1	N	A1	N	A1	N	N	N	0.56	1	0.44	0.56	-3	other
ENST00000587692.5_1_SNHG5-012	A2	N	A3	N	A1	A2	A3	N	N	N	0.56	1	0.44	0.56	2.5	other
ENST00000456953.5_1_SNHG17-002	A2	A1	N	N	N	A1	A0	N	A1	N	0.56	1	0.44	0.56	-2	other
ENST00000627197.1_1_EBLN3-006	A3	A3	A3	N	N	N	A0	N	N	A3	0.56	1	0.44	0.56	3	other
ENST00000451809.5_1_MAGI2-AS3-012	A2	N	A1	N	A0	N	N	N	A0	A0	0.56	1	0.44	0.56	-3	other
ENST00000448718.5_1_GAS5-003	A2	A2	N	N	N	A2	N	A0	N	A2	0.56	1	0.44	0.56	1	other
ENST00000413202.1_1_LINC00152-004	N	A0	A2	A1	N	A1	N	N	N	A2	0.56	1	0.44	0.56	-1	other
ENST00000580770.5_1_LRRC75A-AS1-020	A2	A3	A2	N	A3	N	N	N	N	A2	0.56	1	0.44	0.56	3.5	other
ENST00000442419.1_1_SNHG11-009	A0	N	N	N	A0	A0	N	A0	A0	N	0.56	1	0.44	0.56	-5	other
ENST00000518993.1_1_RP11-25K19.1-001	A3	A2	A2	N	N	A1	N	N	A1	N	0.56	1	0.44	0.56	1	other
ENST00000614537.4_1_RP11-78J21.7-003	A3	N	A1	N	N	A1	N	A1	N	A0	0.56	1	0.44	0.56	-1.5	other
ENST00000304425.3_1_MIR31HG-001	N	N	A1	A1	N	A3	N	A3	A3	N	0.56	1	0.44	0.56	2	other
ENST00000505973.1_1_RP11-158I13.2-001	N	A2	A2	N	A2	N	N	N	A2	A2	0.56	1	0.44	0.56	2.5	other
ENST00000586922.2_1_RP11-158H5.7-001	N	A1	N	N	A2	A2	A1	N	N	A2	0.56	1	0.44	0.56	0.5	other
ENST00000609401.5_1_LINC01278-003	A2	N	A1	N	N	A2	N	A2	A0	N	0.56	1	0.44	0.56	0	other
ENST00000601911.1_1_CTC-246B18.8-001	A2	N	N	A0	A2	A1	N	A1	N	N	0.56	1	0.44	0.56	-1	other
ENST00000436326.2_RP11-435B5.4-005	N	N	N	N	A2	A1	A3	A2	N	A2	0.56	1	0.44	0.56	2	other
ENST00000485071.2_1_RP11-44M6.7-001	A2	N	A1	N	N	A1	A2	N	A1	N	0.56	1	0.44	0.56	-0.5	other
ENST00000559318.1_1_RP11-624L4.1-005	N	A0	N	N	A0	A1	A0	A0	N	N	0.56	1	0.44	0.56	-4.5	other
ENST00000554309.1_1_PSMA3-AS1-008	A0	A0	A1	N	A1	N	N	N	N	A0	0.56	1	0.44	0.56	-4	other
ENST00000609902.5_1_MIR4435-2HG-022	N	N	A2	A2	N	N	A1	A2	N	A3	0.56	1	0.44	0.56	2	other
ENST00000618814.1_1_RP11-566K19.6-005	N	N	A1	N	A2	A2	A1	A1	N	N	0.56	1	0.44	0.56	-0.5	other
ENST00000529014.5_1_ZBED5-AS1-002	A0	N	N	N	A0	A2	A0	N	N	A1	0.56	1	0.44	0.56	-3	other
ENST00000436710.5_1_LINC01503-001	A2	N	A2	N	A0	A0	N	N	N	A0	0.56	1	0.44	0.56	-2	other
ENST00000422008.5_1_GAS5-021	A1	N	A1	N	A1	A2	N	N	A2	N	0.56	1	0.44	0.56	-0.5	other
ENST00000565689.5_1_LOXL1-AS1-013	N	A0	A0	N	N	N	N	A2	A1	A3	0.56	1	0.44	0.56	-1	other
ENST00000625175.3_1_SNHG5-017	A2	A3	N	A0	N	N	N	A0	A3	N	0.56	1	0.44	0.56	0.5	other
ENST00000637510.1_1_RP11-48C7.8-001	A0	N	A0	N	N	A0	A0	N	A0	N	0.56	1	0.44	0.56	-5	other
ENST00000455838.5_1_GAS5-009	A2	N	A2	N	N	A2	N	N	A2	A2	0.56	1	0.44	0.56	2.5	other
ENST00000545688.5_1_SNHG1-015	A2	A2	N	N	A2	A1	N	A0	N	N	0.56	1	0.44	0.56	0	other
ENST00000592030.1_1_RP11-120M18.2-002	A1	A0	A0	N	N	A1	A0	N	N	N	0.56	1	0.44	0.56	-4	other
ENST00000577004.1_1_LINC00621-001	A2	A0	N	N	A0	N	A0	N	N	A0	0.56	1	0.44	0.56	-3.5	other
ENST00000499326.1_1_GABPB1-AS1-002	A0	A2	N	N	A0	A0	N	N	A0	N	0.56	1	0.44	0.56	-3.5	other
ENST00000609983.1_1_MAPKAPK5-AS1-011	A2	N	N	A2	N	A2	N	N	A2	A1	0.56	1	0.44	0.56	1.5	other
ENST00000577661.1_1_RP11-395G23.3-002	N	N	A0	A0	N	A1	A0	A1	N	N	0.56	1	0.44	0.56	-4	other
ENST00000520819.5_1_RP11-11N9.4-002	N	A1	N	N	A0	N	A0	A0	N	A1	0.56	1	0.44	0.56	-4	other
ENST00000437764.5_1_SERTAD4-AS1-001	N	N	A2	A1	N	N	N	A0	A1	A3	0.56	1	0.44	0.56	-0.5	other
ENST00000576749.5_1_MIR22HG-010	N	N	A1	N	N	A0	A0	A0	A0	N	0.56	1	0.44	0.56	-4.5	other
ENST00000592146.2_1_ZNF667-AS1-002	A2	A1	A1	A0	N	N	N	A1	N	N	0.56	1	0.44	0.56	-2	other
ENST00000508564.1_1_RP11-834C11.4-001	A1	N	A1	A0	A2	N	N	N	N	A2	0.56	1	0.44	0.56	-1	other
ENST00000305709.5_1_RP11-262H14.4-001	A1	A0	N	N	A2	N	N	A1	N	A1	0.56	1	0.44	0.56	-2	other
ENST00000600223.1_1_CTD-2291D10.4-002	A0	A3	N	A0	N	N	N	A2	N	A0	0.56	1	0.44	0.56	-1.5	other
ENST00000585572.1_1_RP11-400F19.8-001	A1	N	A2	A2	N	A3	A2	N	N	N	0.56	1	0.44	0.56	2	other
ENST00000507641.5_1_C5ORF66-002	N	N	A0	N	A0	A0	A0	N	N	A1	0.56	1	0.44	0.56	-4.5	other
ENST00000565988.1_1_AL136419.6-001	A3	N	N	N	A3	N	N	A2	A2	A3	0.56	1	0.44	0.56	4	other
ENST00000428833.5_1_SNHG5-004	A2	A2	N	N	N	A0	N	N	A3	A1	0.56	1	0.44	0.56	0.5	other
ENST00000602737.5_1_JPX-005	A2	N	N	N	A3	N	A2	N	A1	A2	0.56	1	0.44	0.56	2	other
ENST00000520629.5_1_THUMPD3-AS1-021	A1	A0	N	N	A1	N	A0	N	N	A1	0.56	1	0.44	0.56	-3.5	other
ENST00000529296.1_1_FLJ20021-002	A0	A1	A0	N	N	N	A0	N	N	A1	0.56	1	0.44	0.56	-4	other
ENST00000376445.3_1_RP13-401N8.1-001	N	N	N	A0	A0	N	A0	A1	N	A2	0.56	1	0.44	0.56	-3	other
ENST00000506914.1_1_RP11-38L15.3-002	A3	N	A2	N	A3	A0	N	N	N	A3	0.56	1	0.44	0.56	2.5	other
ENST00000557691.1_1_RP6-65G23.3-001	N	A1	N	N	A1	A0	N	A1	N	A2	0.56	1	0.44	0.56	-2	other
ENST00000597683.1_1_CTD-2017D11.1-002	N	A1	A1	A3	A1	A1	N	N	N	N	0.56	1	0.44	0.56	-1	other
ENST00000422847.1_1_LINC00857-001	N	N	A1	N	A1	A1	N	A2	N	A2	0.56	1	0.44	0.56	-0.5	other
ENST00000579368.1_1_GACAT2-001	N	N	A1	N	A0	A1	A0	A1	N	N	0.56	1	0.44	0.56	-3.5	other
ENST00000442637.1_1_NRSN2-AS1-002	A1	N	A1	N	A1	A0	N	A0	N	N	0.56	1	0.44	0.56	-3.5	other
ENST00000584900.5_2_DTX2P1-UPK3BP1-PMS2P11-001	A2	A3	N	N	N	N	N	A3	A3	A3	0.56	1	0.44	0.56	4.5	other
ENST00000592936.1_1_RP11-397A16.1-003	N	A1	A0	N	A1	N	A1	N	N	A0	0.56	1	0.44	0.56	-3.5	other
ENST00000532168.2_1_RP11-356J5.12-002	A0	N	A1	A1	N	A0	N	N	N	A2	0.56	1	0.44	0.56	-2.5	other
ENST00000623430.1_1_EML2-AS1-001	N	N	A0	A0	A0	A0	A1	N	N	N	0.56	1	0.44	0.56	-4.5	other
ENST00000440088.5_1_APTR-001	A1	A1	N	N	A2	N	A1	A0	N	N	0.56	1	0.44	0.56	-2	other
ENST00000504145.5_1_RP11-37B2.1-005	A0	A0	N	N	A1	N	N	A3	N	A1	0.56	1	0.44	0.56	-2	other
ENST00000602546.5_1_JPX-011	A1	N	A2	N	A1	A0	A3	N	N	N	0.56	1	0.44	0.56	-0.5	other
ENST00000622995.3_1_BP-21264C1.2-003	A0	N	N	N	A1	N	A2	A1	N	A1	0.56	1	0.44	0.56	-2	other
ENST00000594318.1_1_CTD-2291D10.4-001	A2	A3	N	A0	N	N	N	A1	N	A1	0.56	1	0.44	0.56	-0.5	other
ENST00000295549.8_1_LINC01116-001	A2	N	N	N	N	A1	N	A3	A2	A3	0.56	1	0.44	0.56	2.5	other
ENST00000415992.5_1_RP11-216L13.19-001	A2	N	N	N	A2	N	A3	N	A1	A2	0.56	1	0.44	0.56	2	other
ENST00000442509.1_RP11-640M9.1-003	A2	A1	N	N	N	A2	A3	A0	N	N	0.56	1	0.44	0.56	0.5	other
ENST00000623175.3_1_SVIL-AS1-014	A2	N	A2	A2	N	N	N	A2	N	A1	0.56	1	0.44	0.56	1.5	other
ENST00000541578.5_1_SNHG1-021	A2	A2	N	N	N	A2	N	N	A2	A2	0.56	1	0.44	0.56	2.5	other
ENST00000440595.5_1_RALY-AS1-001	N	N	N	A1	N	N	A0	A0	A0	A0	0.56	1	0.44	0.56	-4.5	other
ENST00000437898.1_1_RP1-43E13.2-001	A2	N	A1	N	A0	N	A0	N	A0	N	0.56	1	0.44	0.56	-3	other
ENST00000606070.1_1_RP1-191J18.66-001	N	N	A1	A0	A1	A1	A1	N	N	N	0.56	1	0.44	0.56	-3	other
ENST00000442293.5_1_MIR4435-2HG-011	N	N	A2	A1	N	N	A2	N	A1	A2	0.56	1	0.44	0.56	0.5	other
ENST00000431759.5_1_SLC2A1-AS1-002	N	A1	N	N	A0	A0	N	N	A0	A0	0.56	1	0.44	0.56	-4.5	other
ENST00000444958.1_1_DANCR-004	N	A0	N	N	A1	N	A0	N	A1	A0	0.56	1	0.44	0.56	-4	other
ENST00000416952.5_1_GAS5-012	A2	A2	N	A1	A2	N	A3	N	N	N	0.56	1	0.44	0.56	2	other
ENST00000606696.5_1_NR2F1-AS1-011	A2	N	A3	N	A1	N	N	A1	A1	N	0.56	1	0.44	0.56	0	other
ENST00000522221.1_1_THUMPD3-AS1-009	A2	N	N	A0	N	N	N	A0	A3	A3	0.56	1	0.44	0.56	0.5	other
ENST00000591959.2_SPPL2B-007	A2	N	A1	N	N	A1	A2	N	A1	N	0.56	1	0.44	0.56	-0.5	other
ENST00000539543.1_RP11-14N7.2-201	N	N	A3	A3	A2	N	N	A3	N	A3	0.56	1	0.44	0.56	4.5	other
ENST00000334146.7_1_MIR22HG-001	N	N	A2	A0	N	A0	N	A0	A1	N	0.56	1	0.44	0.56	-3	other
ENST00000451940.6_1_NUTM2A-AS1-004	A0	A3	N	A1	N	N	A3	N	A3	N	0.56	1	0.44	0.56	1.5	other
ENST00000443766.3_RP11-435B5.4-008	N	N	N	N	A3	A0	A1	A1	N	A2	0.56	1	0.44	0.56	-0.5	other
ENST00000457998.2_1_AC034220.3-005	A0	N	N	N	A1	A0	N	N	A0	A2	0.56	1	0.44	0.56	-3	other
ENST00000602772.5_1_JPX-004	A3	N	A2	N	A3	N	A3	N	N	A3	0.56	1	0.44	0.56	4.5	other
ENST00000468377.1_1_GATA2-AS1-001	N	N	A2	A1	A3	A3	N	N	A2	N	0.56	1	0.44	0.56	2.5	other
ENST00000606558.5_1_TRAM2-AS1-002	A1	N	A1	N	A0	N	N	A0	N	A0	0.56	1	0.44	0.56	-4	other
ENST00000458262.1_RP11-640M9.1-019	A1	A1	N	N	A1	N	N	N	A0	A0	0.56	1	0.44	0.56	-3.5	other
ENST00000619611.4_1_RP11-566K19.6-003	N	A1	A1	A2	A2	N	N	A1	N	N	0.56	1	0.44	0.56	-0.5	other
ENST00000435163.4_1_OSER1-AS1-003	A3	N	N	N	A0	N	A1	A0	N	A1	0.56	1	0.44	0.56	-2	other
ENST00000560341.2_1_SRP14-AS1-002	A2	N	N	A1	N	A0	N	A1	N	A1	0.56	1	0.44	0.56	-2	other
ENST00000414584.1_1_LINC00152-006	N	N	A2	A2	N	N	A2	A2	N	A1	0.56	1	0.44	0.56	1.5	other
ENST00000528156.1_1_RAB30-AS1-007	A2	N	N	N	A0	A1	N	A0	N	A1	0.56	1	0.44	0.56	-2.5	other
ENST00000459985.1_1_RP11-216L13.19-002	A2	N	A0	N	N	A3	A3	N	N	A2	0.56	1	0.44	0.56	2	other
ENST00000603156.1_1_CTA-293F17.1-002	A0	A0	N	N	N	N	A2	A0	N	A0	0.56	1	0.44	0.56	-3.5	other
ENST00000567520.5_1_SLX1A-SULT1A3-003	A2	A2	N	N	A2	A2	N	N	A2	N	0.56	1	0.44	0.56	2.5	other
ENST00000607286.5_1_CTD-2228K2.7-003	A2	N	A1	N	N	A1	A0	A0	N	N	0.56	1	0.44	0.56	-2.5	other
ENST00000455131.5_1_LINC00152-011	N	N	A2	A1	N	N	N	A2	A2	A2	0.56	1	0.44	0.56	1.5	other
ENST00000430245.5_1_GAS5-027	A2	N	A2	A1	N	A2	N	N	A2	N	0.56	1	0.44	0.56	1.5	other
ENST00000448136.5_1_SNHG16-001	N	A3	N	N	A3	A3	N	A3	N	A3	0.56	1	0.44	0.56	5	other
ENST00000570217.1_1_RP11-566K11.7-001	A0	N	A1	A0	N	A0	N	N	N	A0	0.56	1	0.44	0.56	-4.5	other
ENST00000612330.1_1_CTB-58E17.1-001	A2	N	N	A1	N	A1	A1	N	N	A1	0.56	1	0.44	0.56	-1.5	other
ENST00000561824.5_1_SLX1A-SULT1A3-002	A2	N	N	N	N	A2	A2	A0	A2	N	0.56	1	0.44	0.56	1	other
ENST00000424235.1_1_SNHG17-007	N	A1	N	N	A2	A2	A3	A0	N	N	0.56	1	0.44	0.56	0.5	other
ENST00000558277.1_1_RP11-624L4.1-006	F	A1	F	F	A0	A1	A1	A0	A0	A0	0	0.4	0.4	0	-5.5	other
ENST00000514568.2_1_RP11-20D14.6-003	F	A3	A0	A0	F	A0	F	A1	A0	A1	0	0.4	0.4	0	-4	other
ENST00000629902.1_1_RP11-216B9.8-001	A0	A1	F	A0	F	A0	A3	F	A0	A0	0	0.4	0.4	0	-4.5	other
ENST00000616428.1_1_RP11-567M16.6-001	A1	F	A1	A1	A2	F	A1	F	A2	A2	0	0.4	0.4	0	-0.5	other
ENST00000621809.1_1_RP11-417L19.6-001	F	F	A0	A0	A0	A0	A0	A0	A0	F	0	0.4	0.4	0	-7	other
ENST00000536539.1_1_LINC00937-005	F	F	A0	A0	A0	F	A1	A0	A0	A1	0	0.4	0.4	0	-6	other
ENST00000570267.2_1_RP11-46C24.7-001	A1	A1	A1	A0	A1	F	F	F	A1	A2	0	0.4	0.4	0	-3	other
ENST00000428647.1_1_AC092669.3-001	F	A2	F	A0	A1	A1	F	A1	A1	A1	0	0.4	0.4	0	-3	other
ENST00000593393.1_1_CTD-2619J13.14-001	A1	F	A2	A0	F	A2	F	A1	A0	A3	0	0.4	0.4	0	-1	other
ENST00000504032.1_1_UGDH-AS1-001	A2	A3	A2	A0	F	F	F	A1	A1	A2	0	0.4	0.4	0	0.5	other
ENST00000633140.1_1_RP11-422P24.12-001	F	A1	A1	A1	A0	F	F	A1	A1	A1	0	0.4	0.4	0	-4	other
ENST00000500113.1_1_KCTD21-AS1-004	F	A3	A1	A0	F	A0	F	A1	A0	A2	0	0.4	0.4	0	-2.5	other
ENST00000444501.1_1_AC097724.3-003	A1	F	A0	F	A0	F	A0	A1	A0	A0	0	0.4	0.4	0	-6	other
ENST00000507031.2_1_RP11-1348G14.4-001	F	A3	A1	A1	F	A1	F	A0	A0	A1	0	0.4	0.4	0	-3	other
ENST00000491962.1_1_RP11-34P13.13-002	A0	A0	A0	A0	F	F	F	A0	A0	A0	0	0.4	0.4	0	-7	other
ENST00000550263.2_1_RP11-680A11.5-001	F	F	A0	A0	A1	A2	F	A1	A0	A0	0	0.4	0.4	0	-4.5	other
ENST00000510317.2_1_LLPH-AS1-001	A0	F	F	N	A1	A1	A1	N	A0	A2	0.22	0.5	0.39	0.11	-3	other
ENST00000583516.1_1_ESRG-001	A1	A3	A1	N	F	A1	F	A3	A1	N	0.22	0.5	0.39	0.11	0	other
ENST00000611274.1_1_CTD-3035K23.7-001	A0	F	A2	N	A1	A1	F	N	A0	A0	0.22	0.5	0.39	0.11	-3.5	other
ENST00000413606.5_1_CCDC18-AS1-007	A0	F	A0	A0	A0	F	A0	N	N	A0	0.22	0.5	0.39	0.11	-6	other
ENST00000441882.1_1_RP11-395B7.4-001	F	F	A3	A0	N	A1	N	A0	A1	A2	0.22	0.5	0.39	0.11	-1.5	other
ENST00000624270.1_1_RP11-334C17.3-001	F	F	A1	N	A1	A1	A1	A1	N	A1	0.22	0.5	0.39	0.11	-3	other
ENST00000518942.1_1_RP11-110G21.1-003	A2	F	A1	N	A1	F	A0	N	A1	A2	0.22	0.5	0.39	0.11	-1.5	other
ENST00000527092.5_1_CTD-3074O7.5-001	F	F	A2	A1	N	A0	A0	N	A0	A0	0.22	0.5	0.39	0.11	-4	other
ENST00000610262.1_1_RP11-301O19.1-001	A2	F	N	A0	A1	A0	A0	F	N	A1	0.22	0.5	0.39	0.11	-3.5	other
ENST00000602806.1_1_RP11-396C23.2-002	F	F	A0	N	A2	A0	A0	A1	N	A0	0.22	0.5	0.39	0.11	-4	other
ENST00000603884.5_1_TMCC1-AS1-002	F	A0	A1	A0	A2	A1	N	F	A0	N	0.22	0.5	0.39	0.11	-3.5	other
ENST00000592087.1_1_CTD-2630F21.1-001	A1	F	A2	N	A3	A2	F	A2	N	A3	0.22	0.5	0.39	0.11	3	other
ENST00000476425.2_1_LINC01301-005	A0	F	A0	A0	A0	A0	A0	F	N	N	0.22	0.5	0.39	0.11	-6	other
ENST00000563278.1_1_RP11-817O13.8-001	F	N	A0	A1	A1	F	A2	N	A1	A1	0.22	0.5	0.39	0.11	-2.5	other
ENST00000622680.1_1_LINC00963-016	F	F	A1	N	A0	A2	A0	A0	N	A2	0.22	0.5	0.39	0.11	-2.5	other
ENST00000586645.5_1_CTC-559E9.1-001	A1	A0	A0	N	F	F	A0	A1	N	A0	0.22	0.5	0.39	0.11	-5	other
ENST00000538355.1_1_RP11-783K16.5-002	F	A0	F	A0	N	A1	A0	A0	N	A0	0.22	0.5	0.39	0.11	-5.5	other
ENST00000414798.1_1_RP11-342M1.3-004	F	A1	A1	A0	A1	A0	F	N	N	A0	0.22	0.5	0.39	0.11	-4.5	other
ENST00000500447.1_1_MIR210HG-001	F	A1	A1	N	F	A0	A3	A1	N	A0	0.22	0.5	0.39	0.11	-2.5	other
ENST00000416080.1_1_AC093818.1-003	A1	A1	A0	N	F	F	A1	A0	N	A0	0.22	0.5	0.39	0.11	-4.5	other
ENST00000523860.5_1_RP11-758M4.4-002	F	A1	F	N	A1	A1	A0	A0	N	A0	0.22	0.5	0.39	0.11	-4.5	other
ENST00000505114.6_1_CTD-2547L16.1-003	A1	A1	A0	N	A0	F	A1	F	N	A0	0.22	0.5	0.39	0.11	-4.5	other
ENST00000512932.5_1_THAP9-AS1-012	F	A3	N	N	F	A0	A1	A2	A1	A1	0.22	0.5	0.39	0.11	-1	other
ENST00000389897.3_1_RP11-98D18.9-001	A2	A1	F	F	A0	N	A0	A0	N	A0	0.22	0.5	0.39	0.11	-4	other
ENST00000565072.1_1_RP11-42I10.1-003	A0	F	A0	N	A0	A0	F	A0	N	A0	0.22	0.5	0.39	0.11	-6	other
ENST00000584391.5_1_RP11-580I16.2-001	F	F	N	A0	N	A0	A1	A0	A0	A0	0.22	0.5	0.39	0.11	-5.5	other
ENST00000581170.5_1_RP11-835E18.5-002	N	F	A0	A1	A1	A2	F	A1	A0	N	0.22	0.5	0.39	0.11	-3	other
ENST00000479752.1_1_WWTR1-AS1-001	A0	F	A0	N	A0	A0	F	A0	N	A0	0.22	0.5	0.39	0.11	-6	other
ENST00000577163.1_1_ZNF213-AS1-005	A0	A0	A0	N	A0	A0	F	F	N	A0	0.22	0.5	0.39	0.11	-6	other
ENST00000608169.5_1_RP11-803B1.8-001	F	A0	A0	N	A0	F	A2	N	A0	A0	0.22	0.5	0.39	0.11	-4.5	other
ENST00000413221.6_1_EPB41L4A-AS1-001	F	F	A1	N	A2	A2	A3	A3	A1	N	0.22	0.5	0.39	0.11	2	other
ENST00000429922.5_1_LENG8-AS1-001	F	A0	F	N	A0	A3	A0	A0	N	A0	0.22	0.5	0.39	0.11	-4	other
ENST00000621440.1_1_RP11-378J18.9-006	A0	A1	A0	A0	A0	F	F	N	A0	N	0.22	0.5	0.39	0.11	-5.5	other
ENST00000606054.1_1_LINC01023-001	F	N	A0	A0	A0	F	A0	N	A0	A1	0.22	0.5	0.39	0.11	-5.5	other
ENST00000585279.1_1_LINC00909-003	A1	N	A1	A0	A0	F	A0	F	A0	N	0.22	0.5	0.39	0.11	-5	other
ENST00000563103.1_1_CTD-2651B20.6-001	N	F	A0	A0	F	A0	A0	A0	A0	N	0.22	0.5	0.39	0.11	-6	other
ENST00000624600.1_1_RP11-85K15.3-001	A1	F	A1	A1	F	A1	A1	A1	N	N	0.22	0.5	0.39	0.11	-3	other
ENST00000416366.1_1_LINC00174-004	A0	F	F	N	A0	A0	A0	N	A0	A0	0.22	0.5	0.39	0.11	-6	other
ENST00000563252.2_1_RP11-347C12.10-001	F	F	N	A0	A1	A1	A0	N	A0	A1	0.22	0.5	0.39	0.11	-4.5	other
ENST00000619671.1_1_CTC-543D15.8-001	A2	A0	A0	A0	A0	F	A0	N	N	F	0.22	0.5	0.39	0.11	-4.5	other
ENST00000602429.1_1_RP11-326C3.11-002	A1	F	A1	A0	A0	F	N	A0	A0	N	0.22	0.5	0.39	0.11	-5	other
ENST00000590829.5_1_MCM3AP-AS1-009	F	F	A0	N	A0	A0	A0	A0	A0	N	0.22	0.5	0.39	0.11	-6	other
ENST00000411573.6_1_SP2-AS1-003	A2	N	N	N	A1	A0	F	A0	N	A1	0.44	0.67	0.37	0.3	-2.5	other
ENST00000578850.1_1_RP11-21J18.1-002	F	N	A1	A0	N	N	A3	N	A1	A2	0.44	0.67	0.37	0.3	-0.5	other
ENST00000451837.5_1_GUSBP11-006	A2	A1	N	A0	A0	F	N	N	N	A0	0.44	0.67	0.37	0.3	-3	other
ENST00000534540.1_1_MIR210HG-004	N	F	A0	N	N	A0	A0	A0	N	A0	0.44	0.67	0.37	0.3	-5	other
ENST00000606188.1_1_NR2F1-AS1-015	A1	A0	A0	A0	N	N	N	A1	F	N	0.44	0.67	0.37	0.3	-4	other
ENST00000521207.1_1_MINCR-003	A0	F	N	N	A0	A0	N	A0	N	A1	0.44	0.67	0.37	0.3	-4.5	other
ENST00000609887.1_1_ZNF674-AS1-002	N	A0	A1	N	A2	A0	F	A0	N	N	0.44	0.67	0.37	0.3	-3	other
ENST00000553181.5_1_RP11-320M2.1-002	A1	F	A0	N	A1	A0	A0	N	N	N	0.44	0.67	0.37	0.3	-4	other
ENST00000504245.5_1_SRP14-AS1-001	A2	F	A0	N	A0	A1	A0	N	N	N	0.44	0.67	0.37	0.3	-3	other
ENST00000560049.1_1_EIF3J-AS1-002	F	N	N	A0	N	A0	N	A1	A1	A1	0.44	0.67	0.37	0.3	-3.5	other
ENST00000517898.1_1_RP11-25K19.1-002	A3	A2	A2	A1	N	A2	F	N	N	N	0.44	0.67	0.37	0.3	2	other
ENST00000439321.1_1_NIFK-AS1-003	A1	F	N	N	A0	A0	A3	N	N	A1	0.44	0.67	0.37	0.3	-2	other
ENST00000415611.7_1_AC005682.5-001	N	A1	A0	N	A0	F	N	A1	N	A1	0.44	0.67	0.37	0.3	-3.5	other
ENST00000447898.1_AP000525.9-002	A2	N	N	N	F	A0	A1	A3	N	A3	0.44	0.67	0.37	0.3	1	other
ENST00000580420.1_1_RP11-326K13.4-001	F	A1	A0	A0	N	N	A0	N	A0	N	0.44	0.67	0.37	0.3	-4.5	other
ENST00000427868.6_1_LINC00665-008	A0	A1	A0	N	A0	F	N	N	N	A0	0.44	0.67	0.37	0.3	-4.5	other
ENST00000430801.5_1_APTR-002	F	N	A0	N	A1	A0	A0	N	N	A0	0.44	0.67	0.37	0.3	-4.5	other
ENST00000604430.1_1_RP11-231C14.7-001	A2	F	A3	N	A1	A1	A3	N	N	N	0.44	0.67	0.37	0.3	1.5	other
ENST00000583629.1_1_RP11-176N18.2-001	F	A0	A0	N	A0	N	A1	N	N	A0	0.44	0.67	0.37	0.3	-4.5	other
ENST00000618947.1_1_TPT1-AS1-021	A1	N	A0	N	A0	A1	F	N	N	A0	0.44	0.67	0.37	0.3	-4	other
ENST00000603308.1_LL22NC03-N64E9.1-001	A1	N	N	N	F	A0	A0	A1	N	A3	0.44	0.67	0.37	0.3	-2	other
ENST00000609619.1_1_RP11-38M8.1-002	F	N	N	N	A0	A1	A0	A2	N	A0	0.44	0.67	0.37	0.3	-3	other
ENST00000427391.1_1_FIRRE-001	N	A1	N	N	A1	A1	F	N	A2	A2	0.44	0.67	0.37	0.3	-0.5	other
ENST00000444180.3_1_RP11-96C23.14-001	N	A0	N	N	A1	A0	F	A2	N	A0	0.44	0.67	0.37	0.3	-3	other
ENST00000467494.2_1_RP11-262H14.4-003	N	F	N	A0	A0	N	N	A0	A0	A0	0.44	0.67	0.37	0.3	-5	other
ENST00000460249.5_1_LRRC75A-AS1-014	A0	F	A1	A1	N	A1	N	N	N	A1	0.44	0.67	0.37	0.3	-3	other
ENST00000503704.1_1_THAP9-AS1-004	F	A3	N	N	A1	A1	A1	N	N	A1	0.44	0.67	0.37	0.3	-1	other
ENST00000602938.5_1_JPX-006	A3	F	A2	N	A3	N	A3	N	N	A2	0.44	0.67	0.37	0.3	4	other
ENST00000616634.1_1_RP1-292L20.3-001	A1	F	N	A0	N	N	N	A0	A0	A1	0.44	0.67	0.37	0.3	-4	other
ENST00000597407.1_1_RAB11B-AS1-003	A1	N	A0	A0	F	A0	N	N	N	A0	0.44	0.67	0.37	0.3	-4.5	other
ENST00000602282.2_1_RP11-178L8.7-001	N	N	A0	N	A1	A1	N	F	A1	A2	0.44	0.67	0.37	0.3	-2	other
ENST00000506584.5_1_TMEM161B-AS1-012	F	N	N	N	A1	A3	A0	A2	N	A2	0.44	0.67	0.37	0.3	0.5	other
ENST00000525484.5_1_TMEM9B-AS1-001	A1	N	A1	N	A0	A0	A0	N	N	F	0.44	0.67	0.37	0.3	-4	other
ENST00000456775.1_1_ST7-AS1-001	A2	F	A3	N	A1	A2	N	N	A2	N	0.44	0.67	0.37	0.3	2	other
ENST00000421449.1_1_IPO9-AS1-002	A0	N	A0	N	A0	F	A0	N	N	A0	0.44	0.67	0.37	0.3	-5	other
ENST00000590274.1_1_CTC-559E9.4-001	A0	F	A0	N	A0	N	A0	N	N	A0	0.44	0.67	0.37	0.3	-5	other
ENST00000454922.6_1_AC005154.6-026	A0	A0	A1	N	A0	N	F	N	N	A1	0.44	0.67	0.37	0.3	-4	other
ENST00000504769.5_1_TMEM161B-AS1-015	F	A0	N	N	A1	A0	A0	N	A0	N	0.44	0.67	0.37	0.3	-4.5	other
ENST00000501280.3_1_SAP30L-AS1-004	A0	N	A0	N	A0	A0	F	N	N	A0	0.44	0.67	0.37	0.3	-5	other
ENST00000509007.1_1_THAP9-AS1-010	F	A2	A1	N	A0	N	A1	N	N	A0	0.44	0.67	0.37	0.3	-2.5	other
ENST00000449005.5_1_LINC01128-004	A1	F	N	A1	A1	A1	N	N	N	A1	0.44	0.67	0.37	0.3	-2.5	other
ENST00000513581.5_1_THAP9-AS1-005	F	A1	A1	N	A0	A1	N	N	N	A1	0.44	0.67	0.37	0.3	-3	other
ENST00000606441.1_1_RP1-40E16.12-001	F	N	A1	N	A3	A1	N	N	A1	A1	0.44	0.67	0.37	0.3	-1	other
ENST00000372173.5_1_FAM66C-005	A2	A0	A0	N	A0	A1	F	N	N	N	0.44	0.67	0.37	0.3	-3	other
ENST00000576250.5_1_MMP25-AS1-001	A0	F	A0	N	A0	A0	A0	N	N	N	0.44	0.67	0.37	0.3	-5	other
ENST00000613966.1_2_PAX8-AS1-020	N	N	A2	A0	F	N	A1	A0	A1	N	0.44	0.67	0.37	0.3	-2.5	other
ENST00000496733.6_1_TMEM161B-AS1-010	F	A0	A0	A0	A0	N	A0	N	N	N	0.44	0.67	0.37	0.3	-5	other
ENST00000394864.2_1_DNAJC9-AS1-003	F	A2	N	N	A0	N	N	A1	A0	A0	0.44	0.67	0.37	0.3	-3	other
ENST00000421505.1_1_RASAL2-AS1-001	N	F	A0	N	A0	A0	A0	N	A1	N	0.44	0.67	0.37	0.3	-4.5	other
ENST00000612269.1_1_CTD-2553L13.10-001	A0	A1	N	A0	A2	F	N	N	N	A1	0.44	0.67	0.37	0.3	-2.5	other
ENST00000555070.1_1_RP11-33N16.3-001	F	A1	A1	A1	A0	N	N	N	N	A0	0.44	0.67	0.37	0.3	-3.5	other
ENST00000605830.5_1_TMCC1-AS1-001	A0	A0	N	N	A3	A2	F	N	N	A1	0.44	0.67	0.37	0.3	-1	other
ENST00000473550.1_1_DUBR-003	A2	F	A2	N	A0	A0	A0	N	N	N	0.44	0.67	0.37	0.3	-2	other
ENST00000381051.6_1_MIRLET7BHG-003	N	N	A1	N	A0	A0	F	A1	N	A0	0.44	0.67	0.37	0.3	-4	other
ENST00000623486.1_1_RP11-368N21.5-001	F	N	A0	N	A0	A0	A0	N	A0	N	0.44	0.67	0.37	0.3	-5	other
ENST00000416560.5_1_TP53TG1-005	A1	F	A3	A1	N	N	A3	N	A0	N	0.44	0.67	0.37	0.3	0	other
ENST00000457510.2_1_AC002467.7-003	F	A0	N	A0	N	A2	N	N	A0	A1	0.44	0.67	0.37	0.3	-3	other
ENST00000501133.2_1_RP11-10L12.4-001	N	A1	A1	A1	F	N	N	A0	N	A1	0.44	0.67	0.37	0.3	-3	other
ENST00000434635.1_1_AC009227.2-001	A1	A0	A0	N	F	A0	A0	N	N	N	0.44	0.67	0.37	0.3	-4.5	other
ENST00000587188.1_1_CTC-459F4.3-012	F	A1	N	A0	A2	A1	N	N	N	A3	0.44	0.67	0.37	0.3	-0.5	other
ENST00000617712.1_1_RP11-353N4.6-006	F	A1	N	N	A1	A0	A0	N	N	A1	0.44	0.67	0.37	0.3	-3.5	other
ENST00000526478.5_1_PDXDC2P-006	N	A1	A1	N	A0	F	A1	N	A1	N	0.44	0.67	0.37	0.3	-3	other
ENST00000535639.5_1_CD27-AS1-001	A1	N	A1	A2	N	N	A0	F	A0	N	0.44	0.67	0.37	0.3	-2.5	other
ENST00000423260.1_1_RP1-151F17.1-001	A0	N	A1	N	N	N	A0	N	A1	N	0.67	1	0.33	0.67	-3	other
ENST00000591482.1_1_CTB-96E2.3-001	N	N	A2	N	N	A3	A3	N	A2	N	0.67	1	0.33	0.67	3	other
ENST00000433071.2_1_AP000251.3-001	N	A1	N	N	A0	N	A2	N	N	A3	0.67	1	0.33	0.67	0	other
ENST00000564137.5_1_UBL7-AS1-004	A0	A1	N	N	A0	N	N	N	N	A1	0.67	1	0.33	0.67	-3	other
ENST00000577279.1_1_RP11-6N17.4-002	A1	N	N	A0	N	N	A1	A2	N	N	0.67	1	0.33	0.67	-1.5	other
ENST00000489096.5_1_RP11-293A21.1-002	N	N	N	A0	N	A0	A0	N	N	A0	0.67	1	0.33	0.67	-4	other
ENST00000521680.5_1_RP11-681L8.1-002	N	A0	N	N	A0	N	A0	N	N	A0	0.67	1	0.33	0.67	-4	other
ENST00000483588.2_1_LRRC75A-AS1-006	A0	N	N	A0	A0	N	N	N	A1	N	0.67	1	0.33	0.67	-3.5	other
ENST00000335142.5_1_KTN1-AS1-003	N	A1	N	N	N	A0	N	A1	N	A0	0.67	1	0.33	0.67	-3	other
ENST00000443467.5_1_MIR4435-2HG-015	N	N	A2	A2	N	N	N	A2	N	A2	0.67	1	0.33	0.67	2	other
ENST00000572385.5_1_ALOX12-AS1-010	A2	N	N	N	A0	A1	A1	N	N	N	0.67	1	0.33	0.67	-1.5	other
ENST00000488257.2_1_RP11-155D18.12-001	A2	N	A2	N	N	A2	A3	N	N	N	0.67	1	0.33	0.67	2.5	other
ENST00000565764.1_1_CTA-445C9.14-002	A2	N	N	N	N	A3	A1	N	N	A1	0.67	1	0.33	0.67	0.5	other
ENST00000578774.1_1_CTD-2267D19.3-001	N	N	A2	A0	A0	A1	N	N	N	N	0.67	1	0.33	0.67	-2	other
ENST00000414554.6_1_NIFK-AS1-004	A1	N	N	N	A0	A0	N	N	N	A1	0.67	1	0.33	0.67	-3	other
ENST00000462305.5_1_OR2A1-AS1-005	N	A3	A0	N	A1	N	N	N	A1	N	0.67	1	0.33	0.67	-1	other
ENST00000434159.1_RP11-640M9.1-015	A1	A2	N	N	N	A2	N	N	N	A0	0.67	1	0.33	0.67	-0.5	other
ENST00000564014.1_1_SNHG9-002	A0	A0	N	N	A0	A0	N	N	N	N	0.67	1	0.33	0.67	-4	other
ENST00000458733.5_1_RP11-390P2.4-003	N	A0	N	A0	A1	A0	N	N	N	N	0.67	1	0.33	0.67	-3.5	other
ENST00000456812.6_1_GAS5-029	N	N	N	N	N	A2	A2	N	A2	A2	0.67	1	0.33	0.67	2	other
ENST00000534782.3_2_MIR100HG-004	A1	N	A0	N	N	N	N	A1	A2	N	0.67	1	0.33	0.67	-1.5	other
ENST00000475089.5_1_OR2A1-AS1-003	N	A0	A0	A0	N	N	N	N	A0	N	0.67	1	0.33	0.67	-4	other
ENST00000607945.1_1_RP11-38M8.1-001	N	N	N	N	A0	A0	N	A0	N	A0	0.67	1	0.33	0.67	-4	other
ENST00000476560.1_1_OR2A1-AS1-012	N	A0	A0	N	N	N	N	A1	A1	N	0.67	1	0.33	0.67	-3	other
ENST00000589440.1_1_CTD-2008L17.1-002	N	A0	N	N	A0	N	A0	A0	N	N	0.67	1	0.33	0.67	-4	other
ENST00000609111.1_1_ADIRF-AS1-001	N	N	A1	N	N	A0	N	N	A1	A1	0.67	1	0.33	0.67	-2.5	other
ENST00000505731.5_1_NOP14-AS1-004	N	A1	A3	N	A2	N	A0	N	N	N	0.67	1	0.33	0.67	0	other
ENST00000420597.1_RP11-14N7.2-001	N	N	A0	A0	N	N	A0	N	A0	N	0.67	1	0.33	0.67	-4	other
ENST00000515455.2_1_RP11-455F5.3-001	A2	A3	N	N	A2	N	N	N	N	A1	0.67	1	0.33	0.67	1.5	other
ENST00000528818.1_1_RGS5-011	A2	N	N	N	A1	N	N	N	A0	A0	0.67	1	0.33	0.67	-2	other
ENST00000501855.6_1_LINC00847-001	A3	N	A1	N	N	N	N	A1	N	A2	0.67	1	0.33	0.67	0.5	other
ENST00000602539.1_1_COX10-AS1-007	A2	N	N	A2	A2	N	N	A0	N	N	0.67	1	0.33	0.67	0.5	other
ENST00000443546.1_1_TFAP2A-AS1-001	A1	N	A1	N	N	A1	A0	N	N	N	0.67	1	0.33	0.67	-2.5	other
ENST00000434063.3_1_HOTAIRM1-001	N	N	A1	A0	N	N	A0	N	N	A1	0.67	1	0.33	0.67	-3	other
ENST00000575173.1_1_RP11-156P1.3-009	A2	N	A1	A0	A1	N	N	N	N	N	0.67	1	0.33	0.67	-1.5	other
ENST00000528000.1_1_RP11-674C21.9-001	N	A0	N	N	A0	A0	A0	N	N	N	0.67	1	0.33	0.67	-4	other
ENST00000413145.1_1_RP11-390F4.6-001	A1	A3	N	N	A1	N	A1	N	N	N	0.67	1	0.33	0.67	-0.5	other
ENST00000414287.5_1_C22ORF34-004	A0	N	N	N	A1	N	A3	N	N	A1	0.67	1	0.33	0.67	-1	other
ENST00000542314.5_1_PXN-AS1-003	A0	A2	N	N	N	A0	N	A0	N	N	0.67	1	0.33	0.67	-2.5	other
ENST00000558952.1_1_CRNDE-004	N	N	A3	N	A3	N	A2	N	A2	N	0.67	1	0.33	0.67	3	other
ENST00000530955.2_2_MIR100HG-022	A1	N	A1	A0	N	N	N	N	A0	N	0.67	1	0.33	0.67	-3	other
ENST00000586143.1_1_CTD-2319I12.4-002	A0	A0	N	A0	N	A0	N	N	N	N	0.67	1	0.33	0.67	-4	other
ENST00000508163.1_1_RP11-529H2.2-001	A1	N	N	N	A0	A0	N	N	N	A2	0.67	1	0.33	0.67	-2	other
ENST00000465548.1_1_ARMCX5-GPRASP2-004	A0	N	N	N	A0	N	A0	N	N	A0	0.67	1	0.33	0.67	-4	other
ENST00000605698.1_1_TMCC1-AS1-003	A0	N	N	N	A2	A1	N	N	N	A0	0.67	1	0.33	0.67	-2	other
ENST00000448975.6_1_LINC01128-015	A0	N	N	N	A1	N	A0	N	N	A1	0.67	1	0.33	0.67	-3	other
ENST00000573341.5_1_RP11-156P1.3-003	A2	N	A2	A1	N	N	A2	N	N	N	0.67	1	0.33	0.67	1	other
ENST00000501381.3_1_AC068831.10-005	A0	A1	N	N	A0	A0	N	N	N	N	0.67	1	0.33	0.67	-3.5	other
ENST00000414006.1_1_ENTPD1-AS1-006	A0	A0	N	N	A0	N	N	N	N	A0	0.67	1	0.33	0.67	-4	other
ENST00000620835.1_1_CTD-2302E22.6-001	N	N	N	N	A0	N	N	A1	A1	A0	0.67	1	0.33	0.67	-3	other
ENST00000588845.2_1_ZNF793-AS1-005	A0	A1	N	A0	N	N	N	N	N	A0	0.67	1	0.33	0.67	-3.5	other
ENST00000424477.5_1_MAGI2-AS3-008	A2	N	A1	A0	N	N	N	N	A0	N	0.67	1	0.33	0.67	-2	other
ENST00000504922.5_1_TMEM161B-AS1-004	A0	N	N	A0	A0	N	N	N	A0	N	0.67	1	0.33	0.67	-4	other
ENST00000589025.5_1_ZNF793-AS1-001	A1	A0	N	A0	N	N	N	N	N	A0	0.67	1	0.33	0.67	-3.5	other
ENST00000569786.5_1_SNAI3-AS1-004	N	A0	A2	N	N	A0	N	N	N	A0	0.67	1	0.33	0.67	-2.5	other
ENST00000610086.1_1_TP53TG1-006	A1	N	N	A2	N	N	N	A1	N	A3	0.67	1	0.33	0.67	0.5	other
ENST00000563357.1_1_FAM157C-001	A2	A2	N	N	A1	N	N	N	N	A1	0.67	1	0.33	0.67	0	other
ENST00000530725.5_1_LINC01301-006	A1	N	A0	N	A0	N	A0	N	N	N	0.67	1	0.33	0.67	-3.5	other
ENST00000635450.1_1_LINC00339-009	N	A3	N	N	A1	N	A1	N	N	A0	0.67	1	0.33	0.67	-1	other
ENST00000586442.1_1_CTD-3220F14.1-003	N	N	A0	N	N	A0	A0	N	A0	N	0.67	1	0.33	0.67	-4	other
ENST00000432377.1_1_RP11-70C1.1-001	N	A1	N	N	A0	N	A0	A0	N	N	0.67	1	0.33	0.67	-3.5	other
ENST00000612462.1_1_AP001372.2-201	A2	N	N	A0	A1	N	N	A0	N	N	0.67	1	0.33	0.67	-2	other
ENST00000414282.5_1_SNHG7-001	A3	A3	N	N	A3	N	N	N	N	A2	0.67	1	0.33	0.67	3.5	other
ENST00000507044.1_1_CTBP1-AS2-001	A3	N	A3	N	N	N	A1	N	A2	N	0.67	1	0.33	0.67	2	other
ENST00000565181.1_1_RP11-1007O24.3-001	N	N	A2	N	A1	N	A1	N	A0	N	0.67	1	0.33	0.67	-1.5	other
ENST00000488805.5_1_NUTM2B-AS1-002	N	A1	A1	A0	N	N	N	A2	N	N	0.67	1	0.33	0.67	-1.5	other
ENST00000400755.3_RP11-417J8.3-006	N	N	N	N	A0	N	A1	A0	N	A1	0.67	1	0.33	0.67	-3	other
ENST00000417262.5_1_PCAT6-001	A0	A0	A1	N	N	N	A0	N	N	N	0.67	1	0.33	0.67	-3.5	other
ENST00000413074.1_1_TAF1A-AS1-001	A2	N	N	A1	N	N	A0	A0	N	N	0.67	1	0.33	0.67	-2	other
ENST00000492937.1_1_TIPARP-AS1-001	N	N	N	N	A0	N	A1	N	A0	A0	0.67	1	0.33	0.67	-3.5	other
ENST00000422022.1_1_RP3-522D1.1-001	A0	A1	N	N	N	N	N	A1	N	A2	0.67	1	0.33	0.67	-1.5	other
ENST00000531708.1_1_AP001258.4-004	N	A2	A1	N	A0	N	A0	N	N	N	0.67	1	0.33	0.67	-2	other
ENST00000499217.6_1_UBL7-AS1-001	A1	A2	N	A1	N	N	N	N	N	A1	0.67	1	0.33	0.67	-1	other
ENST00000421253.1_1_MIATNB-005	N	N	N	N	A0	N	A0	A0	N	A0	0.67	1	0.33	0.67	-4	other
ENST00000623524.1_1_RP11-723J4.3-001	N	N	A3	N	A2	A1	A2	N	N	N	0.67	1	0.33	0.67	1.5	other
ENST00000450589.5_1_GAS5-001	A2	A2	N	N	N	A2	N	N	N	A1	0.67	1	0.33	0.67	1	other
ENST00000417038.1_1_AC010894.3-001	A2	N	N	N	N	N	A0	A0	N	A1	0.67	1	0.33	0.67	-2	other
ENST00000581080.1_1_RARA-AS1-001	A2	N	N	N	N	A2	N	N	A1	A2	0.67	1	0.33	0.67	1	other
ENST00000539303.5_1_SNHG1-023	A2	A2	N	N	A1	N	N	N	A1	N	0.67	1	0.33	0.67	0	other
ENST00000577995.5_1_DLGAP1-AS1-006	N	N	N	N	N	A1	N	A0	A0	A2	0.67	1	0.33	0.67	-2	other
ENST00000422780.3_1_RP11-20D14.6-001	N	A2	N	N	A0	N	N	A0	N	A0	0.67	1	0.33	0.67	-2.5	other
ENST00000474656.5_1_RP4-545C24.1-004	N	A3	N	A0	A1	N	N	A0	N	N	0.67	1	0.33	0.67	-1.5	other
ENST00000429315.3_1_KIF9-AS1-001	A0	N	A1	N	A0	N	N	A3	N	N	0.67	1	0.33	0.67	-1.5	other
ENST00000609139.5_1_LINC01128-010	N	N	A0	N	A0	N	A0	N	N	A1	0.67	1	0.33	0.67	-3.5	other
ENST00000585659.1_1_ZNF582-AS1-003	A2	A0	N	N	A0	N	A0	N	N	N	0.67	1	0.33	0.67	-2.5	other
ENST00000589434.5_1_TTN-AS1-040	N	A1	N	A0	A0	N	N	N	A0	N	0.67	1	0.33	0.67	-3.5	other
ENST00000436506.1_1_AC009299.3-002	N	N	N	N	A2	A0	A0	N	N	A1	0.67	1	0.33	0.67	-2	other
ENST00000549357.1_1_CTD-2021H9.3-001	N	A1	N	N	A0	N	A0	N	N	A0	0.67	1	0.33	0.67	-3.5	other
ENST00000634265.1_1_MIR193BHG-004	N	N	A0	N	N	A0	A0	N	N	A0	0.67	1	0.33	0.67	-4	other
ENST00000487102.5_1_OR2A1-AS1-013	N	A2	N	A0	N	N	N	A1	A0	N	0.67	1	0.33	0.67	-2	other
ENST00000454572.1_1_RP5-1165K10.2-001	A2	N	N	A2	N	N	N	A1	N	A1	0.67	1	0.33	0.67	0	other
ENST00000584141.5_1_LRRC75A-AS1-031	N	A2	N	A1	N	A3	N	N	A3	N	0.67	1	0.33	0.67	2	other
ENST00000629257.1_1_LINC00152-014	N	N	A0	N	A0	N	A0	N	N	A2	0.67	1	0.33	0.67	-2.5	other
ENST00000448195.5_1_MAGI2-AS3-005	A2	N	N	N	A0	N	N	N	A1	A1	0.67	1	0.33	0.67	-1.5	other
ENST00000523790.1_1_HOXA10-AS-001	N	N	A0	A2	A1	N	N	A0	N	N	0.67	1	0.33	0.67	-2	other
ENST00000548416.1_1_CTD-2314B22.1-002	N	N	N	N	A1	N	A0	A0	N	A3	0.67	1	0.33	0.67	-1.5	other
ENST00000426475.1_1_AC007405.6-001	A1	A2	N	N	A2	N	N	N	N	A1	0.67	1	0.33	0.67	0	other
ENST00000568654.1_1_RP11-49I11.1-001	N	N	A2	A1	N	A0	N	N	N	A1	0.67	1	0.33	0.67	-1.5	other
ENST00000586515.5_1_RP11-120M18.2-001	A1	N	N	N	A1	N	A0	N	N	A0	0.67	1	0.33	0.67	-3	other
ENST00000608025.2_1_RP3-402G11.26-001	A2	N	A1	N	A2	N	A1	N	N	N	0.67	1	0.33	0.67	0	other
ENST00000362077.4_1_AP000320.7-001	A2	N	A2	A2	N	N	N	N	A0	N	0.67	1	0.33	0.67	0.5	other
ENST00000451179.5_1_PAX8-AS1-003	N	N	A2	A0	N	N	A2	N	A0	N	0.67	1	0.33	0.67	-1	other
ENST00000607947.1_1_SDCBP2-AS1-005	N	N	N	N	A0	N	A0	A0	N	A1	0.67	1	0.33	0.67	-3.5	other
ENST00000623910.3_1_SNHG5-013	N	A3	A2	N	A1	N	N	N	A2	N	0.67	1	0.33	0.67	1.5	other
ENST00000581915.5_1_RP11-227G15.3-001	A2	N	N	A1	A2	N	N	N	N	A2	0.67	1	0.33	0.67	1	other
ENST00000504107.1_1_LINC00992-003	N	N	N	N	A0	N	A1	A0	N	A0	0.67	1	0.33	0.67	-3.5	other
ENST00000443490.5_1_MIRLET7BHG-007	N	N	A0	N	A0	A0	N	N	A1	N	0.67	1	0.33	0.67	-3.5	other
ENST00000606459.1_1_MIR4458HG-003	A2	N	N	A3	N	A3	N	N	A1	N	0.67	1	0.33	0.67	2	other
ENST00000536388.5_1_CD27-AS1-007	A0	N	N	A0	N	A1	A1	N	N	N	0.67	1	0.33	0.67	-3	other
ENST00000587128.1_1_RP11-15A1.3-001	A3	N	A2	A1	N	N	N	N	N	A3	0.67	1	0.33	0.67	2	other
ENST00000557373.1_1_RP11-73E17.2-001	A2	N	N	A0	N	N	N	A0	A0	N	0.67	1	0.33	0.67	-2.5	other
ENST00000619879.4_1_RP11-566K19.6-006	N	A2	N	A2	A2	N	N	N	N	A0	0.67	1	0.33	0.67	0.5	other
ENST00000399449.3_1_RP11-464F9.1-001	A1	A2	N	N	A2	N	N	A2	N	N	0.67	1	0.33	0.67	1	other
ENST00000453011.5_1_RP11-421L21.3-005	A0	N	A0	N	A0	N	N	N	A0	N	0.67	1	0.33	0.67	-4	other
ENST00000434346.1_1_KDM4A-AS1-002	N	A1	N	N	A1	A0	N	N	N	A0	0.67	1	0.33	0.67	-3	other
ENST00000458220.1_1_GAS5-005	N	N	N	N	N	A2	A2	A2	A1	N	0.67	1	0.33	0.67	1	other
ENST00000425254.2_1_LINC01534-002	A1	N	N	N	N	A0	N	A0	N	A1	0.67	1	0.33	0.67	-3	other
ENST00000488557.6_1_RP4-621F18.2-005	N	N	A3	N	A0	N	N	N	A0	A1	0.67	1	0.33	0.67	-1.5	other
ENST00000568707.1_1_CTD-2323K18.1-004	N	A3	N	N	A2	A0	N	N	N	A2	0.67	1	0.33	0.67	1	other
ENST00000437781.1_AP000525.9-003	N	N	N	N	A2	N	A2	A3	N	A3	0.67	1	0.33	0.67	3	other
ENST00000604749.1_1_CTC-523E23.11-002	N	A0	N	N	A0	A0	A1	N	N	N	0.67	1	0.33	0.67	-3.5	other
ENST00000581361.5_1_LRRC75A-AS1-019	N	N	A2	A2	A0	N	N	N	A2	N	0.67	1	0.33	0.67	0.5	other
ENST00000636708.1_1_CTD-2192D1.2-001	N	A1	N	N	A0	A1	N	N	N	A0	0.67	1	0.33	0.67	-3	other
ENST00000602698.5_1_HCG18-017	N	A1	A0	A0	N	N	A0	N	N	N	0.67	1	0.33	0.67	-3.5	other
ENST00000633433.1_1_RP5-1182A14.7-001	A2	A1	N	N	A0	N	N	N	N	A0	0.67	1	0.33	0.67	-2	other
ENST00000499459.2_1_CTD-2366F13.1-002	N	N	N	A0	A1	A1	N	A2	N	N	0.67	1	0.33	0.67	-1.5	other
ENST00000569969.5_1_RP11-264B17.3-001	A3	N	A2	N	N	A3	A2	N	N	N	0.67	1	0.33	0.67	3	other
ENST00000502171.2_1_CTD-2366F13.1-001	A3	N	N	N	A2	N	A0	N	N	A0	0.67	1	0.33	0.67	-0.5	other
ENST00000475406.5_1_SERTAD4-AS1-002	N	N	A1	A1	A1	N	N	N	N	A3	0.67	1	0.33	0.67	-0.5	other
ENST00000517411.1_1_MINCR-002	A0	N	N	N	N	A0	A2	N	N	A1	0.67	1	0.33	0.67	-2	other
ENST00000553596.2_1_ARHGAP5-AS1-001	A2	A1	N	A2	N	N	N	A2	N	N	0.67	1	0.33	0.67	1	other
ENST00000545440.5_1_SNHG1-014	A1	N	N	A0	N	N	N	N	A3	A2	0.67	1	0.33	0.67	0	other
ENST00000448463.1_1_AP001347.6-003	N	A0	N	N	A0	A0	N	N	N	A0	0.67	1	0.33	0.67	-4	other
ENST00000528524.5_1_RP11-727A23.5-004	N	N	N	A0	A0	A1	N	N	N	A0	0.67	1	0.33	0.67	-3.5	other
ENST00000606049.1_1_RBM26-AS1-002	A1	A0	N	N	A0	N	A1	N	N	N	0.67	1	0.33	0.67	-3	other
ENST00000486740.6_1_ARMCX5-GPRASP2-001	A0	A0	N	A0	N	N	N	N	N	A1	0.67	1	0.33	0.67	-3.5	other
ENST00000419662.2_1_RALY-AS1-002	N	A1	N	A1	A1	A2	N	N	N	N	0.67	1	0.33	0.67	-1	other
ENST00000424684.1_RP11-403I13.7-002	A1	N	A2	N	N	A0	A0	N	N	N	0.67	1	0.33	0.67	-2	other
ENST00000315302.6_1_AC108142.1-001	N	A1	N	N	N	A1	N	N	A1	A2	0.67	1	0.33	0.67	-1	other
ENST00000573355.1_1_DLGAP1-AS1-005	N	N	N	A0	N	A1	N	N	A0	A2	0.67	1	0.33	0.67	-2	other
ENST00000437551.5_1_PAX8-AS1-004	N	N	A1	A1	N	N	A3	N	A2	N	0.67	1	0.33	0.67	0.5	other
ENST00000439129.5_1_NDUFA6-AS1-001	A0	N	A1	N	A1	A0	N	N	N	N	0.67	1	0.33	0.67	-3	other
ENST00000429781.1_1_LINC00476-003	N	N	A2	N	A2	A2	A1	N	N	N	0.67	1	0.33	0.67	1	other
ENST00000447407.1_RP11-782C8.1-001	N	N	N	N	A1	A0	N	A0	N	A1	0.67	1	0.33	0.67	-3	other
ENST00000446159.5_1_MAGI2-AS3-004	N	N	A0	A0	N	N	N	N	A0	A0	0.67	1	0.33	0.67	-4	other
ENST00000481220.5_1_SNHG12-006	A1	N	N	N	N	A2	A3	N	A1	N	0.67	1	0.33	0.67	0.5	other
ENST00000522674.1_1_HOXA11-AS-002	N	N	A1	A0	A3	A3	N	N	N	N	0.67	1	0.33	0.67	0.5	other
ENST00000623673.1_1_EXOC3-AS1-001	N	N	A1	N	A2	N	N	A1	N	A1	0.67	1	0.33	0.67	-1	other
ENST00000543290.1_1_RP11-359B12.2-003	A1	N	A1	N	A1	N	N	N	N	A0	0.67	1	0.33	0.67	-2.5	other
ENST00000560208.1_2_CRNDE-006	N	N	A2	N	A1	N	A2	N	A1	N	0.67	1	0.33	0.67	0	other
ENST00000624675.1_1_RP11-4L24.4-201	A3	N	N	N	A2	N	A0	A2	N	N	0.67	1	0.33	0.67	1	other
ENST00000512005.1_1_RP4-785G19.5-001	A1	N	A2	N	A0	N	N	N	N	A2	0.67	1	0.33	0.67	-0.5	other
ENST00000587298.1_1_WFDC21P-003	N	N	A2	A0	N	A1	N	N	N	A3	0.67	1	0.33	0.67	0	other
ENST00000562842.1_1_CTD-2270L9.4-002	N	A1	N	N	A0	N	N	A0	A1	N	0.67	1	0.33	0.67	-3	other
ENST00000435627.1_1_AC007383.3-002	A0	A0	N	N	N	N	A0	N	A0	N	0.67	1	0.33	0.67	-4	other
ENST00000435749.5_1_MAGI2-AS3-010	A2	N	A2	N	A0	N	N	N	N	A1	0.67	1	0.33	0.67	-0.5	other
ENST00000629870.1_1_EBLN3-003	N	A3	A3	N	A3	N	A3	N	N	N	0.67	1	0.33	0.67	4	other
ENST00000427509.5_1_LINC01410-003	A2	N	N	N	A0	A0	N	N	N	A3	0.67	1	0.33	0.67	-0.5	other
ENST00000467069.6_1_THUMPD3-AS1-012	N	A0	N	N	N	A1	A0	N	A2	N	0.67	1	0.33	0.67	-2	other
ENST00000445604.6_1_RP11-262H14.3-001	A1	N	N	N	A1	N	N	A2	N	A2	0.67	1	0.33	0.67	0	other
ENST00000523328.5_1_PVT1-003	N	N	N	N	N	A2	A2	A0	A0	N	0.67	1	0.33	0.67	-1	other
ENST00000607952.1_1_RP11-525A16.4-002	N	N	N	A0	N	N	N	A1	A0	A1	0.67	1	0.33	0.67	-3	other
ENST00000428541.1_1_AC079305.10-001	A0	N	N	N	N	A0	A0	N	A0	N	0.67	1	0.33	0.67	-4	other
ENST00000582491.5_1_CRHR1-IT1-003	N	A2	N	N	A2	N	N	A2	N	A2	0.67	1	0.33	0.67	2	other
ENST00000442040.1_PCBP1-AS1-014	N	A0	N	N	A0	A0	A0	N	N	N	0.67	1	0.33	0.67	-4	other
ENST00000544685.2_1_SNHG21-001	N	A0	N	N	A2	A1	N	N	N	A1	0.67	1	0.33	0.67	-1.5	other
ENST00000483436.5_1_SNHG12-010	N	N	N	N	A0	N	A3	N	A2	A0	0.67	1	0.33	0.67	-0.5	other
ENST00000441075.1_1_MIR4435-2HG-009	N	N	A1	N	N	N	A2	A2	N	A3	0.67	1	0.33	0.67	1.5	other
ENST00000456602.5_1_RBM26-AS1-001	N	A2	N	A0	A0	N	A0	N	N	N	0.67	1	0.33	0.67	-2.5	other
ENST00000533935.5_1_PSMG3-AS1-004	A3	N	N	A0	N	A0	N	N	A0	N	0.67	1	0.33	0.67	-2	other
ENST00000531381.1_1_MIR100HG-024	A3	N	A1	N	N	N	N	A2	A0	N	0.67	1	0.33	0.67	0	other
ENST00000413791.1_PCBP1-AS1-006	N	A0	A0	A0	A0	N	N	N	N	N	0.67	1	0.33	0.67	-4	other
ENST00000468575.1_1_OR2A1-AS1-009	F	A1	A1	A0	A1	F	F	N	A1	A0	0.11	0.33	0.3	0.04	-4	other
ENST00000444470.5_1_GAS5-025	A0	A1	A1	F	N	F	A1	F	A1	A1	0.11	0.33	0.3	0.04	-3.5	other
ENST00000412946.6_1_TPT1-AS1-004	A1	F	A0	N	F	A0	F	A0	A0	A0	0.11	0.33	0.3	0.04	-5.5	other
ENST00000581155.5_1_RP11-867G23.8-007	F	A0	A1	A1	F	F	A0	A0	N	A0	0.11	0.33	0.3	0.04	-5	other
ENST00000572856.1_1_DLGAP1-AS2-001	F	A3	A0	N	F	A1	F	A1	A2	A1	0.11	0.33	0.3	0.04	-1	other
ENST00000623351.1_1_RP5-1198O20.4-013	F	A0	A1	A1	F	A0	F	A0	N	A1	0.11	0.33	0.3	0.04	-4.5	other
ENST00000440438.6_1_AC005154.6-025	A1	A0	A0	F	F	F	A0	N	A0	A0	0.11	0.33	0.3	0.04	-5.5	other
ENST00000518172.1_1_CTC-455F18.1-003	A1	A3	A0	A0	F	F	F	A2	N	A1	0.11	0.33	0.3	0.04	-1.5	other
ENST00000622931.1_1_CTD-2047H16.3-001	A2	F	F	N	F	A1	A1	A1	A1	A2	0.11	0.33	0.3	0.04	-1	other
ENST00000453426.1_1_PSMB8-AS1-001	A2	F	A0	A0	F	F	A3	N	A0	A0	0.11	0.33	0.3	0.04	-2.5	other
ENST00000505709.1_1_RP11-499E18.1-002	F	A1	A1	N	F	A0	F	A0	A1	A1	0.11	0.33	0.3	0.04	-4	other
ENST00000555162.1_1_PSMA3-AS1-011	A2	F	A1	A0	F	A1	F	A2	N	A1	0.11	0.33	0.3	0.04	-1.5	other
ENST00000504333.1_1_CTD-2117L12.1-001	N	F	F	A0	A1	A1	F	A0	A0	A1	0.11	0.33	0.3	0.04	-4.5	other
ENST00000544868.2_1_MALAT1-007	A1	N	F	A2	A2	F	F	A2	A2	A1	0.11	0.33	0.3	0.04	1	other
ENST00000451507.1_1_RP11-119B16.2-001	A1	F	F	F	A1	A1	A0	A0	N	A1	0.11	0.33	0.3	0.04	-4	other
ENST00000609744.1_1_CTD-2540B15.13-001	F	F	A0	A0	A3	A0	N	F	A0	A0	0.11	0.33	0.3	0.04	-4	other
ENST00000608651.1_1_GAS6-AS2-001	N	F	A1	A1	F	A0	F	A1	A1	A1	0.11	0.33	0.3	0.04	-3.5	other
ENST00000546784.2_1_RP11-454K7.1-001	A2	A0	F	N	F	A0	A0	F	A0	A3	0.11	0.33	0.3	0.04	-2.5	other
ENST00000457303.3_1_RP11-367N14.2-001	F	A0	A0	F	F	A0	A0	N	A0	A0	0.11	0.33	0.3	0.04	-6	other
ENST00000606994.1_1_CTD-2186M15.3-001	F	A0	F	A0	A1	F	A1	N	A0	A0	0.11	0.33	0.3	0.04	-5	other
ENST00000558105.1_1_CRTC3-AS1-002	F	F	A1	N	A0	F	A0	A0	A0	A0	0.11	0.33	0.3	0.04	-5.5	other
ENST00000442423.1_RP6-206I17.3-001	A0	F	A1	A1	A1	F	F	A0	N	A0	0.11	0.33	0.3	0.04	-4.5	other
ENST00000588707.5_2_GTF3C2-AS1-006	A0	A1	A1	N	F	A0	F	F	A0	A0	0.11	0.33	0.3	0.04	-5	other
ENST00000608489.1_1_RP11-563N4.1-001	N	F	A0	A0	A2	F	F	A1	A1	A1	0.11	0.33	0.3	0.04	-3	other
ENST00000520357.1_1_RP11-110G21.1-004	F	A0	A1	N	F	A0	F	A1	A1	A1	0.11	0.33	0.3	0.04	-4	other
ENST00000458623.1_AP000525.9-005	A2	A0	A0	A0	A1	F	F	N	F	A3	0.11	0.33	0.3	0.04	-2	other
ENST00000418546.1_1_MIR29A-002	F	N	A0	A0	F	A0	A0	A2	A2	F	0.11	0.33	0.3	0.04	-3	other
ENST00000432963.1_1_FAM41C-003	F	F	A0	A0	A0	A1	F	A0	N	A0	0.11	0.33	0.3	0.04	-5.5	other
ENST00000607297.1_1_ARF4-AS1-001	F	F	N	A0	A0	F	A0	A0	A0	A0	0.11	0.33	0.3	0.04	-6	other
ENST00000617990.4_1_AC124789.1-001	F	A2	A3	A2	F	A3	F	N	A1	A2	0.11	0.33	0.3	0.04	3	other
ENST00000427857.1_1_FAM41C-002	F	F	A0	A0	A0	A1	F	A0	N	A1	0.11	0.33	0.3	0.04	-5	other
ENST00000589010.1_1_ERVK-28-001	A1	A0	A0	F	A0	F	F	N	A0	A1	0.11	0.33	0.3	0.04	-5	other
ENST00000589551.1_1_CTD-2006C1.2-006	F	A1	A1	N	A2	F	F	A0	A1	A1	0.11	0.33	0.3	0.04	-2.5	other
ENST00000424191.1_1_ZEB1-AS1-002	A0	F	A0	F	A0	F	A0	N	A0	A0	0.11	0.33	0.3	0.04	-6	other
ENST00000608272.1_1_LINC00963-011	F	F	A0	A0	A0	A0	F	A1	N	A0	0.11	0.33	0.3	0.04	-5.5	other
ENST00000448955.1_1_LINC00265-003	A2	A0	A0	F	A1	A0	F	F	N	A1	0.11	0.33	0.3	0.04	-3.5	other
ENST00000551271.5_1_RP11-521B24.3-002	F	F	A1	N	A1	A1	A0	F	A0	A1	0.11	0.33	0.3	0.04	-4	other
ENST00000605085.1_1_RP11-307C12.12-001	A0	F	A0	N	A1	A0	A1	F	F	A0	0.11	0.33	0.3	0.04	-5	other
ENST00000596585.3_1_MAN1B1-AS1-001	A2	F	A2	N	A1	F	A1	F	A1	A0	0.11	0.33	0.3	0.04	-1.5	other
ENST00000546956.1_1_CTD-2368P22.1-004	A1	A1	A1	F	F	F	A1	N	A0	A0	0.11	0.33	0.3	0.04	-4	other
ENST00000458331.1_1_XIAP-AS1-001	A0	F	A0	N	A0	F	F	A0	A0	A0	0.11	0.33	0.3	0.04	-6	other
ENST00000619086.1_1_RP11-467L13.7-001	F	A1	F	A0	A1	A0	A0	F	N	A1	0.11	0.33	0.3	0.04	-4.5	other
ENST00000624641.1_1_RP11-159D12.6-001	F	F	A0	A0	A2	A2	F	N	A0	A0	0.11	0.33	0.3	0.04	-3	other
ENST00000429067.5_1_MKLN1-AS-001	F	A2	A0	A1	A0	A0	F	N	N	N	0.33	0.43	0.29	0.14	-3	other
ENST00000554631.2_1_DICER1-AS1-004	A2	F	A1	N	A1	F	A0	A0	N	N	0.33	0.43	0.29	0.14	-2.5	other
ENST00000473798.1_1_LINC00115-001	F	F	A0	N	A1	A0	A0	N	A1	N	0.33	0.43	0.29	0.14	-4	other
ENST00000503602.6_1_RP11-359B12.2-004	A1	F	A1	N	A1	A0	N	F	N	A1	0.33	0.43	0.29	0.14	-3	other
ENST00000532599.5_1_TMEM9B-AS1-002	F	A0	A0	N	F	A0	A0	N	N	A0	0.33	0.43	0.29	0.14	-5	other
ENST00000634503.1_1_RP11-242D8.1-003	A2	A1	A0	A0	F	F	A2	N	N	N	0.33	0.43	0.29	0.14	-1.5	other
ENST00000433671.2_1_RP5-864K19.4-001	F	N	A3	A0	A0	F	A0	N	N	A0	0.33	0.43	0.29	0.14	-3	other
ENST00000617582.1_1_RP11-379B18.5-015	N	A0	A0	A0	F	F	A0	N	N	A0	0.33	0.43	0.29	0.14	-5	other
ENST00000558188.1_1_CTD-2054N24.2-003	A0	F	A0	A0	F	N	A0	N	N	A0	0.33	0.43	0.29	0.14	-5	other
ENST00000623179.1_1_AC007191.4-001	N	F	A1	N	A1	F	A0	A0	N	A0	0.33	0.43	0.29	0.14	-4	other
ENST00000413911.1_1_AC005540.3-001	F	N	A1	A0	A0	N	A1	N	A1	F	0.33	0.43	0.29	0.14	-3.5	other
ENST00000510987.1_1_CTD-2013M15.1-001	N	F	A0	N	A0	A2	A1	F	N	A2	0.33	0.43	0.29	0.14	-1.5	other
ENST00000568314.1_1_CTD-2651B20.7-001	N	F	A0	A0	F	N	A0	A0	A0	N	0.33	0.43	0.29	0.14	-5	other
ENST00000511998.1_1_H1FX-AS1-004	A0	F	N	N	A0	F	A3	N	A1	A1	0.33	0.43	0.29	0.14	-2	other
ENST00000608694.1_1_RP11-448A19.1-001	A2	F	A1	N	A1	A1	F	N	N	A1	0.33	0.43	0.29	0.14	-1.5	other
ENST00000500853.1_1_RP11-1149O23.3-002	N	A1	F	A0	F	A2	A3	A1	N	N	0.33	0.43	0.29	0.14	-0.5	other
ENST00000431558.1_1_PRRT3-AS1-001	F	F	A1	A2	A0	A1	N	A3	N	N	0.33	0.43	0.29	0.14	-0.5	other
ENST00000429124.5_1_FTX-001	A1	A0	A1	N	F	N	F	A0	N	A1	0.33	0.43	0.29	0.14	-3.5	other
ENST00000552324.1_1_RP11-320P7.2-001	A0	F	A1	N	F	A1	A1	N	N	A3	0.33	0.43	0.29	0.14	-1.5	other
ENST00000473970.2_1_RPARP-AS1-001	F	A3	N	N	A1	A0	A3	N	A1	F	0.33	0.43	0.29	0.14	0	other
ENST00000419253.1_1_TTC28-AS1-002	A0	F	A0	N	A0	A0	F	N	N	A1	0.33	0.43	0.29	0.14	-4.5	other
ENST00000441217.1_1_AC073046.25-001	F	F	A1	N	A1	A2	A0	N	N	A2	0.33	0.43	0.29	0.14	-1	other
ENST00000592680.2_1_AC007773.2-001	A0	A0	N	N	A0	F	A0	A0	N	F	0.33	0.43	0.29	0.14	-5	other
ENST00000465466.1_1_NDUFB2-AS1-001	A2	N	F	A0	A0	F	A0	N	A1	N	0.33	0.43	0.29	0.14	-3	other
ENST00000533502.1_1_CTD-3074O7.5-002	F	F	A2	N	A0	A0	A0	N	N	A1	0.33	0.43	0.29	0.14	-3	other
ENST00000412178.1_1_HM13-AS1-001	F	F	N	N	A0	A1	A0	A0	N	A0	0.33	0.43	0.29	0.14	-4.5	other
ENST00000496217.1_1_RP11-738B7.1-001	F	F	A0	N	A0	A0	A0	N	N	A0	0.33	0.43	0.29	0.14	-5	other
ENST00000447139.1_1_AC046143.3-001	N	N	A2	A1	N	F	F	A1	A1	A0	0.33	0.43	0.29	0.14	-2	other
ENST00000479018.5_1_PTPRG-AS1-009	F	A0	A0	N	A0	A0	F	A0	N	N	0.33	0.43	0.29	0.14	-5	other
ENST00000441724.1_1_LINC00337-002	A0	F	A0	N	A0	A0	F	N	N	A0	0.33	0.43	0.29	0.14	-5	other
ENST00000434999.1_1_RP11-216B9.6-001	A0	N	A1	A0	F	F	A0	N	N	A0	0.33	0.43	0.29	0.14	-4.5	other
ENST00000411579.1_1_CTD-3184A7.4-002	F	F	N	N	A1	A3	N	A0	A2	A0	0.33	0.43	0.29	0.14	-1	other
ENST00000602743.1_1_COX10-AS1-005	F	F	A0	N	A0	A0	A0	N	N	A0	0.33	0.43	0.29	0.14	-5	other
ENST00000412091.1_1_GS1-124K5.3-002	F	F	A0	N	A1	A1	A1	N	N	A1	0.33	0.43	0.29	0.14	-3	other
ENST00000553648.2_1_RP11-218E20.3-001	A2	F	A1	N	F	A2	A2	N	N	A3	0.33	0.43	0.29	0.14	2	other
ENST00000623784.1_1_AC009303.2-001	A1	F	N	A1	A1	N	F	A1	N	A2	0.33	0.43	0.29	0.14	-1.5	other
ENST00000401018.5_1_LINC01356-001	F	A3	A0	N	F	A0	A1	N	N	A0	0.33	0.43	0.29	0.14	-2.5	other
ENST00000600534.1_1_MZF1-AS1-001	A1	F	A2	N	A1	F	A0	A1	N	N	0.33	0.43	0.29	0.14	-2	other
ENST00000414393.5_1_ZNF337-AS1-004	F	A0	A1	N	F	A2	A1	A1	N	N	0.33	0.43	0.29	0.14	-2	other
ENST00000423913.5_1_KB-1572G7.2-003	F	A1	N	F	A0	A0	A1	N	N	A0	0.33	0.43	0.29	0.14	-4	other
ENST00000590100.5_1_MAP3K14-AS1-001	A0	A0	A0	N	F	F	A0	A0	N	N	0.33	0.43	0.29	0.14	-5	other
ENST00000555918.1_1_RP11-317N8.5-001	A3	A0	A1	N	F	A2	F	N	N	A2	0.33	0.43	0.29	0.14	0.5	other
ENST00000540299.1_1_RP11-20D14.6-002	N	A2	A0	N	A0	F	F	A0	N	A0	0.33	0.43	0.29	0.14	-3.5	other
ENST00000549651.1_1_LINC01481-002	A1	A0	N	N	A1	F	N	F	A1	A0	0.33	0.43	0.29	0.14	-3.5	other
ENST00000570278.1_1_RP11-529K1.2-001	F	A1	A0	A0	A1	F	A0	N	N	N	0.33	0.43	0.29	0.14	-4	other
ENST00000603652.1_1_RP11-355B11.2-001	F	F	A1	N	A0	A2	A0	N	N	A0	0.33	0.43	0.29	0.14	-3	other
ENST00000607799.1_1_RP1-234P15.4-003	A0	F	A0	N	A0	F	A1	N	A0	N	0.33	0.43	0.29	0.14	-4.5	other
ENST00000593300.1_1_HOTAIRM1-006	F	N	A1	A0	A1	F	N	A0	N	A1	0.33	0.43	0.29	0.14	-3.5	other
ENST00000607241.1_1_RP11-214N9.1-001	A1	F	N	N	A0	A0	F	N	A0	A0	0.33	0.43	0.29	0.14	-4.5	other
ENST00000625139.1_1_RP11-477I4.4-001	F	N	N	N	A0	F	A0	A0	A0	A0	0.33	0.43	0.29	0.14	-5	other
ENST00000438509.1_1_RP4-639F20.1-001	A2	A1	F	A0	A0	N	N	N	F	A1	0.33	0.43	0.29	0.14	-2.5	other
ENST00000635000.1_1_RP11-297D21.4-004	F	N	A1	N	A0	A0	A1	N	N	N	0.56	0.6	0.27	0.33	-3	other
ENST00000532124.5_1_GMDS-AS1-007	A0	F	A0	N	A0	N	A0	N	N	N	0.56	0.6	0.27	0.33	-4	other
ENST00000507434.1_1_TRIM52-AS1-001	F	N	N	N	A0	N	A0	A0	N	A0	0.56	0.6	0.27	0.33	-4	other
ENST00000444431.1_1_RP11-96C23.13-001	N	A3	A2	N	A2	N	F	A2	N	N	0.56	0.6	0.27	0.33	2.5	other
ENST00000607001.1_1_RP11-79P5.9-001	F	N	N	A0	A1	N	N	N	A0	A1	0.56	0.6	0.27	0.33	-3	other
ENST00000575601.5_1_RP11-333E1.1-002	N	A1	N	N	A0	F	A0	N	N	A0	0.56	0.6	0.27	0.33	-3.5	other
ENST00000559714.5_1_CTD-2054N24.2-001	N	N	A0	A0	A0	F	A0	N	N	N	0.56	0.6	0.27	0.33	-4	other
ENST00000318291.4_1_RP11-218M22.1-002	A0	F	N	N	N	A1	A0	N	N	A2	0.56	0.6	0.27	0.33	-2	other
ENST00000593568.1_2_LINC01515-004	F	A0	N	A0	A1	N	N	N	N	A0	0.56	0.6	0.27	0.33	-3.5	other
ENST00000447961.1_1_TCEB3-AS1-002	N	F	N	A0	A0	A0	A0	N	N	N	0.56	0.6	0.27	0.33	-4	other
ENST00000544461.1_1_LINC00937-001	F	A2	A0	N	A2	N	A3	N	N	N	0.56	0.6	0.27	0.33	1	other
ENST00000606233.5_1_NR2F1-AS1-010	A2	N	A2	N	A0	N	F	N	A1	N	0.56	0.6	0.27	0.33	-0.5	other
ENST00000479766.1_1_HOXA11-AS-005	N	N	A1	A0	A0	A1	N	F	N	N	0.56	0.6	0.27	0.33	-3	other
ENST00000624162.1_1_BP-21264C1.2-006	F	N	N	N	A0	N	A0	A0	N	A1	0.56	0.6	0.27	0.33	-3.5	other
ENST00000441399.2_1_RAP2C-AS1-002	F	N	A1	N	A1	N	A0	A0	N	N	0.56	0.6	0.27	0.33	-3	other
ENST00000558738.1_1_RP5-823G15.5-001	N	A0	N	N	A0	N	F	A0	N	A0	0.56	0.6	0.27	0.33	-4	other
ENST00000433446.1_1_AC005076.5-001	F	A1	N	N	A0	N	A0	N	N	A1	0.56	0.6	0.27	0.33	-3	other
ENST00000561999.1_1_RP11-1000B6.3-001	F	N	A1	A0	A1	N	N	A0	N	N	0.56	0.6	0.27	0.33	-3	other
ENST00000591854.5_1_RP11-35G9.3-003	F	N	A1	N	A1	N	A0	N	N	A1	0.56	0.6	0.27	0.33	-2.5	other
ENST00000624822.1_1_LINC01560-201	N	F	N	A0	N	N	N	A1	A1	A3	0.56	0.6	0.27	0.33	-1	other
ENST00000433510.2_1_RP11-357H14.17-001	N	N	N	N	N	A1	A0	F	A2	A3	0.56	0.6	0.27	0.33	0	other
ENST00000611793.1_1_MAGI2-AS3-019	A2	N	A0	A0	A0	F	N	N	N	N	0.56	0.6	0.27	0.33	-2.5	other
ENST00000610279.1_1_RP11-57G10.8-001	N	F	A1	N	A1	N	A0	A0	N	N	0.56	0.6	0.27	0.33	-3	other
ENST00000507060.5_1_CTD-2269F5.1-001	N	A0	N	N	A1	N	F	A0	N	A3	0.56	0.6	0.27	0.33	-1.5	other
ENST00000420498.1_1_RP11-297K8.2-001	F	N	N	N	N	A0	A2	A1	A0	N	0.56	0.6	0.27	0.33	-2	other
ENST00000529938.1_1_RP11-356J5.12-003	F	N	A2	A1	N	A0	N	N	N	A3	0.56	0.6	0.27	0.33	0	other
ENST00000430188.1_1_RP11-38L15.3-001	A3	F	N	N	A2	A0	N	N	N	A3	0.56	0.6	0.27	0.33	1.5	other
ENST00000421064.5_1_KB-1572G7.2-001	F	A2	A0	N	A0	N	N	N	N	A0	0.56	0.6	0.27	0.33	-2.5	other
ENST00000454968.5_1_LINC00963-001	F	N	A1	A0	N	A3	N	N	N	A3	0.56	0.6	0.27	0.33	0.5	other
ENST00000602596.1_1_RP11-297D21.4-001	N	N	N	N	A1	A1	A1	F	N	A1	0.56	0.6	0.27	0.33	-2	other
ENST00000442636.1_1_ENO1-AS1-001	F	A0	N	N	A0	A0	N	N	N	A0	0.56	0.6	0.27	0.33	-4	other
ENST00000438994.1_1_RP11-13E5.2-001	N	F	A0	N	A0	A0	N	N	N	A2	0.56	0.6	0.27	0.33	-2.5	other
ENST00000598917.6_1_RP11-404F10.2-002	N	F	N	N	A1	N	A1	A1	A1	N	0.56	0.6	0.27	0.33	-2	other
ENST00000617892.1_1_RP11-817O13.9-001	A0	F	N	N	A0	N	A0	N	N	A0	0.56	0.6	0.27	0.33	-4	other
ENST00000534671.1_1_SBF2-AS1-004	F	N	A3	N	N	A0	N	N	A1	A1	0.56	0.6	0.27	0.33	-1	other
ENST00000621103.4_1_AC034220.3-001	F	N	A1	N	A1	A1	N	N	N	A2	0.56	0.6	0.27	0.33	-1	other
ENST00000586962.1_1_AC002116.7-001	F	A0	N	N	A3	A1	A2	N	N	N	0.56	0.6	0.27	0.33	0	other
ENST00000455294.1_1_AL022341.3-001	F	N	A0	N	A1	A1	A1	N	N	N	0.56	0.6	0.27	0.33	-2.5	other
ENST00000625153.3_1_BP-21264C1.2-004	F	N	N	N	A1	A2	A2	N	N	A2	0.56	0.6	0.27	0.33	1	other
ENST00000415236.1_1_AC009948.5-007	F	A1	N	A1	A1	N	N	N	N	A1	0.56	0.6	0.27	0.33	-2	other
ENST00000395172.5_1_C8ORF31-003	A1	N	A0	N	F	A1	A0	N	N	N	0.56	0.6	0.27	0.33	-3	other
ENST00000538304.1_1_LINC00937-002	F	A1	N	N	A2	N	A3	N	N	A1	0.56	0.6	0.27	0.33	0.5	other
ENST00000622961.3_1_BP-21264C1.2-001	F	N	N	N	A1	N	A2	A1	N	A2	0.56	0.6	0.27	0.33	0	other
ENST00000354541.7_1_RP11-149I23.3-003	N	A0	N	A0	N	N	F	A2	A0	N	0.56	0.6	0.27	0.33	-2.5	other
ENST00000574260.1_1_RP5-1050D4.5-001	F	N	A0	N	A0	N	A0	N	A0	N	0.56	0.6	0.27	0.33	-4	other
ENST00000506247.1_1_NNT-AS1-002	A0	F	N	N	A1	N	A1	N	N	A2	0.56	0.6	0.27	0.33	-1.5	other
ENST00000591087.1_1_EML2-AS1-002	F	N	A0	N	A0	A2	N	N	N	A1	0.56	0.6	0.27	0.33	-2	other
ENST00000357412.2_1_LINC01560-001	A2	N	A1	N	A0	F	N	N	N	A2	0.56	0.6	0.27	0.33	-0.5	other
ENST00000446816.1_1_STARD7-AS1-001	N	N	A2	A0	N	A1	F	N	A0	N	0.56	0.6	0.27	0.33	-2	other
ENST00000588150.5_1_LINC00662-008	A1	N	A1	N	A1	F	N	N	N	A2	0.56	0.6	0.27	0.33	-1	other
ENST00000398275.4_1_KANSL1-AS1-001	A1	F	N	N	N	N	A1	A0	A0	N	0.56	0.6	0.27	0.33	-3	other
ENST00000561592.1_1_RP3-512B11.3-001	N	F	A1	A0	A1	N	N	N	A0	N	0.56	0.6	0.27	0.33	-3	other
ENST00000425412.1_1_RP11-295G20.2-002	F	N	N	N	A2	A1	A0	N	N	A1	0.56	0.6	0.27	0.33	-1.5	other
ENST00000498397.1_1_OR2A1-AS1-017	N	A0	A0	A0	N	N	N	A1	F	N	0.56	0.6	0.27	0.33	-3.5	other
ENST00000606662.1_1_CTD-2287O16.5-001	A0	N	A0	N	A0	F	N	N	A0	N	0.56	0.6	0.27	0.33	-4	other
ENST00000621523.1_1_CTD-2026K11.4-001	A0	N	A0	N	N	F	A0	N	A0	N	0.56	0.6	0.27	0.33	-4	other
ENST00000585625.5_1_TTN-AS1-038	N	F	A0	N	A0	A0	N	A0	N	N	0.56	0.6	0.27	0.33	-4	other
ENST00000420695.1_1_BX470102.3-008	N	N	A1	A0	N	A1	N	A0	F	N	0.56	0.6	0.27	0.33	-3	other
ENST00000590995.1_1_RP11-798G7.6-004	A1	N	N	A0	A0	N	F	N	N	A0	0.56	0.6	0.27	0.33	-3.5	other
ENST00000492465.2_1_RPARP-AS1-002	F	A3	N	N	A2	A0	N	N	N	A0	0.56	0.6	0.27	0.33	-0.5	other
ENST00000435378.5_1_RP11-452F19.3-006	F	N	N	A2	A0	A0	N	N	N	A0	0.56	0.6	0.27	0.33	-2.5	other
ENST00000501817.6_1_AP001258.4-001	F	A2	A3	N	N	N	A1	A1	N	N	0.56	0.6	0.27	0.33	0.5	other
ENST00000620336.1_1_PXN-AS1-006	A2	N	A0	A0	N	N	N	F	A1	N	0.56	0.6	0.27	0.33	-2	other
ENST00000589924.1_RP4-761J14.8-002	F	N	A0	A0	N	N	A0	N	A0	N	0.56	0.6	0.27	0.33	-4	other
ENST00000562749.1_1_RP11-66N11.8-002	F	N	N	A0	A1	A1	N	N	N	A1	0.56	0.6	0.27	0.33	-2.5	other
ENST00000572046.1_1_AC113189.5-003	F	A0	A0	N	N	A0	A1	N	N	N	0.56	0.6	0.27	0.33	-3.5	other
ENST00000529934.5_1_RP11-802E16.3-003	F	N	A0	N	N	A0	A3	N	N	A0	0.56	0.6	0.27	0.33	-2	other
ENST00000622963.3_1_SNHG5-022	F	N	A0	N	A0	N	A2	A0	N	N	0.56	0.6	0.27	0.33	-2.5	other
ENST00000585533.1_1_RP11-262H14.3-006	A0	F	N	N	N	N	A0	A1	N	A2	0.56	0.6	0.27	0.33	-2	other
ENST00000454996.5_1_TTC28-AS1-010	A0	N	N	A0	A0	N	F	A0	N	N	0.56	0.6	0.27	0.33	-4	other
ENST00000606856.1_1_RP11-337C18.10-001	F	A0	A1	A0	N	N	N	N	N	A2	0.56	0.6	0.27	0.33	-2	other
ENST00000623522.1_1_AC012146.7-004	N	A3	N	A1	A1	A0	F	N	N	N	0.56	0.6	0.27	0.33	-1	other
ENST00000440971.2_1_AC002467.7-001	F	N	N	A0	A0	N	N	A0	A0	N	0.56	0.6	0.27	0.33	-4	other
ENST00000609270.1_1_RP11-109E12.1-001	N	N	N	A1	A1	A1	N	A3	N	F	0.56	0.6	0.27	0.33	-0.5	other
ENST00000430963.5_1_NUTM2B-AS1-008	F	N	A0	N	A1	N	N	A1	N	A1	0.56	0.6	0.27	0.33	-2.5	other
ENST00000595595.1_1_RP11-464F9.20-001	A2	F	N	N	A2	N	A1	N	N	A2	0.56	0.6	0.27	0.33	1	other
ENST00000568363.5_1_SNHG20-003	A0	N	N	N	A2	F	A0	N	N	A0	0.56	0.6	0.27	0.33	-2.5	other
ENST00000567919.1_1_RP11-731K22.1-001	N	F	N	N	A0	A0	A0	N	N	A1	0.56	0.6	0.27	0.33	-3.5	other
ENST00000470449.1_1_MYLK-AS1-001	A1	F	A0	N	A0	N	N	N	A0	N	0.56	0.6	0.27	0.33	-3.5	other
ENST00000526605.5_1_RP11-347E10.1-001	N	A0	N	N	A0	A1	F	A0	N	N	0.56	0.6	0.27	0.33	-3.5	other
ENST00000439192.1_1_DGUOK-AS1-001	F	A1	N	N	A0	A1	N	A0	N	N	0.56	0.6	0.27	0.33	-3	other
ENST00000450445.1_1_RP11-62F24.2-001	N	F	A0	N	N	A2	N	A0	A1	N	0.56	0.6	0.27	0.33	-2	other
ENST00000622171.1_1_LINC00649-019	N	A0	N	N	A0	N	F	A0	N	A0	0.56	0.6	0.27	0.33	-4	other
ENST00000555866.5_1_SNHG10-003	A0	N	N	N	A0	N	N	F	A0	A0	0.56	0.6	0.27	0.33	-4	other
ENST00000604760.1_1_RP11-502I4.3-001	F	N	N	N	A2	A0	A1	N	N	A1	0.56	0.6	0.27	0.33	-1.5	other
ENST00000428254.5_1_ZNF337-AS1-005	N	F	A1	N	A1	A1	A0	N	N	N	0.56	0.6	0.27	0.33	-2.5	other
ENST00000505295.1_1_CKMT2-AS1-005	A1	F	A0	N	A2	A1	N	N	N	N	0.56	0.6	0.27	0.33	-1.5	other
ENST00000582549.1_1_AC005154.6-012	A2	N	N	N	A0	N	A1	N	N	N	0.78	1	0.22	0.78	-1	other
ENST00000428732.1_1_DEPDC1-AS1-002	N	N	N	A1	A0	N	N	A1	N	N	0.78	1	0.22	0.78	-2	other
ENST00000454741.5_1_TTC28-AS1-001	A1	N	N	N	N	N	A0	N	N	A1	0.78	1	0.22	0.78	-2	other
ENST00000559298.5_1_IQCH-AS1-003	A0	N	N	N	A0	N	A0	N	N	N	0.78	1	0.22	0.78	-3	other
ENST00000501396.5_1_CASC8-003	N	N	N	N	N	A1	N	A2	N	A1	0.78	1	0.22	0.78	-0.5	other
ENST00000515688.5_1_CTD-2269F5.1-005	N	N	N	N	N	A0	N	N	A0	A1	0.78	1	0.22	0.78	-2.5	other
ENST00000522715.1_1_KB-1732A1.1-002	N	N	N	N	N	A1	N	A0	N	A2	0.78	1	0.22	0.78	-1	other
ENST00000607953.1_1_AP000569.9-001	N	A0	N	A0	N	N	N	A0	N	N	0.78	1	0.22	0.78	-3	other
ENST00000586614.5_1_ZNF561-AS1-003	N	N	N	N	A0	N	A0	N	N	A1	0.78	1	0.22	0.78	-2.5	other
ENST00000460793.1_1_ARMCX5-GPRASP2-009	N	N	N	A1	A1	N	N	A3	N	N	0.78	1	0.22	0.78	0	other
ENST00000467530.5_1_RP4-621F18.2-002	N	N	A2	N	N	N	N	N	A2	A1	0.78	1	0.22	0.78	0.5	other
ENST00000414354.1_1_MFI2-AS1-004	A0	N	A0	N	N	A0	N	N	N	N	0.78	1	0.22	0.78	-3	other
ENST00000603827.1_1_MIR4435-2HG-019	N	N	A1	N	N	A2	A2	N	N	N	0.78	1	0.22	0.78	0.5	other
ENST00000418813.6_1_MIR99AHG-010	A2	N	N	N	A0	A1	N	N	N	N	0.78	1	0.22	0.78	-1	other
ENST00000591172.5_1_ZNF582-AS1-005	A2	A0	N	N	N	N	A0	N	N	N	0.78	1	0.22	0.78	-1.5	other
ENST00000565756.5_1_LOXL1-AS1-005	N	A1	A1	N	N	N	N	N	N	A1	0.78	1	0.22	0.78	-1.5	other
ENST00000501869.6_1_TMEM161B-AS1-003	A0	A2	N	N	N	N	N	N	A1	N	0.78	1	0.22	0.78	-1	other
ENST00000412669.1_1_AC002456.2-003	A1	N	N	N	N	N	N	A3	N	A1	0.78	1	0.22	0.78	0	other
ENST00000454651.2_1_RP11-134G8.7-001	N	N	N	N	N	A0	A0	N	N	A0	0.78	1	0.22	0.78	-3	other
ENST00000577914.1_1_RP11-204L24.2-001	A1	N	N	N	A0	N	N	N	N	A0	0.78	1	0.22	0.78	-2.5	other
ENST00000634994.1_1_RP11-242D8.1-004	A1	N	N	N	N	A1	A2	N	N	N	0.78	1	0.22	0.78	-0.5	other
ENST00000414344.1_RP11-640M9.1-018	A1	N	N	N	N	A2	N	N	N	A0	0.78	1	0.22	0.78	-1	other
ENST00000568710.1_1_Z84812.4-001	N	N	N	N	A2	N	A2	A1	N	N	0.78	1	0.22	0.78	0.5	other
ENST00000449351.5_1_SNHG11-011	N	N	N	A0	N	A0	N	A0	N	N	0.78	1	0.22	0.78	-3	other
ENST00000431844.6_1_PAX8-AS1-007	N	N	A1	N	N	N	A1	N	A1	N	0.78	1	0.22	0.78	-1.5	other
ENST00000414457.5_1_SVIL-AS1-005	A2	N	A2	N	N	N	A1	N	N	N	0.78	1	0.22	0.78	0.5	other
ENST00000436123.1_1_LINC00691-003	N	N	N	A0	N	N	N	A1	A1	N	0.78	1	0.22	0.78	-2	other
ENST00000636654.1_1_MIR100HG-029	A2	N	A1	N	N	N	N	N	A1	N	0.78	1	0.22	0.78	-0.5	other
ENST00000452391.1_1_RP11-483F11.7-001	N	N	N	A0	N	N	N	A0	A1	N	0.78	1	0.22	0.78	-2.5	other
ENST00000449579.1_1_DLEU2-003	N	N	N	N	A2	A0	N	N	A1	N	0.78	1	0.22	0.78	-1	other
ENST00000573167.2_1_BAIAP2-AS1-002	N	N	A3	N	N	N	N	A1	N	A2	0.78	1	0.22	0.78	1	other
ENST00000434233.1_1_LINC00339-004	N	A2	N	N	N	N	N	A1	N	A1	0.78	1	0.22	0.78	-0.5	other
ENST00000422093.5_1_MAGI2-AS3-006	A1	N	A1	N	N	N	N	N	N	A1	0.78	1	0.22	0.78	-1.5	other
ENST00000604981.5_1_MIR4435-2HG-017	N	N	N	N	N	N	A3	A2	A2	N	0.78	1	0.22	0.78	2	other
ENST00000521609.5_1_THUMPD3-AS1-011	N	A3	N	A0	N	N	N	N	N	A3	0.78	1	0.22	0.78	1	other
ENST00000467666.2_1_RP4-621F18.2-003	N	N	A2	N	N	N	N	N	A2	A0	0.78	1	0.22	0.78	0	other
ENST00000559008.2_1_RP11-210M15.2-001	A0	N	N	N	A0	N	N	N	A1	N	0.78	1	0.22	0.78	-2.5	other
ENST00000618377.1_1_RP11-255M2.3-001	N	A0	A0	N	N	N	A0	N	N	N	0.78	1	0.22	0.78	-3	other
ENST00000454861.2_RP11-782C8.1-005	N	N	N	N	A2	N	A2	N	N	A2	0.78	1	0.22	0.78	1.5	other
ENST00000412295.2_1_CTC-338M12.9-001	N	A0	N	N	N	N	N	A2	N	A2	0.78	1	0.22	0.78	0	other
ENST00000551408.2_1_RP11-108M12.3-002	N	A0	N	N	A0	N	A0	N	N	N	0.78	1	0.22	0.78	-3	other
ENST00000570344.1_1_RP4-758J18.2-009	N	N	N	N	A1	A0	A2	N	N	N	0.78	1	0.22	0.78	-1	other
ENST00000588785.5_1_ASB16-AS1-004	N	N	N	N	A1	A0	N	A2	N	N	0.78	1	0.22	0.78	-1	other
ENST00000594362.1_1_CTC-471J1.8-002	A1	N	N	N	N	A2	A0	N	N	N	0.78	1	0.22	0.78	-1	other
ENST00000434942.1_1_RP1-90G24.10-001	N	A1	N	N	A1	N	N	N	N	A0	0.78	1	0.22	0.78	-2	other
ENST00000413358.6_1_HCG18-005	N	N	A0	N	A0	N	N	N	N	A1	0.78	1	0.22	0.78	-2.5	other
ENST00000418372.1_1_LINC00702-001	N	N	N	A0	N	N	N	N	A0	A0	0.78	1	0.22	0.78	-3	other
ENST00000433656.2_1_LINC00476-002	A1	N	N	N	A2	N	N	N	N	A0	0.78	1	0.22	0.78	-1	other
ENST00000457645.1_LINC00623-013	A2	N	N	A0	N	N	N	N	N	A0	0.78	1	0.22	0.78	-1.5	other
ENST00000415536.5_1_AC003092.1-001	N	N	N	A1	A0	N	N	N	A1	N	0.78	1	0.22	0.78	-2	other
ENST00000482677.5_1_SUCLG2-AS1-001	N	N	N	N	A0	A2	A0	N	N	N	0.78	1	0.22	0.78	-1.5	other
ENST00000613481.1_1_AC124789.1-006	N	N	A2	N	N	A3	N	N	N	A2	0.78	1	0.22	0.78	2	other
ENST00000599409.5_1_LINC01515-003	N	N	N	N	N	N	N	A3	A1	A1	0.78	1	0.22	0.78	0	other
ENST00000554036.1_1_DHRS4-AS1-005	A0	N	N	N	A0	A0	N	N	N	N	0.78	1	0.22	0.78	-3	other
ENST00000415067.1_1_PSMB8-AS1-006	A2	N	N	A0	N	N	N	A0	N	N	0.78	1	0.22	0.78	-1.5	other
ENST00000439332.1_LINC00623-003	A2	N	N	N	N	N	A2	N	N	A0	0.78	1	0.22	0.78	0	other
ENST00000435586.1_1_RP11-475I24.3-001	A1	N	N	N	A1	N	N	N	N	A1	0.78	1	0.22	0.78	-1.5	other
ENST00000604747.1_1_TMCC1-AS1-004	A0	N	N	N	A0	A0	N	N	N	N	0.78	1	0.22	0.78	-3	other
ENST00000424194.1_1_SEPT7-AS1-003	A0	N	N	N	N	N	N	N	A0	A0	0.78	1	0.22	0.78	-3	other
ENST00000515356.2_1_ZBED3-AS1-005	A1	N	N	A2	A1	N	N	N	N	N	0.78	1	0.22	0.78	-0.5	other
ENST00000474250.5_1_NCK1-AS1-002	A0	A0	N	N	N	A1	N	N	N	N	0.78	1	0.22	0.78	-2.5	other
ENST00000450443.1_1_AC093818.1-002	N	A1	N	N	N	N	A3	A0	N	N	0.78	1	0.22	0.78	-0.5	other
ENST00000458422.5_1_MIR646HG-002	N	A1	N	N	A0	N	A0	N	N	N	0.78	1	0.22	0.78	-2.5	other
ENST00000555037.1_1_PSMA3-AS1-006	N	N	N	N	A0	N	N	A2	N	A1	0.78	1	0.22	0.78	-1	other
ENST00000518331.1_1_RP11-380O24.1-002	N	N	N	A0	A0	N	A0	N	N	N	0.78	1	0.22	0.78	-3	other
ENST00000464420.5_1_SUCLG2-AS1-002	N	N	N	A0	N	N	N	A3	A2	N	0.78	1	0.22	0.78	0.5	other
ENST00000566675.5_1_LOXL1-AS1-003	N	N	N	N	N	N	N	A2	A1	A1	0.78	1	0.22	0.78	-0.5	other
ENST00000438298.6_1_TRAF3IP2-AS1-006	A2	N	N	A0	A0	N	N	N	N	N	0.78	1	0.22	0.78	-1.5	other
ENST00000523452.5_1_LINC01024-001	N	N	N	N	A0	N	A0	N	A0	N	0.78	1	0.22	0.78	-3	other
ENST00000603310.5_1_MIR4435-2HG-018	N	N	N	N	N	A2	A2	N	N	A1	0.78	1	0.22	0.78	0.5	other
ENST00000535337.1_1_AC156455.1-004	N	A0	N	N	A0	N	A0	N	N	N	0.78	1	0.22	0.78	-3	other
ENST00000439050.1_1_AC009299.3-001	N	N	N	N	A2	N	N	A1	N	A3	0.78	1	0.22	0.78	1	other
ENST00000424094.6_1_GNAS-AS1-001	N	A1	N	N	N	A1	N	N	N	A2	0.78	1	0.22	0.78	-0.5	other
ENST00000594818.1_1_RPARP-AS1-007	N	N	N	N	A0	A0	A0	N	N	N	0.78	1	0.22	0.78	-3	other
ENST00000480284.1_1_MNX1-AS1-001	N	N	N	N	A2	N	A1	A2	N	N	0.78	1	0.22	0.78	0.5	other
ENST00000461019.5_1_ATP6V0E2-AS1-001	A2	N	N	N	A1	N	N	A0	N	N	0.78	1	0.22	0.78	-1	other
ENST00000449386.5_1_FOXD3-AS1-002	N	A3	N	N	A0	A2	N	N	N	N	0.78	1	0.22	0.78	0.5	other
ENST00000586954.1_1_LINC00662-006	N	N	N	N	A0	A0	N	N	N	A1	0.78	1	0.22	0.78	-2.5	other
ENST00000570025.1_1_MIR762HG-002	A2	N	N	A0	N	A2	N	N	N	N	0.78	1	0.22	0.78	0	other
ENST00000444563.5_1_RP11-342M1.3-001	N	N	N	N	A0	A0	N	N	N	A0	0.78	1	0.22	0.78	-3	other
ENST00000578265.5_1_AC005562.1-006	A0	A2	N	N	A0	N	N	N	N	N	0.78	1	0.22	0.78	-1.5	other
ENST00000514729.1_1_RP11-319G6.1-005	N	N	N	N	A0	N	A0	N	N	A0	0.78	1	0.22	0.78	-3	other
ENST00000550426.5_1_PCED1B-AS1-011	N	A0	N	N	A0	N	A2	N	N	N	0.78	1	0.22	0.78	-1.5	other
ENST00000522193.1_1_HOXA-AS2-008	N	N	N	N	A0	N	N	A0	A0	N	0.78	1	0.22	0.78	-3	other
ENST00000435350.1_1_TRHDE-AS1-001	N	N	A1	N	N	N	N	A1	A0	N	0.78	1	0.22	0.78	-2	other
ENST00000508339.1_1_LINC00491-002	N	N	N	N	A0	N	A0	N	N	A0	0.78	1	0.22	0.78	-3	other
ENST00000505775.5_1_LINC01021-001	N	A0	N	N	A0	N	N	N	N	A1	0.78	1	0.22	0.78	-2.5	other
ENST00000510859.5_1_PAX8-AS1-009	N	N	A0	A0	N	N	N	N	A0	N	0.78	1	0.22	0.78	-3	other
ENST00000416869.1_1_RP11-108M9.4-002	A3	N	A0	N	N	A1	N	N	N	N	0.78	1	0.22	0.78	-0.5	other
ENST00000517910.1_1_KB-1732A1.1-001	N	N	N	N	A0	A0	N	N	N	A2	0.78	1	0.22	0.78	-1.5	other
ENST00000435523.5_1_LINC-PINT-005	A3	N	N	A0	N	N	A0	N	N	N	0.78	1	0.22	0.78	-1	other
ENST00000467369.1_1_HCP5-004	A0	N	N	N	A0	N	A0	N	N	N	0.78	1	0.22	0.78	-3	other
ENST00000455395.5_1_FTX-004	N	N	A0	N	A0	N	A0	N	N	N	0.78	1	0.22	0.78	-3	other
ENST00000428557.1_1_RP4-756H11.3-002	A3	N	A1	N	N	N	N	N	A2	N	0.78	1	0.22	0.78	1	other
ENST00000580082.1_1_LINC00667-006	A1	N	N	N	N	A3	A3	N	N	N	0.78	1	0.22	0.78	1.5	other
ENST00000623409.1_1_BP-21264C1.2-002	N	N	N	N	A1	N	A2	N	N	A1	0.78	1	0.22	0.78	-0.5	other
ENST00000513626.1_1_LUCAT1-002	N	N	N	N	A0	A2	N	N	N	A2	0.78	1	0.22	0.78	0	other
ENST00000418271.1_1_RP5-1172A22.1-001	N	N	N	N	N	A2	N	N	A1	A2	0.78	1	0.22	0.78	0.5	other
ENST00000589905.1_1_RP11-635N19.1-001	A2	N	A1	N	N	N	A0	N	N	N	0.78	1	0.22	0.78	-1	other
ENST00000606915.1_1_RAET1E-AS1-001	N	N	A1	N	N	A0	N	N	A1	N	0.78	1	0.22	0.78	-2	other
ENST00000614771.1_1_NKILA-001	N	A0	N	N	N	A1	N	N	N	A2	0.78	1	0.22	0.78	-1	other
ENST00000480052.1_1_SERTAD4-AS1-003	N	N	A1	A1	N	N	N	N	N	A3	0.78	1	0.22	0.78	0	other
ENST00000423311.1_1_LINC01399-001	N	N	N	A2	N	N	A1	N	N	A3	0.78	1	0.22	0.78	1	other
ENST00000442428.1_1_RP11-272P10.2-001	N	N	N	A0	A1	N	N	N	N	A0	0.78	1	0.22	0.78	-2.5	other
ENST00000415295.1_1_LINC01128-007	N	N	N	A1	A2	N	N	N	N	A2	0.78	1	0.22	0.78	0.5	other
ENST00000528986.1_1_MIR100HG-015	A1	N	A2	N	N	N	N	N	A3	N	0.78	1	0.22	0.78	1	other
ENST00000481221.6_1_THUMPD3-AS1-001	A1	N	N	N	N	N	N	N	A2	A1	0.78	1	0.22	0.78	-0.5	other
ENST00000426408.1_RP11-417J8.3-004	N	N	N	N	A0	N	A1	N	N	A3	0.78	1	0.22	0.78	-0.5	other
ENST00000522817.1_1_OTUD6B-AS1-002	A2	N	N	A3	N	N	N	A2	N	N	0.78	1	0.22	0.78	2	other
ENST00000553658.1_1_RP11-173D3.1-001	A1	N	A0	N	N	N	N	N	N	A0	0.78	1	0.22	0.78	-2.5	other
ENST00000529031.5_1_RP11-727A23.5-005	N	N	N	A0	N	A0	N	N	N	A0	0.78	1	0.22	0.78	-3	other
ENST00000623633.1_1_RP11-574K11.26-001	A0	N	A0	N	N	N	A0	N	N	N	0.78	1	0.22	0.78	-3	other
ENST00000480237.1_1_LINC00173-002	A0	N	N	N	N	N	A0	A0	N	N	0.78	1	0.22	0.78	-3	other
ENST00000566140.5_1_WFDC21P-001	N	N	A2	N	N	A2	N	N	N	A1	0.78	1	0.22	0.78	0.5	other
ENST00000431616.5_1_LINC00630-004	N	N	N	A0	A2	N	A0	N	N	N	0.78	1	0.22	0.78	-1.5	other
ENST00000449449.6_1_TRAF3IP2-AS1-001	A2	A0	A0	N	N	N	N	N	N	N	0.78	1	0.22	0.78	-1.5	other
ENST00000571963.5_1_ZNF213-AS1-001	A0	N	A0	N	N	N	A0	N	N	N	0.78	1	0.22	0.78	-3	other
ENST00000589987.5_1_WFDC21P-006	N	N	A3	N	N	A2	N	N	N	A2	0.78	1	0.22	0.78	2	other
ENST00000420335.5_1_RP11-452F19.3-009	N	N	N	A0	N	A0	N	N	N	A0	0.78	1	0.22	0.78	-3	other
ENST00000455124.2_1_RP1-45C12.1-001	N	N	A0	N	A1	N	A1	N	N	N	0.78	1	0.22	0.78	-2	other
ENST00000629828.1_1_RASSF1-AS1-001	N	N	A0	N	N	A1	A2	N	N	N	0.78	1	0.22	0.78	-1	other
ENST00000574411.5_1_DLGAP1-AS1-004	A2	N	N	N	N	A2	N	N	N	A2	0.78	1	0.22	0.78	1.5	other
ENST00000608678.5_1_LINC01515-016	N	A1	N	N	A2	N	N	A2	N	N	0.78	1	0.22	0.78	0.5	other
ENST00000417381.5_1_TTC28-AS1-013	N	A2	N	N	N	N	A0	N	N	A0	0.78	1	0.22	0.78	-1.5	other
ENST00000577806.1_1_LINC00909-004	A1	N	N	N	A0	N	N	N	N	A0	0.78	1	0.22	0.78	-2.5	other
ENST00000510137.1_1_CTD-2263F21.1-002	N	N	N	N	N	N	N	A1	A0	A2	0.78	1	0.22	0.78	-1	other
ENST00000451166.5_1_PRR34-AS1-002	N	N	N	N	N	A2	A3	A2	N	N	0.78	1	0.22	0.78	2	other
ENST00000599276.1_1_LIPE-AS1-007	A1	N	N	N	A2	N	N	A0	N	N	0.78	1	0.22	0.78	-1	other
ENST00000418855.5_1_FTX-003	N	N	A1	A0	A1	N	N	N	N	N	0.78	1	0.22	0.78	-2	other
ENST00000518409.1_1_CTD-2410N18.4-002	A2	N	N	A2	N	A1	N	N	N	N	0.78	1	0.22	0.78	0.5	other
ENST00000457955.5_1_RP11-452F19.3-002	N	N	N	A0	N	N	N	A1	N	A1	0.78	1	0.22	0.78	-2	other
ENST00000369491.1_1_ATP1A1-AS1-001	A0	N	N	N	A0	N	N	N	N	A2	0.78	1	0.22	0.78	-1.5	other
ENST00000511497.5_1_RP11-420A23.1-001	N	N	N	N	A1	A1	N	N	N	A1	0.78	1	0.22	0.78	-1.5	other
ENST00000570945.1_1_MIR193BHG-001	N	N	A0	N	N	A0	A0	N	N	N	0.78	1	0.22	0.78	-3	other
ENST00000469183.5_2_RP11-505D17.1-001	A2	N	N	N	A1	N	N	N	N	A3	0.78	1	0.22	0.78	1	other
ENST00000547395.1_1_RP11-386G11.5-004	A0	N	N	N	N	A0	A0	N	N	N	0.78	1	0.22	0.78	-3	other
ENST00000414046.2_1_HCP5-001	N	N	N	A2	N	A2	A0	N	N	N	0.78	1	0.22	0.78	0	other
ENST00000609830.1_1_RP11-206L10.9-021	N	A2	N	N	A2	N	N	A0	N	N	0.78	1	0.22	0.78	0	other
ENST00000537003.1_1_CD27-AS1-002	A1	N	A1	N	N	A1	N	N	N	N	0.78	1	0.22	0.78	-1.5	other
ENST00000606645.1_1_RP3-395M20.12-001	N	N	N	N	N	N	A0	A0	A1	N	0.78	1	0.22	0.78	-2.5	other
ENST00000419680.6_1_LINC00152-008	N	N	A2	N	N	N	N	A2	A2	N	0.78	1	0.22	0.78	1.5	other
ENST00000553045.1_1_RP1-197B17.3-004	N	N	N	N	N	N	A0	N	A0	A1	0.78	1	0.22	0.78	-2.5	other
ENST00000499966.1_1_LINC00920-001	N	N	N	N	N	N	A1	A1	N	A1	0.78	1	0.22	0.78	-1.5	other
ENST00000420074.1_1_MCM3AP-AS1-006	A1	N	N	N	A0	N	N	A0	N	N	0.78	1	0.22	0.78	-2.5	other
ENST00000447876.5_1_LINC01158-003	A2	N	N	N	A1	N	N	N	N	A2	0.78	1	0.22	0.78	0.5	other
ENST00000594950.5_1_A1BG-AS1-002	N	N	A0	A0	N	N	N	A0	N	N	0.78	1	0.22	0.78	-3	other
ENST00000447767.1_1_APCDD1L-AS1-002	N	N	N	N	N	A1	N	A2	N	A2	0.78	1	0.22	0.78	0.5	other
ENST00000521267.5_1_THUMPD3-AS1-002	A1	A0	N	N	N	N	N	N	N	A1	0.78	1	0.22	0.78	-2	other
ENST00000426882.5_1_HCG18-002	N	N	A3	N	N	N	A3	N	A3	N	0.78	1	0.22	0.78	3	other
ENST00000520515.5_1_CTD-2410N18.4-001	A2	N	N	N	A3	N	A2	N	N	N	0.78	1	0.22	0.78	2	other
ENST00000522850.1_1_AZIN1-AS1-003	N	N	N	N	A0	A0	N	N	N	A0	0.78	1	0.22	0.78	-3	other
ENST00000624345.1_1_RP11-384M20.1-001	N	N	N	N	A0	A0	A0	N	N	N	0.78	1	0.22	0.78	-3	other
ENST00000432361.1_RP11-435B5.4-004	N	N	N	N	A0	N	A2	N	N	A1	0.78	1	0.22	0.78	-1	other
ENST00000600527.5_1_LINC00969-031	A2	N	N	N	N	N	A2	N	N	A0	0.78	1	0.22	0.78	0	other
ENST00000429901.1_1_LINC-PINT-003	A2	N	A1	N	N	N	A0	N	N	N	0.78	1	0.22	0.78	-1	other
ENST00000418165.5_1_LINC01376-004	N	N	N	N	A1	N	A2	N	N	A0	0.78	1	0.22	0.78	-1	other
ENST00000623001.3_1_SNHG5-014	N	A3	A1	N	A1	N	N	N	N	N	0.78	1	0.22	0.78	0	other
ENST00000421142.1_RP11-58A12.3-002	N	N	N	N	N	N	N	A1	A0	A0	0.78	1	0.22	0.78	-2.5	other
ENST00000521467.5_1_MSC-AS1-006	N	N	N	N	N	A0	A0	N	N	A1	0.78	1	0.22	0.78	-2.5	other
ENST00000409139.5_1_LINC00152-007	N	N	N	A2	N	N	A2	N	N	A3	0.78	1	0.22	0.78	2	other
ENST00000513533.1_1_HOXC-AS2-001	N	N	N	N	A1	A0	N	N	N	A0	0.78	1	0.22	0.78	-2.5	other
ENST00000439440.1_1_RP11-452F19.3-005	N	N	N	A0	N	N	A0	A0	N	N	0.78	1	0.22	0.78	-3	other
ENST00000426635.6_1_LINC00472-004	N	N	A0	N	A0	N	N	N	A1	N	0.78	1	0.22	0.78	-2.5	other
ENST00000441765.5_1_LINC01128-006	N	N	N	N	A2	N	A0	N	N	A2	0.78	1	0.22	0.78	0	other
ENST00000428857.1_1_CCNT2-AS1-001	A0	A1	N	N	N	N	N	N	N	A0	0.78	1	0.22	0.78	-2.5	other
ENST00000442815.1_1_AP001046.5-001	N	N	A1	A2	N	N	A1	N	N	N	0.78	1	0.22	0.78	-0.5	other
ENST00000382133.8_1_C1QTNF9B-AS1-002	N	N	N	N	N	A1	A0	N	A1	N	0.78	1	0.22	0.78	-2	other
ENST00000585118.5_1_CRHR1-IT1-002	A1	N	N	A0	N	N	N	N	N	A1	0.78	1	0.22	0.78	-2	other
ENST00000617955.4_1_MAGI2-AS3-015	N	N	A1	N	N	N	N	N	A1	A0	0.78	1	0.22	0.78	-2	other
ENST00000546421.1_1_TMPO-AS1-002	N	N	N	N	N	N	A0	N	A0	A0	0.78	1	0.22	0.78	-3	other
ENST00000542086.5_1_RASSF8-AS1-010	N	N	A1	A2	N	N	N	N	A0	N	0.78	1	0.22	0.78	-1	other
ENST00000508269.1_1_HHIP-AS1-002	N	N	N	N	N	A0	N	A1	A3	N	0.78	1	0.22	0.78	-0.5	other
ENST00000532530.1_1_RP11-167J8.3-001	N	A0	N	N	N	N	A0	N	N	A0	0.78	1	0.22	0.78	-3	other
ENST00000400946.2_1_LINC01139-001	N	N	N	N	N	A1	N	A1	N	A3	0.78	1	0.22	0.78	0	other
ENST00000329536.8_RP11-435B5.4-006	A0	N	N	N	N	N	A0	N	N	A0	0.78	1	0.22	0.78	-3	other
ENST00000608612.1_1_RP11-44N22.3-001	N	N	N	N	N	N	A0	N	A0	A0	0.78	1	0.22	0.78	-3	other
ENST00000427259.1_1_LINC00476-005	N	N	N	N	A2	A0	N	N	N	A1	0.78	1	0.22	0.78	-1	other
ENST00000561058.5_1_RP11-624L4.1-003	N	N	A3	N	N	A2	N	N	N	A2	0.78	1	0.22	0.78	2	other
ENST00000424684.2_1_RP11-403I13.7-002	N	N	A2	N	N	A2	A1	N	N	N	0.78	1	0.22	0.78	0.5	other
ENST00000620777.1_1_RP5-1009E24.9-001	N	N	N	N	N	A3	N	N	A0	A0	0.78	1	0.22	0.78	-1	other
ENST00000418273.2_1_ADIRF-AS1-002	N	N	N	N	N	A0	N	N	A1	A1	0.78	1	0.22	0.78	-2	other
ENST00000566056.1_1_AC135048.13-002	A3	A3	N	N	N	N	A3	N	N	N	0.78	1	0.22	0.78	3	other
ENST00000473756.1_1_LINC00973-001	N	N	N	N	N	N	N	A2	A3	A3	0.78	1	0.22	0.78	2.5	other
ENST00000532358.5_1_PSMG3-AS1-005	N	N	A2	N	N	N	A2	A1	N	N	0.78	1	0.22	0.78	0.5	other
ENST00000235290.7_1_DLEU2-201	N	N	N	N	A2	N	A0	A1	N	N	0.78	1	0.22	0.78	-1	other
ENST00000598996.2_1_FENDRR-002	N	N	A1	A2	N	A1	N	N	N	N	0.78	1	0.22	0.78	-0.5	other
ENST00000453348.1_1_ELFN1-AS1-001	N	N	N	N	N	A3	N	A0	A1	N	0.78	1	0.22	0.78	-0.5	other
ENST00000453478.1_1_MIR4435-2HG-013	N	N	A1	A2	N	N	N	N	N	A2	0.78	1	0.22	0.78	0.5	other
ENST00000420279.5_1_APCDD1L-AS1-006	N	N	N	N	N	A1	N	A1	N	A2	0.78	1	0.22	0.78	-0.5	other
ENST00000554894.5_1_LINC01578-006	A0	N	N	A0	N	N	A0	N	N	N	0.78	1	0.22	0.78	-3	other
ENST00000417354.2_1_DNM3OS-001	N	N	A2	A1	N	N	N	N	N	A0	0.78	1	0.22	0.78	-1	other
ENST00000634934.1_1_LINC00339-006	N	A2	N	N	N	A1	A1	N	N	N	0.78	1	0.22	0.78	-0.5	other
ENST00000592347.5_2_AC005307.5-001	N	A2	N	N	N	N	A3	N	N	A1	0.78	1	0.22	0.78	1	other
ENST00000510604.1_1_PP7080-004	A3	N	N	N	N	A3	A1	N	N	N	0.78	1	0.22	0.78	1.5	other
ENST00000447009.1_1_APTR-005	N	N	N	N	A2	N	A1	N	A2	N	0.78	1	0.22	0.78	0.5	other
ENST00000553288.5_1_RP11-47I22.2-002	N	N	N	N	N	A1	N	A2	N	A0	0.78	1	0.22	0.78	-1	other
ENST00000521989.2_1_RP11-150O12.6-001	N	N	N	N	A0	N	N	N	A0	A0	0.78	1	0.22	0.78	-3	other
ENST00000445753.1_RP6-206I17.1-001	A1	N	N	N	A2	N	N	A0	N	N	0.78	1	0.22	0.78	-1	other
ENST00000431189.1_1_LINC-PINT-007	A2	N	N	N	N	N	A1	N	A0	N	0.78	1	0.22	0.78	-1	other
ENST00000518932.5_1_ZFPM2-AS1-004	N	N	A0	N	A0	N	N	N	N	A0	0.78	1	0.22	0.78	-3	other
ENST00000472367.5_1_LRRC75A-AS1-005	N	N	A0	N	N	N	N	A0	A0	N	0.78	1	0.22	0.78	-3	other
ENST00000466942.2_1_ZNF503-AS2-004	N	N	N	A0	A2	N	N	A1	N	N	0.78	1	0.22	0.78	-1	other
ENST00000450963.5_1_MIATNB-001	N	N	A0	A0	N	N	N	N	N	A1	0.78	1	0.22	0.78	-2.5	other
ENST00000511495.1_1_CKMT2-AS1-007	N	N	A1	N	A1	N	A0	N	N	N	0.78	1	0.22	0.78	-2	other
ENST00000438290.2_1_SOX21-AS1-001	A1	N	N	N	A1	N	N	A0	N	N	0.78	1	0.22	0.78	-2	other
ENST00000550380.5_1_RP11-54A9.1-002	N	N	N	A3	N	N	N	A0	A3	N	0.78	1	0.22	0.78	1	other
ENST00000592556.5_1_WFDC21P-004	N	N	A3	N	N	A2	N	N	N	A3	0.78	1	0.22	0.78	2.5	other
ENST00000570712.1_1_AC012146.7-003	A0	A3	N	A1	N	N	N	N	N	N	0.78	1	0.22	0.78	-0.5	other
ENST00000421147.5_1_RP11-400N13.2-002	N	A2	N	N	N	A0	N	A0	N	N	0.78	1	0.22	0.78	-1.5	other
ENST00000613639.1_1_CTD-2095E4.5-001	A1	N	N	A1	N	N	N	N	A1	N	0.78	1	0.22	0.78	-1.5	other
ENST00000592107.5_2_AC005301.9-002	A3	A3	N	N	N	N	N	N	N	A2	0.78	1	0.22	0.78	2.5	other
ENST00000616952.1_1_AP003900.6-002	N	N	N	N	A0	N	A0	N	N	A0	0.78	1	0.22	0.78	-3	other
ENST00000519043.5_1_THUMPD3-AS1-015	N	A1	N	A1	N	N	N	A0	N	N	0.78	1	0.22	0.78	-2	other
ENST00000518437.1_1_THUMPD3-AS1-007	N	N	N	A1	N	A1	N	N	A1	N	0.78	1	0.22	0.78	-1.5	other
ENST00000507963.5_1_NR2F1-AS1-003	A3	N	A1	N	N	N	N	N	A1	N	0.78	1	0.22	0.78	0	other
ENST00000597749.2_1_RP11-379B18.5-002	A1	N	N	N	N	N	A0	N	N	A0	0.78	1	0.22	0.78	-2.5	other
ENST00000585280.5_1_SP2-AS1-004	A2	N	N	N	A0	N	N	N	N	A1	0.78	1	0.22	0.78	-1	other
ENST00000575889.5_1_ALOX12-AS1-011	A1	N	N	N	A0	N	A0	N	N	N	0.78	1	0.22	0.78	-2.5	other
ENST00000432314.5_1_LINC01249-003	N	A0	N	N	A0	N	A0	N	N	N	0.78	1	0.22	0.78	-3	other
ENST00000413962.5_1_CCNT2-AS1-002	A1	A0	N	N	A1	N	N	N	N	N	0.78	1	0.22	0.78	-2	other
ENST00000381475.3_RP11-495P10.2-001	A1	N	N	N	A1	N	A2	N	N	N	0.78	1	0.22	0.78	-0.5	other
ENST00000450784.5_1_RP11-452F19.3-001	N	N	A0	N	N	N	N	A1	A0	N	0.78	1	0.22	0.78	-2.5	other
ENST00000499522.6_1_BAALC-AS1-004	N	N	A1	N	A0	N	N	N	N	A1	0.78	1	0.22	0.78	-2	other
ENST00000548587.1_1_RP11-203J24.9-001	A1	N	A2	N	A2	N	N	N	N	N	0.78	1	0.22	0.78	0.5	other
ENST00000576606.5_1_DLGAP1-AS1-002	N	N	N	A0	N	A1	N	N	N	A3	0.78	1	0.22	0.78	-0.5	other
ENST00000586248.5_1_LINC00662-005	N	N	N	N	A1	A0	N	N	N	A2	0.78	1	0.22	0.78	-1	other
ENST00000600068.1_1_CTD-2620I22.1-001	N	A1	N	N	N	N	N	A2	N	A0	0.78	1	0.22	0.78	-1	other
ENST00000422977.1_1_PPP3CB-AS1-002	N	N	N	N	N	N	A2	A2	N	A1	0.78	1	0.22	0.78	0.5	other
ENST00000429892.5_1_LINC01089-001	A1	N	N	A0	N	N	N	N	A1	N	0.78	1	0.22	0.78	-2	other
ENST00000517687.1_1_RP11-380O24.1-004	A0	N	N	N	A0	N	N	N	N	A0	0.78	1	0.22	0.78	-3	other
ENST00000593604.1_1_FENDRR-007	N	N	A2	A2	N	A0	N	N	N	N	0.78	1	0.22	0.78	0	other
ENST00000420651.2_1_TRAF3IP2-AS1-010	A2	N	A0	N	N	A0	N	N	N	N	0.78	1	0.22	0.78	-1.5	other
ENST00000441676.5_1_RP11-452F19.3-008	N	A1	N	N	A0	N	N	N	N	A0	0.78	1	0.22	0.78	-2.5	other
ENST00000515247.5_1_RP11-319G6.1-006	A2	A0	N	N	A0	N	N	N	N	N	0.78	1	0.22	0.78	-1.5	other
ENST00000427794.1_1_APCDD1L-AS1-003	N	N	N	N	N	A1	N	A3	N	A1	0.78	1	0.22	0.78	0	other
ENST00000417456.1_1_RP11-244H3.1-002	A1	N	A2	N	N	N	A3	N	N	N	0.78	1	0.22	0.78	1	other
ENST00000602535.1_1_LINC00632-004	N	N	A0	N	N	N	N	A3	N	A1	0.78	1	0.22	0.78	-0.5	other
ENST00000426835.5_1_MAGI2-AS3-001	A2	N	N	A1	N	N	N	N	N	A0	0.78	1	0.22	0.78	-1	other
ENST00000556667.1_1_SLC25A21-AS1-001	A3	A1	N	N	N	N	N	A1	N	N	0.78	1	0.22	0.78	0	other
ENST00000564160.1_1_CTD-2270P14.1-005	N	N	N	A0	A1	N	A1	N	N	N	0.78	1	0.22	0.78	-2	other
ENST00000576590.1_1_ZNF213-AS1-003	N	N	N	N	N	A0	A0	N	A0	N	0.78	1	0.22	0.78	-3	other
ENST00000430014.1_RP11-640M9.1-001	A1	N	N	N	N	N	A0	N	N	A2	0.78	1	0.22	0.78	-1	other
ENST00000426250.3_1_TRHDE-AS1-002	N	N	A3	N	N	N	N	A1	A1	N	0.78	1	0.22	0.78	0	other
ENST00000590154.4_1_RP11-146D12.2-002	A0	N	N	N	A0	N	N	N	N	A0	0.78	1	0.22	0.78	-3	other
ENST00000565342.5_1_SLX1A-SULT1A3-001	N	N	N	N	N	A2	A2	A1	N	N	0.78	1	0.22	0.78	0.5	other
ENST00000512831.1_1_AC005150.1-001	N	A1	N	N	A0	N	N	N	N	A0	0.78	1	0.22	0.78	-2.5	other
ENST00000617855.1_1_AC124789.1-002	N	N	A3	A1	N	N	N	N	N	A1	0.78	1	0.22	0.78	0	other
ENST00000554737.2_1_RP11-109N23.4-001	A0	N	N	N	A0	N	N	A0	N	N	0.78	1	0.22	0.78	-3	other
ENST00000512634.1_1_RP11-87F15.2-001	N	N	N	N	N	N	A0	N	A0	A0	0.78	1	0.22	0.78	-3	other
ENST00000446884.1_1_LINC01186-001	N	N	N	N	N	A1	N	A0	N	A2	0.78	1	0.22	0.78	-1	other
ENST00000415513.1_1_RP11-325F22.2-002	N	N	N	N	A2	N	A0	N	N	A0	0.78	1	0.22	0.78	-1.5	other
ENST00000437416.2_2_RP11-100E13.1-001	N	N	N	A1	N	N	N	A2	A0	N	0.78	1	0.22	0.78	-1	other
ENST00000532353.1_1_TRAF3IP2-AS1-005	A2	N	N	N	A0	N	N	N	A0	N	0.78	1	0.22	0.78	-1.5	other
ENST00000454799.6_1_FAM66C-001	A2	N	N	N	A1	N	A0	N	N	N	0.78	1	0.22	0.78	-1	other
ENST00000533109.6_2_MIR100HG-028	N	N	A0	N	N	N	N	A1	A0	N	0.78	1	0.22	0.78	-2.5	other
ENST00000593581.5_1_RAB11B-AS1-001	N	N	A1	A1	N	N	A2	N	N	N	0.78	1	0.22	0.78	-0.5	other
ENST00000567644.5_1_LOXL1-AS1-010	N	N	N	N	N	N	N	A3	A2	A2	0.78	1	0.22	0.78	2	other
ENST00000457658.5_1_TTTY15-002	N	A3	A2	A2	N	N	N	N	N	N	0.78	1	0.22	0.78	2	other
ENST00000431385.5_1_MIR4435-2HG-016	N	N	A1	N	N	N	N	A1	N	A2	0.78	1	0.22	0.78	-0.5	other
ENST00000294715.2_RP11-14N7.2-003	A0	N	A0	N	N	N	N	N	N	A0	0.78	1	0.22	0.78	-3	other
ENST00000614953.4_1_MAGI2-AS3-017	N	N	A0	N	A1	N	N	N	N	A0	0.78	1	0.22	0.78	-2.5	other
ENST00000590295.2_SPPL2B-013	N	N	N	N	N	A2	N	A1	A2	N	0.78	1	0.22	0.78	0.5	other
ENST00000500843.2_1_RP11-11N9.4-001	N	A1	N	N	N	A0	N	N	N	A0	0.78	1	0.22	0.78	-2.5	other
ENST00000454129.5_1_HCG18-007	A1	A3	N	N	N	N	N	A1	N	N	0.78	1	0.22	0.78	0	other
ENST00000519694.1_1_HOXA10-AS-002	N	N	A1	A1	A0	N	N	N	N	N	0.78	1	0.22	0.78	-2	other
ENST00000426023.1_1_RP11-400K9.4-001	N	N	N	N	N	N	N	A2	A1	A3	0.78	1	0.22	0.78	1	other
ENST00000450451.1_1_RP11-193H5.1-001	N	N	N	N	N	A1	N	A2	A1	N	0.78	1	0.22	0.78	-0.5	other
ENST00000457075.1_1_RP11-108M9.4-001	A2	A2	N	N	N	A0	N	N	N	N	0.78	1	0.22	0.78	0	other
ENST00000508572.1_1_RP11-25H12.1-001	N	N	N	N	A1	N	A0	N	N	A1	0.78	1	0.22	0.78	-2	other
ENST00000560054.5_1_RP11-499F3.2-002	N	N	N	N	A1	N	A2	N	N	A0	0.78	1	0.22	0.78	-1	other
ENST00000613651.1_1_PRKCQ-AS1-007	N	A1	N	A0	N	N	N	N	N	A1	0.78	1	0.22	0.78	-2	other
ENST00000419736.5_1_MIR4435-2HG-006	N	N	N	A1	N	N	A2	N	A2	N	0.78	1	0.22	0.78	0.5	other
ENST00000563280.1_1_FOXC2-AS1-001	N	N	A0	N	N	A0	N	N	A1	N	0.78	1	0.22	0.78	-2.5	other
ENST00000559285.1_1_IQCH-AS1-005	N	N	N	N	N	A0	A0	N	A2	N	0.78	1	0.22	0.78	-1.5	other
ENST00000483080.5_1_NUTM2B-AS1-003	N	A3	N	N	N	A3	A2	N	N	N	0.78	1	0.22	0.78	2.5	other
ENST00000409910.1_1_AC112721.2-001	N	N	N	A0	N	N	N	A2	N	A3	0.78	1	0.22	0.78	0.5	other
ENST00000555985.5_1_LINC00648-001	N	N	N	N	A0	N	N	A2	N	A2	0.78	1	0.22	0.78	0	other
ENST00000500682.1_1_RP11-277P12.20-001	A1	N	N	N	A2	N	N	N	N	A2	0.78	1	0.22	0.78	0.5	other
ENST00000433920.5_1_NUTM2A-AS1-008	A0	N	N	N	N	N	A3	N	A3	N	0.78	1	0.22	0.78	1	other
ENST00000592404.5_1_CTC-459F4.3-011	N	A1	N	N	A3	N	N	N	N	A3	0.78	1	0.22	0.78	1.5	other
ENST00000475738.5_1_ARMCX5-GPRASP2-005	A0	N	N	N	N	A1	N	N	N	A1	0.78	1	0.22	0.78	-2	other
ENST00000604954.5_1_CTD-2078B5.2-001	N	N	A0	N	N	A1	N	N	A1	N	0.78	1	0.22	0.78	-2	other
ENST00000569895.3_1_RP11-420N3.3-001	A1	A0	N	N	N	N	A2	N	N	N	0.78	1	0.22	0.78	-1	other
ENST00000591299.1_2_AC005301.9-003	A3	A3	N	N	N	N	N	A1	N	N	0.78	1	0.22	0.78	1.5	other
ENST00000571138.5_1_AC012146.7-002	A1	A3	N	A1	N	N	N	N	N	N	0.78	1	0.22	0.78	0	other
ENST00000545339.5_1_CD27-AS1-003	A1	N	A1	N	N	N	A2	N	N	N	0.78	1	0.22	0.78	-0.5	other
ENST00000623902.1_1_RP11-624A21.1-001	F	A2	F	A1	F	A1	F	A2	A2	A1	0	0.2	0.2	0	0	other
ENST00000561320.5_1_RP11-346D14.1-001	A1	A3	F	A2	F	F	F	A2	A2	A2	0	0.2	0.2	0	2.5	other
ENST00000607978.1_1_RP11-792A8.4-001	A2	A0	A1	F	A1	A2	A2	F	F	F	0	0.2	0.2	0	-0.5	other
ENST00000517482.1_1_RP11-383J24.1-001	F	F	A0	A0	A0	A1	F	F	A0	A1	0	0.2	0.2	0	-5	other
ENST00000609125.1_1_CTD-2555O16.4-001	A0	F	F	A0	F	A0	A1	F	A0	A1	0	0.2	0.2	0	-5	other
ENST00000508590.1_1_EPB41L4A-AS1-004	F	F	A0	A0	F	A1	A0	A0	A0	F	0	0.2	0.2	0	-5.5	other
ENST00000569087.2_1_RP5-1085F17.3-001	A0	F	A1	A0	F	A0	F	A0	F	A0	0	0.2	0.2	0	-5.5	other
ENST00000596206.2_1_CTD-2371O3.3-001	A2	F	F	A0	A0	F	A0	F	A2	A0	0	0.2	0.2	0	-3	other
ENST00000623695.1_1_LLNLR-304A6.1-001	A1	A0	F	A0	F	A0	F	A0	A0	F	0	0.2	0.2	0	-5.5	other
ENST00000610481.1_1_MALAT1-008	A0	A0	F	F	A0	F	F	A0	A0	A0	0	0.2	0.2	0	-6	other
ENST00000496640.2_1_SUCLG2-AS1-003	F	F	A0	A0	F	A0	F	A0	A0	A0	0	0.2	0.2	0	-6	other
ENST00000533693.5_1_CTD-2516F10.2-004	A0	A0	A0	F	F	A0	F	F	A0	A0	0	0.2	0.2	0	-6	other
ENST00000623640.1_1_ZFAS1-010	F	A1	F	F	A1	A1	A0	A2	A1	F	0	0.2	0.2	0	-2.5	other
ENST00000366253.2_1_RP11-163F15.1-001	A1	F	A0	A0	F	F	F	A1	A1	A1	0	0.2	0.2	0	-4	other
ENST00000562525.1_1_RP11-297C4.3-001	F	F	A0	A0	F	A2	F	A0	A1	A0	0	0.2	0.2	0	-4	other
ENST00000583377.1_1_RP11-848P1.5-001	F	F	A0	A1	A1	F	F	A0	A1	A0	0	0.2	0.2	0	-4.5	other
ENST00000596088.5_1_NUTM2B-AS1-010	F	F	A0	A0	A0	A0	F	F	A0	A0	0	0.2	0.2	0	-6	other
ENST00000623470.1_1_RP11-382B18.1-001	F	A2	F	A1	F	A1	F	A3	A1	A2	0	0.2	0.2	0	0.5	other
ENST00000533736.5_1_RP11-539G18.3-001	A2	A0	F	A0	F	A0	F	F	A0	A0	0	0.2	0.2	0	-4.5	other
ENST00000601296.2_1_RP4-591C20.9-001	F	F	A1	A1	A2	F	A0	F	A1	A1	0	0.2	0.2	0	-2.5	other
ENST00000506972.1_1_RP11-499E18.1-005	F	F	A1	A0	F	A0	F	A1	A0	A2	0	0.2	0.2	0	-3.5	other
ENST00000569149.1_1_TUG1-004	F	A1	A0	A1	A0	F	F	A1	F	A2	0	0.2	0.2	0	-3	other
ENST00000557147.1_1_LINC01578-008	F	F	A1	A0	F	A0	A0	F	A0	A0	0	0.2	0.2	0	-5.5	other
ENST00000406892.6_1_CTD-2006C1.2-002	F	N	N	A0	N	F	A0	A1	A0	N	0.44	0.33	0.19	0.15	-3.5	other
ENST00000626334.1_1_RP11-379B18.5-019	F	F	A0	N	A0	A0	A0	F	N	A0	0.22	0.25	0.19	0.06	-5	other
ENST00000626101.2_1_LINC01515-021	F	F	N	A0	A0	N	A0	N	N	A0	0.44	0.33	0.19	0.15	-4	other
ENST00000523905.5_1_RP11-347C18.3-001	F	A0	A0	N	N	N	F	N	A0	A0	0.44	0.33	0.19	0.15	-4	other
ENST00000442133.8_1_PPP3CB-AS1-001	A0	N	A0	A0	F	F	F	A0	N	A0	0.22	0.25	0.19	0.06	-5	other
ENST00000523445.5_1_TPT1-AS1-005	A1	F	A0	N	A0	N	F	N	N	A0	0.44	0.33	0.19	0.15	-3.5	other
ENST00000415875.2_1_BRD2-IT1-001	F	F	A1	N	A0	N	A0	N	N	A0	0.44	0.33	0.19	0.15	-3.5	other
ENST00000609974.1_1_AC144652.1-001	A2	A3	N	N	A2	N	F	A0	F	N	0.44	0.33	0.19	0.15	1	other
ENST00000526635.1_1_RAD51-AS1-003	F	F	A0	N	A0	F	A0	A0	N	A0	0.22	0.25	0.19	0.06	-5	other
ENST00000413842.1_1_AC010148.1-001	F	A1	A0	N	F	N	A0	N	N	A0	0.44	0.33	0.19	0.15	-3.5	other
ENST00000609399.1_1_RP11-398C13.6-001	F	N	N	N	A0	A0	F	N	A0	A0	0.44	0.33	0.19	0.15	-4	other
ENST00000542933.5_1_LINC01089-006	A3	F	A0	N	N	F	A0	F	A1	A0	0.22	0.25	0.19	0.06	-2.5	other
ENST00000637098.1_1_LINC00862-003	N	A1	F	F	A1	N	A1	F	A2	A3	0.22	0.25	0.19	0.06	0	other
ENST00000607353.1_1_RP11-446N19.1-001	N	F	A1	F	N	N	A0	A3	A0	N	0.44	0.33	0.19	0.15	-1.5	other
ENST00000587413.5_1_ZNF790-AS1-004	A2	F	A1	N	A2	N	F	F	A1	A1	0.22	0.25	0.19	0.06	-0.5	other
ENST00000623846.1_1_CMB9-55F22.1-001	A0	F	A0	N	A0	F	A0	N	A1	F	0.22	0.25	0.19	0.06	-4.5	other
ENST00000455567.1_1_MCM3AP-AS1-002	F	A0	N	N	A0	A1	F	A0	N	N	0.44	0.33	0.19	0.15	-3.5	other
ENST00000593284.5_1_NAPA-AS1-001	F	N	A1	N	A1	N	A3	F	N	A0	0.44	0.33	0.19	0.15	-1	other
ENST00000451775.1_1_AC099850.1-001	F	F	A1	A0	A1	A0	F	N	N	A1	0.22	0.25	0.19	0.06	-3.5	other
ENST00000588275.2_1_CTC-548K16.1-001	F	A0	F	N	A0	A0	F	A0	N	A2	0.22	0.25	0.19	0.06	-3.5	other
ENST00000568500.1_1_RP11-146F11.1-002	F	F	A0	A0	A1	F	A1	N	A1	N	0.22	0.25	0.19	0.06	-3.5	other
ENST00000412749.1_1_AC074117.10-003	F	A0	A0	N	A0	F	N	N	N	A0	0.44	0.33	0.19	0.15	-4	other
ENST00000520885.1_1_RP11-809O17.1-001	N	F	A0	A0	N	F	A0	N	N	A0	0.44	0.33	0.19	0.15	-4	other
ENST00000560545.1_1_OIP5-AS1-008	F	A0	N	N	A0	A0	A0	F	N	N	0.44	0.33	0.19	0.15	-4	other
ENST00000594367.1_1_NAPA-AS1-002	F	N	N	N	A1	F	A3	A1	N	A0	0.44	0.33	0.19	0.15	-1	other
ENST00000456333.2_1_MED14OS-001	F	F	N	N	A0	N	A0	A0	A1	N	0.44	0.33	0.19	0.15	-3.5	other
ENST00000565798.2_1_CTD-2118P12.1-003	F	A0	A0	N	F	N	A0	N	N	A1	0.44	0.33	0.19	0.15	-3.5	other
ENST00000444114.5_1_RP5-1172A22.1-002	N	F	A0	N	F	A2	F	A0	A1	A2	0.22	0.25	0.19	0.06	-1.5	other
ENST00000592135.5_1_LINC00910-001	F	A0	A0	N	F	A1	F	A0	N	A0	0.22	0.25	0.19	0.06	-4.5	other
ENST00000450713.1_1_RP11-656D10.3-001	F	F	N	N	A0	A0	A0	N	N	A1	0.44	0.33	0.19	0.15	-3.5	other
ENST00000588548.1_1_AC005301.9-004	F	A0	N	N	A0	A0	F	A2	N	N	0.44	0.33	0.19	0.15	-2.5	other
ENST00000622160.1_1_LINC00235-001	F	F	N	N	A2	N	A0	N	A1	A1	0.44	0.33	0.19	0.15	-1.5	other
ENST00000623504.1_1_RP11-119F19.5-001	A1	N	A1	F	A1	F	F	N	A0	A1	0.22	0.25	0.19	0.06	-3	other
ENST00000382375.8_1_C21ORF62-AS1-001	A2	F	A0	N	F	F	A0	A1	N	A0	0.22	0.25	0.19	0.06	-3	other
ENST00000605506.1_1_RP11-486G15.2-001	F	F	N	N	A1	A0	N	N	A0	A0	0.44	0.33	0.19	0.15	-3.5	other
ENST00000510165.5_1_LINC01021-002	N	A1	F	N	A1	A0	F	N	N	A1	0.44	0.33	0.19	0.15	-2.5	other
ENST00000605386.1_1_LINC00936-001	F	N	A1	A0	A1	N	F	N	A1	N	0.44	0.33	0.19	0.15	-2.5	other
ENST00000426528.5_1_LL0XNC01-237H1.2-001	N	N	A1	A0	F	F	F	A2	A0	A0	0.22	0.25	0.19	0.06	-3	other
ENST00000603199.1_1_RP11-355B11.2-002	A1	F	N	N	F	A1	A3	N	N	A0	0.44	0.33	0.19	0.15	-1	other
ENST00000594558.1_1_AC104534.2-001	A0	F	F	N	A0	A0	F	A0	N	A0	0.22	0.25	0.19	0.06	-5	other
ENST00000436901.2_1_KLF3-AS1-006	A2	F	A0	N	F	F	A1	A1	N	A1	0.22	0.25	0.19	0.06	-2	other
ENST00000592201.1_1_RP11-35G9.3-001	N	F	A1	N	A1	N	A0	F	N	A1	0.44	0.33	0.19	0.15	-2.5	other
ENST00000422542.3_1_AC005682.5-002	N	F	A0	A0	A0	N	N	A1	N	F	0.44	0.33	0.19	0.15	-3.5	other
ENST00000432384.1_RP6-206I17.2-006	A1	F	A0	N	F	A1	A0	N	N	N	0.44	0.33	0.19	0.15	-3	other
ENST00000620300.4_1_RP11-74J13.8-002	F	A0	A0	A0	F	A0	N	N	N	N	0.44	0.33	0.19	0.15	-4	other
ENST00000573939.1_1_ALOX12-AS1-005	F	N	N	F	A0	A1	N	A1	A1	N	0.44	0.33	0.19	0.15	-2.5	other
ENST00000551021.5_1_RP11-96H19.1-002	F	F	N	N	N	N	A0	A0	A0	A0	0.44	0.33	0.19	0.15	-4	other
ENST00000416894.1_1_FALEC-001	F	A0	A0	A0	A0	F	A0	N	N	F	0.22	0.25	0.19	0.06	-5	other
ENST00000521819.1_1_OSGEPL1-AS1-002	N	A0	F	N	A1	A1	A1	F	N	N	0.44	0.33	0.19	0.15	-2.5	other
ENST00000568695.1_1_RP11-92G12.3-001	A2	F	A0	N	F	F	A0	A0	N	A1	0.22	0.25	0.19	0.06	-3	other
ENST00000624272.3_1_C5ORF66-005	A1	N	A1	A0	F	A1	F	A0	F	N	0.22	0.25	0.19	0.06	-3.5	other
ENST00000630598.1_1_EBLN3-004	F	F	A1	N	A0	N	A0	N	N	A0	0.44	0.33	0.19	0.15	-3.5	other
ENST00000596028.1_PCBP1-AS1-054	A0	N	A0	A0	N	F	N	F	A0	N	0.44	0.33	0.19	0.15	-4	other
ENST00000566699.1_1_JHDM1D-AS1-001	F	F	A0	A0	A1	F	A1	N	N	A0	0.22	0.25	0.19	0.06	-4	other
ENST00000524619.1_1_AP000487.5-003	F	A0	N	N	A1	F	N	N	A1	A0	0.44	0.33	0.19	0.15	-3	other
ENST00000452320.3_1_MAGI2-AS3-007	A1	N	A2	A1	F	N	N	N	F	A1	0.44	0.33	0.19	0.15	-1	other
ENST00000524062.5_1_TPT1-AS1-001	A0	A0	F	N	A0	A1	F	N	N	N	0.44	0.33	0.19	0.15	-3.5	other
ENST00000553470.1_1_RP5-1021I20.1-002	F	N	A1	A0	N	A0	F	N	N	A0	0.44	0.33	0.19	0.15	-3.5	other
ENST00000438181.5_1_RP11-342D14.1-002	A0	F	A0	N	F	A1	F	A0	N	A0	0.22	0.25	0.19	0.06	-4.5	other
ENST00000588097.5_1_RUNDC3A-AS1-001	A1	F	F	N	F	A1	A1	A2	N	A0	0.22	0.25	0.19	0.06	-2	other
ENST00000444125.1_1_LINC01503-003	A2	A1	A2	A1	F	F	F	N	N	A0	0.22	0.25	0.19	0.06	-1	other
ENST00000596946.1_1_CTB-133G6.2-001	F	F	A0	N	A0	A0	F	A0	N	A0	0.22	0.25	0.19	0.06	-5	other
ENST00000500986.5_1_SOCS2-AS1-002	F	A0	A2	A1	F	F	A1	A1	N	N	0.22	0.25	0.19	0.06	-2	other
ENST00000581794.5_1_AC005154.6-011	F	A0	A0	N	F	A0	F	A1	N	A0	0.22	0.25	0.19	0.06	-4.5	other
ENST00000553985.1_1_RP11-66N24.4-002	A2	F	F	N	A1	F	A2	A0	N	A1	0.22	0.25	0.19	0.06	-1	other
ENST00000550905.5_1_LINC01234-006	F	F	F	N	A0	A0	A0	A0	N	A0	0.22	0.25	0.19	0.06	-5	other
ENST00000577970.1_1_RP11-805L22.3-001	N	A1	F	N	A0	N	F	A2	N	A0	0.44	0.33	0.19	0.15	-2	other
ENST00000601814.1_RP4-669L17.10-007	F	F	A1	A0	A1	A1	F	N	N	A1	0.22	0.25	0.19	0.06	-3	other
ENST00000507361.5_1_LINC01411-001	F	F	A0	N	F	A0	A0	N	A0	A3	0.22	0.25	0.19	0.06	-3	other
ENST00000442269.1_2_RP1-101K10.6-001	F	N	A0	F	A0	A0	F	N	A0	A0	0.22	0.25	0.19	0.06	-5	other
ENST00000623163.3_1_SNHG5-019	A1	F	A1	N	F	A1	F	A1	N	A0	0.22	0.25	0.19	0.06	-3	other
ENST00000433152.8_1_LINC01515-001	F	A1	A0	N	A1	F	F	A1	A0	N	0.22	0.25	0.19	0.06	-3.5	other
ENST00000630724.2_1_TEX41-069	A0	A0	F	N	F	N	A0	N	A0	N	0.44	0.33	0.19	0.15	-4	other
ENST00000618966.1_1_RP11-54H7.4-001	N	A2	F	N	F	A3	F	A3	A2	A3	0.22	0.25	0.19	0.06	4	other
ENST00000425156.5_1_ENTPD3-AS1-001	F	A0	A0	N	F	F	A0	A0	N	A1	0.22	0.25	0.19	0.06	-4.5	other
ENST00000453988.1_1_LINC01160-003	A2	N	A1	N	F	A1	F	N	N	A3	0.44	0.33	0.19	0.15	0.5	other
ENST00000523614.6_1_BAALC-AS1-008	F	A0	A0	N	A0	N	F	A0	N	N	0.44	0.33	0.19	0.15	-4	other
ENST00000556024.1_1_RP11-356O9.2-002	A0	F	A0	N	F	A0	F	A0	N	A0	0.22	0.25	0.19	0.06	-5	other
ENST00000425454.1_1_TPRG1-AS2-001	N	F	A2	N	A0	F	N	A2	N	A0	0.44	0.33	0.19	0.15	-1	other
ENST00000417083.1_1_MIATNB-008	F	N	A1	N	A0	N	A0	F	N	A1	0.44	0.33	0.19	0.15	-3	other
ENST00000423793.1_1_RP11-432J22.2-001	F	F	N	N	A0	A0	N	N	A0	A1	0.44	0.33	0.19	0.15	-3.5	other
ENST00000600469.5_1_CTD-2561J22.5-006	N	A1	F	N	F	A0	A0	A1	N	N	0.44	0.33	0.19	0.15	-3	other
ENST00000580459.1_1_RP11-6N17.4-003	A0	F	A0	N	F	A0	F	A0	N	A0	0.22	0.25	0.19	0.06	-5	other
ENST00000603538.1_1_YTHDF3-AS1-001	A0	F	N	A0	N	N	A0	F	N	A1	0.44	0.33	0.19	0.15	-3.5	other
ENST00000565695.2_1_RP3-467N11.1-001	F	F	A1	A1	A1	F	N	N	A0	A1	0.22	0.25	0.19	0.06	-3	other
ENST00000625143.1_1_RP11-84A12.1-001	A0	A0	F	A0	F	F	A0	N	N	A1	0.22	0.25	0.19	0.06	-4.5	other
ENST00000501830.2_1_RP11-932O9.7-001	F	F	A0	A0	A2	N	N	N	N	A1	0.44	0.33	0.19	0.15	-2	other
ENST00000605833.1_1_VIM-AS1-002	F	N	A1	A0	N	F	A1	A0	F	A1	0.22	0.25	0.19	0.06	-3.5	other
ENST00000566869.1_1_RP11-361L15.4-001	F	F	F	A0	A0	A1	A0	N	N	A0	0.22	0.25	0.19	0.06	-4.5	other
ENST00000608916.1_1_RP11-120D5.1-005	F	A0	N	N	F	N	A1	N	A0	A0	0.44	0.33	0.19	0.15	-3.5	other
ENST00000493908.1_1_ATP1A1-AS1-003	A0	N	N	A1	F	A0	N	N	A0	F	0.44	0.33	0.19	0.15	-3.5	other
ENST00000606397.1_1_PLS3-AS1-002	N	F	A0	N	F	A1	A0	N	A1	N	0.44	0.33	0.19	0.15	-3	other
ENST00000618041.1_1_DDX11-AS1-003	N	A0	N	N	A0	F	A1	F	N	A0	0.44	0.33	0.19	0.15	-3.5	other
ENST00000577439.1_1_LINC00667-003	F	A1	A1	A1	N	N	N	F	N	A1	0.44	0.33	0.19	0.15	-2	other
ENST00000623894.1_1_RP3-424M6.4-001	N	N	A0	N	A1	A0	F	F	A1	N	0.44	0.33	0.19	0.15	-3	other
ENST00000513211.1_1_RP11-734I18.1-001	F	A0	A0	N	A3	F	F	A1	N	A1	0.22	0.25	0.19	0.06	-2	other
ENST00000529094.5_1_RP11-539G18.3-004	A2	A0	F	N	F	A1	F	N	A0	A1	0.22	0.25	0.19	0.06	-2.5	other
ENST00000559368.5_1_OIP5-AS1-005	N	F	A0	N	A0	N	A0	F	A0	N	0.44	0.33	0.19	0.15	-4	other
ENST00000445817.1_1_CTD-2090I13.1-001	N	N	F	A1	N	A1	A2	A1	F	N	0.44	0.33	0.19	0.15	-1	other
ENST00000591815.1_1_RP11-15A1.3-002	F	F	A1	A0	A1	N	F	A0	N	A1	0.22	0.25	0.19	0.06	-3.5	other
ENST00000602957.1_1_RP6-91H8.3-001	N	N	N	A0	F	A1	F	A2	N	A0	0.44	0.33	0.19	0.15	-2	other
ENST00000429172.5_1_AC007405.6-002	F	A3	N	N	N	N	A0	N	N	A0	0.67	0.5	0.17	0.33	-1	other
ENST00000558687.1_1_SNHG21-002	F	N	N	N	N	N	A0	N	A0	A0	0.67	0.5	0.17	0.33	-3	other
ENST00000563812.1_1_TUG1-005	A0	N	F	A0	N	N	N	N	N	A0	0.67	0.5	0.17	0.33	-3	other
ENST00000601562.5_1_ZNF528-AS1-001	F	N	N	N	A0	N	N	A0	N	A2	0.67	0.5	0.17	0.33	-1.5	other
ENST00000408887.3_1_LINC01465-001	N	F	N	N	A0	A0	N	N	A0	N	0.67	0.5	0.17	0.33	-3	other
ENST00000415336.1_1_RP11-67L3.5-001	N	F	N	N	N	N	N	A0	A0	A0	0.67	0.5	0.17	0.33	-3	other
ENST00000448897.1_1_RP11-149I23.3-001	F	N	N	A1	N	N	N	A1	A0	N	0.67	0.5	0.17	0.33	-2	other
ENST00000606286.1_1_ZEB1-AS1-004	F	N	A0	N	A0	N	N	N	N	A0	0.67	0.5	0.17	0.33	-3	other
ENST00000431856.1_1_AC098820.3-002	N	F	A0	N	A1	N	A0	N	N	N	0.67	0.5	0.17	0.33	-2.5	other
ENST00000565573.1_1_MIR762HG-001	A2	N	N	N	A0	F	N	N	N	A1	0.67	0.5	0.17	0.33	-1	other
ENST00000432473.1_1_LINC01315-003	F	A1	N	N	A0	A3	N	N	N	N	0.67	0.5	0.17	0.33	-0.5	other
ENST00000494270.6_1_RPARP-AS1-005	F	A3	N	N	A1	N	A3	N	N	N	0.67	0.5	0.17	0.33	1.5	other
ENST00000505575.1_1_RP11-395F4.1-001	N	F	N	N	A0	A0	A0	N	N	N	0.67	0.5	0.17	0.33	-3	other
ENST00000447982.5_1_TMEM44-AS1-002	F	N	N	N	A2	N	A0	N	N	A2	0.67	0.5	0.17	0.33	0	other
ENST00000424751.2_1_LINC00839-002	N	N	N	N	A3	N	F	N	A2	A3	0.67	0.5	0.17	0.33	2.5	other
ENST00000448674.1_1_RP11-9M16.2-001	F	N	A3	A0	N	N	A2	N	N	N	0.67	0.5	0.17	0.33	0.5	other
ENST00000445427.1_1_PRKCQ-AS1-004	F	A1	N	N	A2	N	N	N	N	A1	0.67	0.5	0.17	0.33	-0.5	other
ENST00000314957.3_1_CTD-2201E18.3-001	F	N	N	N	A0	A2	A0	N	N	N	0.67	0.5	0.17	0.33	-1.5	other
ENST00000519727.5_1_SAP30L-AS1-001	A1	N	A0	N	A0	N	F	N	N	N	0.67	0.5	0.17	0.33	-2.5	other
ENST00000605357.5_1_CTA-293F17.1-001	F	A0	N	N	N	A1	A2	N	N	N	0.67	0.5	0.17	0.33	-1	other
ENST00000518865.5_1_HAS2-AS1-002	A0	N	N	N	N	A1	F	A2	N	N	0.67	0.5	0.17	0.33	-1	other
ENST00000452846.5_1_RP4-639F20.1-002	A0	A0	N	N	N	N	N	N	A0	F	0.67	0.5	0.17	0.33	-3	other
ENST00000502383.1_1_CTC-458G6.4-001	F	A2	N	N	N	A0	N	A0	N	N	0.67	0.5	0.17	0.33	-1.5	other
ENST00000453103.1_1_DGUOK-AS1-002	F	N	N	N	A0	A1	N	A0	N	N	0.67	0.5	0.17	0.33	-2.5	other
ENST00000432910.5_1_MIR646HG-001	N	N	N	N	A1	A0	A0	F	N	N	0.67	0.5	0.17	0.33	-2.5	other
ENST00000536397.1_1_DENND5B-AS1-002	A0	N	N	N	A1	F	N	A0	N	N	0.67	0.5	0.17	0.33	-2.5	other
ENST00000607140.1_1_RP11-254F7.4-001	N	A1	N	N	A1	F	N	N	N	A1	0.67	0.5	0.17	0.33	-1.5	other
ENST00000453213.1_1_LINC00963-004	F	N	A0	N	N	A0	N	N	N	A1	0.67	0.5	0.17	0.33	-2.5	other
ENST00000515218.2_1_RP11-129M6.1-001	N	A3	N	N	F	N	N	A2	N	A3	0.67	0.5	0.17	0.33	2.5	other
ENST00000499499.2_1_DNAJC3-AS1-001	A2	A1	N	N	A1	N	N	F	N	N	0.67	0.5	0.17	0.33	-0.5	other
ENST00000505903.1_1_RP11-501C14.5-001	N	F	N	N	A0	A0	N	N	N	A1	0.67	0.5	0.17	0.33	-2.5	other
ENST00000426965.1_1_HOXD-AS2-002	F	N	N	N	N	A1	N	A1	N	A1	0.67	0.5	0.17	0.33	-1.5	other
ENST00000519852.5_1_MINCR-005	F	A1	N	N	N	N	N	A0	N	A1	0.67	0.5	0.17	0.33	-2	other
ENST00000624669.1_1_KB-176G8.1-001	N	N	N	N	F	A0	N	A2	A0	N	0.67	0.5	0.17	0.33	-1.5	other
ENST00000430222.1_1_AC090587.4-001	F	N	A0	N	N	N	A0	A0	N	N	0.67	0.5	0.17	0.33	-3	other
ENST00000514791.1_1_RP11-434D9.2-001	N	A0	F	N	A1	N	A0	N	N	N	0.67	0.5	0.17	0.33	-2.5	other
ENST00000608794.1_1_RP11-798M19.6-003	A1	N	N	N	N	A0	F	N	N	A1	0.67	0.5	0.17	0.33	-2	other
ENST00000594805.3_1_AC068499.10-003	F	N	N	N	A0	N	A0	N	N	A0	0.67	0.5	0.17	0.33	-3	other
ENST00000412652.1_1_RP11-545D19.1-001	N	A0	N	N	A0	N	F	N	N	A0	0.67	0.5	0.17	0.33	-3	other
ENST00000556646.1_1_RP11-486O13.4-001	N	A1	F	N	A0	N	N	N	N	A1	0.67	0.5	0.17	0.33	-2	other
ENST00000587078.1_1_RP11-798G7.6-006	A1	F	N	N	A0	N	N	N	N	A0	0.67	0.5	0.17	0.33	-2.5	other
ENST00000333145.9_1_PAX8-AS1-001	N	N	A0	A0	N	N	N	F	A0	N	0.67	0.5	0.17	0.33	-3	other
ENST00000595886.1_1_FENDRR-003	N	N	A0	A0	F	A1	N	N	N	N	0.67	0.5	0.17	0.33	-2.5	other
ENST00000616965.1_1_AC034220.3-002	F	N	N	N	N	A1	A0	N	N	A1	0.67	0.5	0.17	0.33	-2	other
ENST00000411439.1_1_LINC01518-001	N	N	N	N	F	A0	A0	N	N	A1	0.67	0.5	0.17	0.33	-2.5	other
ENST00000610681.1_1_NUTM2B-AS1-012	N	A1	A1	N	A1	F	N	N	N	N	0.67	0.5	0.17	0.33	-1.5	other
ENST00000625882.2_1_LINC00969-130	N	A0	F	N	A0	N	N	A0	N	N	0.67	0.5	0.17	0.33	-3	other
ENST00000627767.1_1_LINC00969-063	N	A0	A0	N	A0	N	F	N	N	N	0.67	0.5	0.17	0.33	-3	other
ENST00000547851.1_1_PCED1B-AS1-003	A0	N	N	N	A1	N	A3	N	N	F	0.67	0.5	0.17	0.33	-0.5	other
ENST00000426037.6_1_UBAC2-AS1-001	N	F	N	A0	A0	A0	N	N	N	N	0.67	0.5	0.17	0.33	-3	other
ENST00000514769.1_1_RP11-138J23.1-001	N	A0	N	N	A1	N	F	N	N	A0	0.67	0.5	0.17	0.33	-2.5	other
ENST00000637940.1_1_AP000704.5-002	N	N	F	N	A1	A0	A1	N	N	N	0.67	0.5	0.17	0.33	-2	other
ENST00000520395.1_1_HOXA11-AS-004	N	N	N	A0	A2	A3	N	F	N	N	0.67	0.5	0.17	0.33	0.5	other
ENST00000519726.2_1_FAM85B-001	N	A2	N	N	F	N	A0	N	A0	N	0.67	0.5	0.17	0.33	-1.5	other
ENST00000602507.1_1_MIR222HG-001	N	N	A1	N	F	N	N	A1	A1	N	0.67	0.5	0.17	0.33	-1.5	other
ENST00000423629.1_1_LINC00381-001	N	F	A0	N	A0	N	N	N	N	A0	0.67	0.5	0.17	0.33	-3	other
ENST00000527511.1_1_RP11-356J5.12-004	F	N	N	A0	N	A0	N	N	N	A0	0.67	0.5	0.17	0.33	-3	other
ENST00000596181.1_RP4-565E6.1-009	A2	N	A1	N	F	N	N	N	N	A0	0.67	0.5	0.17	0.33	-1	other
ENST00000420615.1_1_RP11-211N8.2-003	A0	F	N	N	A0	N	N	N	N	A1	0.67	0.5	0.17	0.33	-2.5	other
ENST00000567862.1_1_RP11-354I13.1-001	N	A0	F	N	A1	N	A0	N	N	N	0.67	0.5	0.17	0.33	-2.5	other
ENST00000435287.1_1_RP11-69I8.3-001	N	A1	A0	A0	N	N	N	N	F	N	0.67	0.5	0.17	0.33	-2.5	other
ENST00000560886.5_1_RP11-184D12.1-001	N	N	F	N	A0	A0	A0	N	N	N	0.67	0.5	0.17	0.33	-3	other
ENST00000608178.5_1_SCOC-AS1-002	N	F	N	A1	A1	N	N	N	N	A1	0.67	0.5	0.17	0.33	-1.5	other
ENST00000582141.5_1_MIR17HG-002	N	A3	N	N	A1	F	A0	N	N	N	0.67	0.5	0.17	0.33	-0.5	other
ENST00000556405.1_1_RP11-398E10.1-001	N	N	N	N	F	N	A1	A1	N	A1	0.67	0.5	0.17	0.33	-1.5	other
ENST00000441028.1_1_RP11-31F19.1-001	N	N	N	A0	N	A0	N	A0	N	F	0.67	0.5	0.17	0.33	-3	other
ENST00000545923.3_1_RP11-313F23.4-001	A1	N	N	N	A0	F	A0	N	N	N	0.67	0.5	0.17	0.33	-2.5	other
ENST00000615178.4_1_BHLHE40-AS1-002	A0	A0	A0	N	F	N	N	N	N	N	0.67	0.5	0.17	0.33	-3	other
ENST00000621929.1_1_RP11-77K12.9-001	A2	F	N	N	A0	N	N	N	N	A0	0.67	0.5	0.17	0.33	-1.5	other
ENST00000498589.1_2_MIR130B-001	F	N	N	N	A0	N	A1	N	N	A0	0.67	0.5	0.17	0.33	-2.5	other
ENST00000447494.1_1_RP11-390P2.4-004	A0	N	A0	N	N	A0	N	F	N	N	0.67	0.5	0.17	0.33	-3	other
ENST00000436334.1_1_RP5-1061H20.4-002	F	N	N	N	A1	A0	N	N	N	A1	0.67	0.5	0.17	0.33	-2	other
ENST00000517790.1_1_PVT1-007	N	F	N	N	A0	A0	N	N	N	A0	0.67	0.5	0.17	0.33	-3	other
ENST00000545819.1_1_RP11-283G6.3-002	F	N	N	N	N	N	A0	A0	A0	N	0.67	0.5	0.17	0.33	-3	other
ENST00000435388.1_1_RP4-635E18.6-001	N	F	N	A0	A0	A0	N	N	N	N	0.67	0.5	0.17	0.33	-3	other
ENST00000606334.5_1_RP11-624M8.1-004	A1	A0	N	N	A0	N	N	N	N	F	0.67	0.5	0.17	0.33	-2.5	other
ENST00000498297.1_1_RP11-723O4.2-001	A1	N	N	N	A0	A2	F	N	N	N	0.67	0.5	0.17	0.33	-1	other
ENST00000507926.1_1_CTD-2306M5.1-002	A1	A3	F	N	N	N	N	N	N	A0	0.67	0.5	0.17	0.33	-0.5	other
ENST00000514255.1_1_LINC01021-006	N	A0	N	N	A0	F	N	N	N	A0	0.67	0.5	0.17	0.33	-3	other
ENST00000635070.1_1_RP11-834C11.4-002	A1	N	N	N	A2	N	F	N	N	A2	0.67	0.5	0.17	0.33	0.5	other
ENST00000526906.1_1_RP11-351I24.1-001	N	F	A1	N	N	A1	N	N	A0	N	0.67	0.5	0.17	0.33	-2	other
ENST00000381106.4_1_RP11-706O15.5-002	N	A2	N	N	F	N	N	N	A2	A3	0.67	0.5	0.17	0.33	2	other
ENST00000455503.1_1_RP11-126K1.6-001	A1	F	N	N	A1	A2	N	N	N	N	0.67	0.5	0.17	0.33	-0.5	other
ENST00000415205.1_1_OGFRP1-002	N	N	N	N	A1	N	A0	F	N	A1	0.67	0.5	0.17	0.33	-2	other
ENST00000440190.1_1_RP11-69E11.4-003	A2	N	A1	N	A0	N	F	N	N	N	0.67	0.5	0.17	0.33	-1	other
ENST00000629145.1_1_SCHLAP1-001	N	F	N	N	A0	N	A0	A0	N	N	0.67	0.5	0.17	0.33	-3	other
ENST00000520396.1_1_THUMPD3-AS1-013	A1	F	N	A0	A0	N	N	N	N	N	0.67	0.5	0.17	0.33	-2.5	other
ENST00000593642.5_1_MZF1-AS1-003	F	N	A1	N	A0	N	A0	N	N	N	0.67	0.5	0.17	0.33	-2.5	other
ENST00000505700.1_1_HOXC-AS1-001	N	N	A0	F	A0	A0	N	N	N	N	0.67	0.5	0.17	0.33	-3	other
ENST00000527543.2_1_RP5-903G2.2-001	F	A1	N	N	A0	N	A2	N	N	N	0.67	0.5	0.17	0.33	-1	other
ENST00000623986.1_1_RP11-499E14.1-001	N	N	N	N	A1	A0	A0	N	N	F	0.67	0.5	0.17	0.33	-2.5	other
ENST00000560539.5_1_RP11-253M7.1-001	N	N	A1	N	F	A1	N	N	N	A1	0.67	0.5	0.17	0.33	-1.5	other
ENST00000532831.1_1_KCTD21-AS1-002	F	A3	N	N	A0	N	N	N	N	A1	0.67	0.5	0.17	0.33	-0.5	other
ENST00000453317.1_1_JPX-002	A3	F	N	A2	A3	N	N	N	N	N	0.67	0.5	0.17	0.33	2.5	other
ENST00000627688.1_1_PTENP1-AS-001	F	A0	N	N	A1	N	N	N	N	A0	0.67	0.5	0.17	0.33	-2.5	other
ENST00000568302.5_1_LMO7-AS1-001	N	N	A1	A0	F	N	N	A0	N	N	0.67	0.5	0.17	0.33	-2.5	other
ENST00000521951.1_1_PVT1-002	N	F	N	N	A0	N	A2	N	N	A2	0.67	0.5	0.17	0.33	0	other
ENST00000624009.3_1_LINC00963-022	F	N	N	A0	A1	N	N	N	N	A2	0.67	0.5	0.17	0.33	-1	other
ENST00000429700.1_1_RP11-82L18.2-001	F	A1	A0	N	N	N	N	N	A0	N	0.67	0.5	0.17	0.33	-2.5	other
ENST00000626706.1_1_LINC00969-061	N	N	N	N	A0	A0	F	A1	N	N	0.67	0.5	0.17	0.33	-2.5	other
ENST00000606016.1_1_RP4-594A5.1-001	N	A0	F	N	A1	N	A0	N	N	N	0.67	0.5	0.17	0.33	-2.5	other
ENST00000628090.1_1_AC133644.2-002	N	N	A0	A0	N	N	F	N	A0	N	0.67	0.5	0.17	0.33	-3	other
ENST00000609423.1_1_RP11-396C23.4-001	A1	N	N	N	A0	N	F	N	N	A0	0.67	0.5	0.17	0.33	-2.5	other
ENST00000414438.1_1_AC069277.2-006	N	F	N	N	A1	N	A0	N	N	A2	0.67	0.5	0.17	0.33	-1	other
ENST00000456917.1_1_MIR155HG-001	N	N	N	A0	F	A0	N	N	A0	N	0.67	0.5	0.17	0.33	-3	other
ENST00000575606.5_1_DLGAP1-AS1-003	F	N	N	N	N	A0	N	N	A0	A2	0.67	0.5	0.17	0.33	-1.5	other
ENST00000514409.5_1_LINC01184-002	A1	F	N	A0	N	N	N	N	N	A1	0.67	0.5	0.17	0.33	-2	other
ENST00000499203.6_1_LINC01024-007	A2	N	N	N	A0	N	F	A0	N	N	0.67	0.5	0.17	0.33	-1.5	other
ENST00000504827.1_1_RP11-124N3.3-001	F	A1	N	N	A0	N	N	N	N	A0	0.67	0.5	0.17	0.33	-2.5	other
ENST00000565978.1_1_RP11-549B18.1-001	A2	A1	N	N	N	N	N	A1	F	N	0.67	0.5	0.17	0.33	-0.5	other
ENST00000593620.5_1_PROX1-AS1-008	F	N	A0	N	A0	N	A0	N	N	N	0.67	0.5	0.17	0.33	-3	other
ENST00000442765.1_1_MAGI2-AS3-011	F	N	A0	A1	A0	N	N	N	N	N	0.67	0.5	0.17	0.33	-2.5	other
ENST00000526706.1_1_CTD-2516F10.2-006	A0	A0	N	N	F	N	N	N	N	A0	0.67	0.5	0.17	0.33	-3	other
ENST00000412141.1_1_LINC00963-005	F	N	A1	N	N	A1	N	N	N	A1	0.67	0.5	0.17	0.33	-1.5	other
ENST00000591338.1_1_LINC00662-007	N	N	N	N	A0	A0	F	N	N	A1	0.67	0.5	0.17	0.33	-2.5	other
ENST00000448664.5_1_AC003075.4-008	A1	N	N	A0	F	N	A1	N	N	N	0.67	0.5	0.17	0.33	-2	other
ENST00000522600.1_1_RP11-1149O23.3-003	N	F	N	N	N	A1	A0	A0	N	N	0.67	0.5	0.17	0.33	-2.5	other
ENST00000602918.1_1_RP13-942N8.1-002	F	N	N	N	A1	N	A0	N	A1	N	0.67	0.5	0.17	0.33	-2	other
ENST00000602508.1_1_RP1-172N19.5-001	A1	A0	N	N	N	N	F	A1	N	N	0.67	0.5	0.17	0.33	-2	other
ENST00000606907.1_1_RP11-791G15.2-001	N	F	N	A0	N	N	A0	N	N	A0	0.67	0.5	0.17	0.33	-3	other
ENST00000377680.3_1_FAM201A-001	A0	N	N	N	A1	F	A1	N	N	N	0.67	0.5	0.17	0.33	-2	other
ENST00000500169.6_1_RP11-314N14.1-001	N	F	N	N	A0	N	N	A0	N	A0	0.67	0.5	0.17	0.33	-3	other
ENST00000624052.1_1_BP-21264C1.2-005	F	N	N	N	A0	N	A0	N	N	A0	0.67	0.5	0.17	0.33	-3	other
ENST00000541574.1_1_RP13-941N14.1-001	F	A0	N	A0	N	N	N	A0	N	N	0.67	0.5	0.17	0.33	-3	other
ENST00000606288.1_1_CTD-2228K2.7-007	A2	N	F	N	N	A1	N	A0	N	N	0.67	0.5	0.17	0.33	-1	other
ENST00000457407.1_1_AC093388.3-001	A0	N	N	N	N	F	N	N	A0	A2	0.67	0.5	0.17	0.33	-1.5	other
ENST00000541391.1_1_RP11-221N13.3-001	N	N	N	N	N	N	N	N	A1	A1	0.89	1	0.11	0.89	-1	other
ENST00000419190.1_1_RP11-465N4.4-002	N	N	N	N	N	A0	N	A0	N	N	0.89	1	0.11	0.89	-2	other
ENST00000608934.1_1_RP11-334G22.1-001	N	N	N	N	N	N	N	A0	A0	N	0.89	1	0.11	0.89	-2	other
ENST00000594027.5_1_AC006262.5-001	N	N	N	N	N	A3	N	N	N	A1	0.89	1	0.11	0.89	0.5	other
ENST00000586488.5_1_CTD-3162L10.1-001	N	N	A0	N	N	N	N	A0	N	N	0.89	1	0.11	0.89	-2	other
ENST00000513259.5_1_SNHG4-004	N	N	N	N	N	A2	N	N	A2	N	0.89	1	0.11	0.89	1	other
ENST00000614698.1_1_ADNP-AS1-002	A2	N	N	N	A0	N	N	N	N	N	0.89	1	0.11	0.89	-0.5	other
ENST00000575727.5_1_ALOX12-AS1-006	N	N	A0	N	N	N	A1	N	N	N	0.89	1	0.11	0.89	-1.5	other
ENST00000359906.6_1_SERHL-001	N	N	N	A0	N	N	N	A1	N	N	0.89	1	0.11	0.89	-1.5	other
ENST00000554378.5_1_PSMA3-AS1-005	N	N	N	A2	N	N	N	N	A0	N	0.89	1	0.11	0.89	-0.5	other
ENST00000558140.5_1_RORA-AS1-004	N	N	N	N	A0	A0	N	N	N	N	0.89	1	0.11	0.89	-2	other
ENST00000416381.1_1_LINC00630-005	N	N	N	N	A1	N	A0	N	N	N	0.89	1	0.11	0.89	-1.5	other
ENST00000607058.1_1_GS1-72M22.1-001	A0	A2	N	N	N	N	N	N	N	N	0.89	1	0.11	0.89	-0.5	other
ENST00000318186.6_1_WDFY3-AS2-002	A1	N	N	N	N	N	N	A0	N	N	0.89	1	0.11	0.89	-1.5	other
ENST00000451095.5_2_RP1-111D6.3-002	N	N	N	N	A0	N	A0	N	N	N	0.89	1	0.11	0.89	-2	other
ENST00000429254.1_1_RP11-132A1.3-001	N	A3	N	N	N	A0	N	N	N	N	0.89	1	0.11	0.89	0	other
ENST00000445534.2_1_AC112715.2-001	N	N	A0	A0	N	N	N	N	N	N	0.89	1	0.11	0.89	-2	other
ENST00000522863.1_1_HOXA11-AS-003	N	N	A2	N	N	A2	N	N	N	N	0.89	1	0.11	0.89	1	other
ENST00000421867.5_1_MIAT-005	N	A1	N	N	N	N	N	N	N	A1	0.89	1	0.11	0.89	-1	other
ENST00000472448.1_1_RP4-621F18.2-004	N	N	N	N	N	N	N	N	A0	A1	0.89	1	0.11	0.89	-1.5	other
ENST00000556379.1_1_DHRS4-AS1-007	A3	N	N	N	N	N	N	A3	N	N	0.89	1	0.11	0.89	2	other
ENST00000424933.1_1_FRGCA-001	N	N	N	N	N	A0	A1	N	N	N	0.89	1	0.11	0.89	-1.5	other
ENST00000555294.1_1_RP11-298I3.4-003	N	N	N	N	N	N	N	A0	N	A1	0.89	1	0.11	0.89	-1.5	other
ENST00000412095.1_1_PSMB8-AS1-005	A0	N	N	A0	N	N	N	N	N	N	0.89	1	0.11	0.89	-2	other
ENST00000512133.6_1_RP11-669N7.2-002	N	N	N	N	A0	N	N	N	N	A1	0.89	1	0.11	0.89	-1.5	other
ENST00000610067.5_1_LINC01128-009	A0	N	N	N	N	N	A0	N	N	N	0.89	1	0.11	0.89	-2	other
ENST00000417232.6_1_CCDC144NL-AS1-003	N	A2	N	N	N	N	N	N	N	A2	0.89	1	0.11	0.89	1	other
ENST00000637205.1_1_RP11-413N10.3-001	N	N	N	N	A1	N	A1	N	N	N	0.89	1	0.11	0.89	-1	other
ENST00000552885.2_1_RP11-84G21.1-001	A2	N	N	N	A1	N	N	N	N	N	0.89	1	0.11	0.89	0	other
ENST00000586332.1_SPPL2B-008	A1	N	N	N	N	N	A2	N	N	N	0.89	1	0.11	0.89	0	other
ENST00000518700.4_1_MSC-AS1-005	N	N	N	N	N	A0	N	N	N	A1	0.89	1	0.11	0.89	-1.5	other
ENST00000455853.1_1_LINC00473-001	N	N	N	N	A0	A3	N	N	N	N	0.89	1	0.11	0.89	0	other
ENST00000580867.1_1_LINC01444-001	N	N	N	N	N	A0	N	A1	N	N	0.89	1	0.11	0.89	-1.5	other
ENST00000440633.1_1_LINC00545-001	N	A3	N	N	N	N	N	N	N	A0	0.89	1	0.11	0.89	0	other
ENST00000588565.5_1_DNAH17-AS1-002	N	N	N	N	N	A0	N	N	N	A0	0.89	1	0.11	0.89	-2	other
ENST00000449713.1_1_AP001065.15-001	N	A1	N	N	N	N	N	N	N	A2	0.89	1	0.11	0.89	0	other
ENST00000434112.1_1_RP11-74C1.4-001	N	N	N	N	A0	N	A0	N	N	N	0.89	1	0.11	0.89	-2	other
ENST00000432818.5_1_MIR4435-2HG-005	N	N	N	N	N	N	A2	N	N	A3	0.89	1	0.11	0.89	1.5	other
ENST00000451962.5_1_HRAT17-001	N	N	N	N	N	N	N	N	A1	A2	0.89	1	0.11	0.89	0	other
ENST00000504719.6_1_PVT1-005	N	N	N	N	N	N	N	N	A1	A3	0.89	1	0.11	0.89	0.5	other
ENST00000559299.1_1_RP11-276M12.1-001	N	A1	N	N	A0	N	N	N	N	N	0.89	1	0.11	0.89	-1.5	other
ENST00000596283.5_1_LINC01224-002	N	A2	N	N	N	N	N	N	A0	N	0.89	1	0.11	0.89	-0.5	other
ENST00000598149.5_1_SATB1-AS1-004	A2	A1	N	N	N	N	N	N	N	N	0.89	1	0.11	0.89	0	other
ENST00000606790.1_1_RP11-474O21.5-001	N	N	A0	N	N	N	N	N	N	A0	0.89	1	0.11	0.89	-2	other
ENST00000453216.1_1_TRAM2-AS1-001	A1	N	N	A0	N	N	N	N	N	N	0.89	1	0.11	0.89	-1.5	other
ENST00000602895.5_1_JPX-010	N	N	N	N	N	A1	A3	N	N	N	0.89	1	0.11	0.89	0.5	other
ENST00000528245.1_1_MIR210HG-002	N	N	N	N	N	N	A2	N	N	A0	0.89	1	0.11	0.89	-0.5	other
ENST00000528689.5_1_RGS5-009	N	N	N	N	N	A0	N	A0	N	N	0.89	1	0.11	0.89	-2	other
ENST00000428930.1_RP11-782C8.1-003	A1	N	N	N	N	N	N	N	N	A2	0.89	1	0.11	0.89	0	other
ENST00000585822.1_1_RP11-636O21.1-001	N	N	N	N	A1	N	N	N	N	A0	0.89	1	0.11	0.89	-1.5	other
ENST00000606584.5_1_RBM26-AS1-003	A0	N	N	A0	N	N	N	N	N	N	0.89	1	0.11	0.89	-2	other
ENST00000453717.1_1_U73166.2-003	A2	N	N	N	N	N	N	N	N	A1	0.89	1	0.11	0.89	0	other
ENST00000597034.5_1_LINC00969-035	N	N	N	N	N	N	A1	A0	N	N	0.89	1	0.11	0.89	-1.5	other
ENST00000568229.5_1_LOXL1-AS1-008	N	N	N	N	N	N	N	A2	A1	N	0.89	1	0.11	0.89	0	other
ENST00000623510.1_1_CTC-260E6.3-001	N	A3	N	N	A1	N	N	N	N	N	0.89	1	0.11	0.89	0.5	other
ENST00000537367.5_1_RP11-669N7.2-006	N	N	N	N	N	A0	N	N	N	A0	0.89	1	0.11	0.89	-2	other
ENST00000603064.1_BRWD1-IT2-001	N	N	N	N	A0	N	A0	N	N	N	0.89	1	0.11	0.89	-2	other
ENST00000540904.1_1_SNHG1-010	N	A0	N	N	N	N	N	N	A0	N	0.89	1	0.11	0.89	-2	other
ENST00000504670.5_1_RP11-319G6.1-004	A1	A0	N	N	N	N	N	N	N	N	0.89	1	0.11	0.89	-1.5	other
ENST00000514763.1_1_STX18-AS1-005	N	A0	N	N	A1	N	N	N	N	N	0.89	1	0.11	0.89	-1.5	other
ENST00000550292.1_1_LINC00941-002	N	N	N	N	N	N	N	A0	A2	N	0.89	1	0.11	0.89	-0.5	other
ENST00000511182.1_1_CTD-2139B15.5-001	N	N	N	N	N	A1	N	N	N	A3	0.89	1	0.11	0.89	0.5	other
ENST00000606971.5_1_RP11-140K17.3-001	N	N	N	N	N	N	A0	N	N	A0	0.89	1	0.11	0.89	-2	other
ENST00000445272.5_1_RP1-28O10.1-001	N	N	N	N	N	N	N	A0	A0	N	0.89	1	0.11	0.89	-2	other
ENST00000468381.2_1_RP11-822E23.8-002	A3	N	A1	N	N	N	N	N	N	N	0.89	1	0.11	0.89	0.5	other
ENST00000598623.1_1_RP11-13J10.1-001	A2	N	N	N	N	N	N	N	N	A2	0.89	1	0.11	0.89	1	other
ENST00000581917.1_1_RP11-421E14.2-001	N	N	N	N	A0	N	A0	N	N	N	0.89	1	0.11	0.89	-2	other
ENST00000554634.1_1_RP1-261D10.2-002	N	N	N	N	N	A0	N	A0	N	N	0.89	1	0.11	0.89	-2	other
ENST00000562077.5_1_RP11-529K1.2-002	N	N	N	N	A1	N	A0	N	N	N	0.89	1	0.11	0.89	-1.5	other
ENST00000510005.5_1_LINC01060-004	N	A1	N	N	N	A0	N	N	N	N	0.89	1	0.11	0.89	-1.5	other
ENST00000375204.2_1_RP11-23J9.5-001	N	N	N	N	A0	A0	N	N	N	N	0.89	1	0.11	0.89	-2	other
ENST00000589888.5_1_ZNF582-AS1-001	A2	N	A0	N	N	N	N	N	N	N	0.89	1	0.11	0.89	-0.5	other
ENST00000425916.4_1_ZNF503-AS2-002	N	N	N	N	A1	N	N	A1	N	N	0.89	1	0.11	0.89	-1	other
ENST00000622671.1_1_RP11-707G18.1-001	N	N	N	N	N	A0	N	N	A0	N	0.89	1	0.11	0.89	-2	other
ENST00000452050.5_1_AC002454.1-002	N	N	N	A0	N	A0	N	N	N	N	0.89	1	0.11	0.89	-2	other
ENST00000399966.9_1_PAR_Y_WASIR1-001	N	N	N	N	A1	N	A0	N	N	N	0.89	1	0.11	0.89	-1.5	other
ENST00000500733.6_1_LIFR-AS1-001	A2	N	N	N	A1	N	N	N	N	N	0.89	1	0.11	0.89	0	other
ENST00000438538.1_1_AC003092.1-002	N	N	N	A1	N	N	N	N	A1	N	0.89	1	0.11	0.89	-1	other
ENST00000442316.1_1_AC074363.1-001	N	A0	N	N	N	N	N	A2	N	N	0.89	1	0.11	0.89	-0.5	other
ENST00000421758.5_1_DLEU2-002	N	N	N	A0	A2	N	N	N	N	N	0.89	1	0.11	0.89	-0.5	other
ENST00000606217.1_1_RP4-555D20.4-001	A0	N	N	N	N	N	N	N	N	A1	0.89	1	0.11	0.89	-1.5	other
ENST00000420424.1_1_NUTM2A-AS1-005	N	N	N	N	A2	N	A0	N	N	N	0.89	1	0.11	0.89	-0.5	other
ENST00000513958.1_1_TRPC7-AS2-001	N	A1	N	N	N	N	N	A0	N	N	0.89	1	0.11	0.89	-1.5	other
ENST00000439446.1_1_AC005083.1-005	N	A0	N	N	N	N	A1	N	N	N	0.89	1	0.11	0.89	-1.5	other
ENST00000470236.1_1_NCK1-AS1-003	N	A0	N	N	N	N	A0	N	N	N	0.89	1	0.11	0.89	-2	other
ENST00000399492.6_1_CD27-AS1-006	A1	N	N	N	N	N	A2	N	N	N	0.89	1	0.11	0.89	0	other
[truncated: 11,647 more rows]

## Sheet: mouse
lncRNA_ID	Brain	EB	ES	Fibroblasts	Hippocampi	Liver	Skin	Testis	Spec	RAI	RAI*(1-Spec)	RAI*Spec	TS	lncRNA_Class
ENSMUST00000130875.7_1810058I24RIK-003	A2	A3	A3	A3	A2	A3	A3	A3	0	1	1	0	7	trans-lncRNA
ENSMUST00000201653.1_CCT6A-003	A2	A3	A2	A3	A3	A2	A2	A2	0	1	1	0	5.5	trans-lncRNA
ENSMUST00000131787.1_2410006H16RIK-001	A3	A2	A3	A2	A3	A1	A3	A3	0	1	1	0	5.5	trans-lncRNA
ENSMUST00000128960.1_BRIP1OS-001	A3	A3	A3	A3	A3	A3	A3	A3	0	1	1	0	8	trans-lncRNA
ENSMUST00000196492.2_GM42860-001	A3	A3	A3	A3	A2	A3	A3	A3	0	1	1	0	7.5	trans-lncRNA
ENSMUST00000122365.1_GM28037-001	A2	A2	A3	A2	A2	A2	A2	A2	0	1	1	0	4.5	trans-lncRNA
ENSMUST00000201927.1_CCT6A-006	A3	A3	A3	A3	A3	A3	A3	A3	0	1	1	0	8	trans-lncRNA
ENSMUST00000189909.6_ZFAS1-001	A3	A2	A3	A3	A3	A1	A3	A0	0	1	1	0	4	trans-lncRNA
ENSMUST00000191652.1_GM37158-001	A1	A2	A3	A2	A2	A2	A1	A2	0	1	1	0	2.5	trans-lncRNA
ENSMUST00000185587.1_GM29084-001	A2	A2	A2	A2	A2	A2	A3	A1	0	1	1	0	3.5	trans-lncRNA
ENSMUST00000193809.1_TUG1-005	A3	A1	A2	A3	A1	A2	A3	A2	0	1	1	0	3.5	trans-lncRNA
ENSMUST00000184126.2_2310009A05RIK-001	A2	A3	A2	A2	A3	A3	A3	A3	0	1	1	0	6.5	trans-lncRNA
ENSMUST00000201414.3_CCT6A-001	A3	A3	A3	A3	A3	A3	A3	A3	0	1	1	0	8	trans-lncRNA
ENSMUST00000031402.11_CCT6A-201	A2	A2	A2	A2	A2	A3	A2	A2	0	1	1	0	4.5	trans-lncRNA
ENSMUST00000191396.1_2010320M18RIK-001	A2	A2	A3	A0	A2	A2	A1	A3	0	1	1	0	2.5	trans-lncRNA
ENSMUST00000152147.7_1810058I24RIK-001	A3	A3	A3	A3	A3	A3	A3	A3	0	1	1	0	8	trans-lncRNA
ENSMUST00000077874.14_PTPMT1-201	A2	A2	A2	A2	A2	A2	A2	A2	0	1	1	0	4	trans-lncRNA
ENSMUST00000185272.1_SNHG14-011	A0	A0	A0	A0	A0	A0	A0	A0	0	1	1	0	-8	ribo-lncRNA
ENSMUST00000189045.1_5031425E22RIK-004	A2	A1	A1	A0	A1	A1	A2	A2	0	1	1	0	-1.5	ribo-lncRNA
ENSMUST00000194275.1_GM37758-001	A1	A1	A0	A1	A1	A0	A1	A1	0	1	1	0	-5	ribo-lncRNA
ENSMUST00000204047.2_1600020E01RIK-005	A0	A0	A0	A0	A1	A0	A0	A0	0	1	1	0	-7.5	ribo-lncRNA
ENSMUST00000176921.1_RAB26OS-001	A1	A2	A1	A1	A1	A0	A0	A3	0	1	1	0	-2.5	ribo-lncRNA
ENSMUST00000181574.5_2700038G22RIK-001	A2	A1	A1	A3	A1	A1	A2	A1	0	1	1	0	-0.5	ribo-lncRNA
ENSMUST00000181482.1_GM26782-201	A2	A0	A1	A0	A3	A1	A1	A1	0	1	1	0	-2.5	ribo-lncRNA
ENSMUST00000176549.1_GM28727-001	A0	A0	A1	A0	A0	A0	A0	A0	0	1	1	0	-7.5	ribo-lncRNA
ENSMUST00000217460.1_RP24-175C20.10-001	A2	A0	A0	A0	A2	A2	A0	A1	0	1	1	0	-3	ribo-lncRNA
ENSMUST00000186531.1_2810013P06RIK-001	A1	A1	A1	A0	A1	A0	A1	A2	0	1	1	0	-4	ribo-lncRNA
ENSMUST00000210752.1_2500002B13RIK-002	A1	A1	A1	A0	A0	A3	A1	A0	0	1	1	0	-4	ribo-lncRNA
ENSMUST00000185424.1_A930005H10RIK-002	A2	A0	A0	A0	A1	A1	A0	A1	0	1	1	0	-5	ribo-lncRNA
ENSMUST00000202469.1_GM42887-001	A0	A1	A1	A0	A1	A1	A1	A1	0	1	1	0	-5	ribo-lncRNA
ENSMUST00000179643.7_RAB10OS-002	A1	A0	A1	A0	A2	A0	A0	A1	0	1	1	0	-5	ribo-lncRNA
ENSMUST00000197222.1_GM43078-001	A0	A2	A3	A2	A0	A0	A2	A0	0	1	1	0	-1.5	ribo-lncRNA
ENSMUST00000140405.8_TMEM134-006	A0	A0	A0	A0	A0	A0	A2	A0	0	1	1	0	-6.5	ribo-lncRNA
ENSMUST00000186431.6_GM6712-001	A0	A0	A0	A1	A0	A0	A0	A0	0	1	1	0	-7.5	ribo-lncRNA
ENSMUST00000038450.1_4632404H12RIK-001	A2	A1	A0	A0	A2	A2	A1	A1	0	1	1	0	-2	ribo-lncRNA
ENSMUST00000173900.1_A930015D03RIK-001	A1	A1	A0	A0	A0	A0	A0	A2	0	1	1	0	-5.5	ribo-lncRNA
ENSMUST00000197153.1_AI506816-002	A3	A1	A2	A2	A1	A0	A1	A1	0	1	1	0	-1	ribo-lncRNA
ENSMUST00000196545.1_GM43695-001	A0	A1	A2	A0	A1	A1	A1	A0	0	1	1	0	-4.5	ribo-lncRNA
ENSMUST00000194711.1_GM37917-001	A2	A2	A1	A2	A1	A1	A2	A1	0	1	1	0	0	ribo-lncRNA
ENSMUST00000206155.1_SNHG1-001	A2	A2	A3	A3	A1	A0	A1	A2	0	1	1	0	1.5	ribo-lncRNA
ENSMUST00000197120.1_GM42566-001	A2	A1	A1	A1	A1	A0	A1	A1	0	1	1	0	-3.5	ribo-lncRNA
ENSMUST00000124246.3_GT(ROSA)26SOR-002	A2	A1	A0	A2	A2	A0	A1	A1	0	1	1	0	-2	ribo-lncRNA
ENSMUST00000170103.2_GM17251-001	A1	A1	A1	A0	A2	A1	A1	A1	0	1	1	0	-3.5	ribo-lncRNA
ENSMUST00000197996.1_GM43520-001	A0	A2	A1	A0	A0	A0	A1	A0	0	1	1	0	-5.5	ribo-lncRNA
ENSMUST00000195726.1_GM37404-001	A0	A1	A1	A0	A0	A0	A0	A1	0	1	1	0	-6.5	ribo-lncRNA
ENSMUST00000173070.7_1110038B12RIK-002	A0	A2	A0	A3	A0	A1	A1	A1	0	1	1	0	-3	ribo-lncRNA
ENSMUST00000180563.8_SNHG5-001	A1	A2	A3	A3	A1	A0	A1	A2	0	1	1	0	0.5	ribo-lncRNA
ENSMUST00000182742.1_SNHG6-002	A2	A2	A1	A2	A2	A0	A1	A0	0	1	1	0	-1	ribo-lncRNA
ENSMUST00000181587.1_1810014B01RIK-201	A2	A1	A2	A0	A2	A3	A0	A2	0	1	1	0	0.5	ribo-lncRNA
ENSMUST00000181149.1_B230354K17RIK-201	A1	A2	A3	A3	A2	A1	A1	A1	0	1	1	0	1	ribo-lncRNA
ENSMUST00000190415.1_BC002059-001	A1	A2	A3	A2	A2	A0	A2	A2	0	1	1	0	2	ribo-lncRNA
ENSMUST00000155621.2_PTPMT1-002	A2	A1	A2	A2	A1	A2	A2	A2	0	1	1	0	2	ribo-lncRNA
ENSMUST00000126926.1_GM15417-001	A0	A0	A0	A0	A1	A0	A1	A0	0	1	1	0	-7	ribo-lncRNA
ENSMUST00000152790.7_2010001A14RIK-001	A0	A0	A1	A0	A1	A1	A1	A1	0	1	1	0	-5.5	ribo-lncRNA
ENSMUST00000135037.7_2810001G20RIK-001	A1	A0	A1	A0	A2	A1	A1	A1	0	1	1	0	-4	ribo-lncRNA
ENSMUST00000149940.1_MIR22HG-001	A2	A0	A1	A2	A3	A2	A1	A1	0	1	1	0	0	ribo-lncRNA
ENSMUST00000168978.1_GM20427-001	A3	A2	A3	A2	A2	A3	A3	N	0.14	1	0.86	0.14	5.5	trans-lncRNA
ENSMUST00000210130.1_GM45627-001	A3	N	A2	A1	A2	A2	A2	A2	0.14	1	0.86	0.14	3	trans-lncRNA
ENSMUST00000130912.2_TCTN2-006	A2	A2	A2	A1	A3	N	A2	A3	0.14	1	0.86	0.14	3.5	trans-lncRNA
ENSMUST00000111461.10_PTPMT1-001	A2	N	A2	A2	A2	A2	A2	A1	0.14	1	0.86	0.14	2.5	trans-lncRNA
ENSMUST00000211642.1_GM45322-001	A2	N	A2	A2	A2	A1	A3	A2	0.14	1	0.86	0.14	3	trans-lncRNA
ENSMUST00000090779.3_GM20634-001	A3	A3	A3	N	A3	A3	A3	A3	0.14	1	0.86	0.14	7	trans-lncRNA
ENSMUST00000094769.10_9930104L06RIK-003	A3	A0	A2	A1	A1	N	A2	A2	0.14	1	0.86	0.14	0.5	ribo-lncRNA
ENSMUST00000180974.1_C920006O11RIK-001	A0	A1	A1	N	A2	A0	A0	A2	0.14	1	0.86	0.14	-3	ribo-lncRNA
ENSMUST00000183087.1_BVHT-001	A1	A0	A1	A0	A1	A0	A0	N	0.14	1	0.86	0.14	-5.5	ribo-lncRNA
ENSMUST00000155691.1_4933421O10RIK-001	A1	A1	A1	A0	A2	A1	N	A1	0.14	1	0.86	0.14	-3	ribo-lncRNA
ENSMUST00000206838.1_GM45051-001	A0	A1	A1	A0	A1	A1	N	A1	0.14	1	0.86	0.14	-4.5	ribo-lncRNA
ENSMUST00000185414.1_2610306M01RIK-001	A1	A1	A1	A0	A2	N	A2	A2	0.14	1	0.86	0.14	-1	ribo-lncRNA
ENSMUST00000194067.1_GM38279-001	A2	N	A1	A2	A1	A1	A1	A1	0.14	1	0.86	0.14	-1.5	ribo-lncRNA
ENSMUST00000152600.1_GM15344-001	A0	A0	A0	N	A0	A0	A0	A0	0.14	1	0.86	0.14	-7	ribo-lncRNA
ENSMUST00000214845.1_CAAA01180111.2-001	A1	N	A1	A0	A0	A2	A1	A1	0.14	1	0.86	0.14	-3.5	ribo-lncRNA
ENSMUST00000182580.7_SNHG6-001	A2	A2	A1	A3	A2	A0	A0	N	0.14	1	0.86	0.14	0	ribo-lncRNA
ENSMUST00000184181.1_1500015A07RIK-002	A1	A1	A1	A1	A0	N	A0	A0	0.14	1	0.86	0.14	-5	ribo-lncRNA
ENSMUST00000123087.7_SP3OS-001	A2	A2	A2	A0	A2	N	A2	A0	0.14	1	0.86	0.14	0.5	ribo-lncRNA
ENSMUST00000199072.1_GM43672-001	A0	A1	A0	N	A2	A1	A1	A0	0.14	1	0.86	0.14	-4	ribo-lncRNA
ENSMUST00000186444.1_2810414N06RIK-001	A0	A0	A1	A0	A2	A3	N	A1	0.14	1	0.86	0.14	-2.5	ribo-lncRNA
ENSMUST00000105311.3_GM6712-201	A0	N	A2	A2	A1	A0	A2	A0	0.14	1	0.86	0.14	-2	ribo-lncRNA
ENSMUST00000172526.1_BC051226-001	A1	A0	A1	N	A1	A1	A2	A1	0.14	1	0.86	0.14	-3	ribo-lncRNA
ENSMUST00000188260.6_A930005H10RIK-005	A3	A1	N	A0	A0	A2	A1	A1	0.14	1	0.86	0.14	-2	ribo-lncRNA
ENSMUST00000212180.1_RP24-122D14.3-001	A1	A2	A2	A1	A1	A2	A2	N	0.14	1	0.86	0.14	0.5	ribo-lncRNA
ENSMUST00000180601.5_9230114K14RIK-001	N	A1	A1	A0	A2	A0	A1	A0	0.14	1	0.86	0.14	-4	ribo-lncRNA
ENSMUST00000180465.7_4930480K23RIK-201	A1	A0	A1	N	A1	A0	A0	A1	0.14	1	0.86	0.14	-5	ribo-lncRNA
ENSMUST00000120155.2_GM13320-001	A0	A0	N	A0	A0	A0	A0	A0	0.14	1	0.86	0.14	-7	ribo-lncRNA
ENSMUST00000209166.1_2310010J17RIK-003	A0	A2	N	A0	A0	A2	A1	A1	0.14	1	0.86	0.14	-3	ribo-lncRNA
ENSMUST00000198677.1_GM42428-001	A2	A0	A1	A0	A1	A2	A1	N	0.14	1	0.86	0.14	-2.5	ribo-lncRNA
ENSMUST00000176760.1_GM20632-001	A0	A0	N	A0	A1	A0	A1	A1	0.14	1	0.86	0.14	-5.5	ribo-lncRNA
ENSMUST00000182872.2_SNHG5-007	A1	A2	A3	A3	A1	N	A1	A2	0.14	1	0.86	0.14	1.5	ribo-lncRNA
ENSMUST00000186480.1_ZBTB11OS1-001	A1	A2	A1	N	A3	A1	A1	A1	0.14	1	0.86	0.14	-1	ribo-lncRNA
ENSMUST00000144796.1_B130055M24RIK-001	A0	A1	A1	A1	A2	A0	N	A1	0.14	1	0.86	0.14	-3.5	ribo-lncRNA
ENSMUST00000174464.1_1110038B12RIK-007	A1	A1	A1	A2	N	A0	A1	A1	0.14	1	0.86	0.14	-3	ribo-lncRNA
ENSMUST00000195987.1_GM43590-001	A1	A0	N	A0	A1	A0	A1	A1	0.14	1	0.86	0.14	-5	ribo-lncRNA
ENSMUST00000154085.1_KANTR-004	A0	A0	A0	A0	A0	A0	N	A0	0.14	1	0.86	0.14	-7	ribo-lncRNA
ENSMUST00000153474.8_SNHG12-002	A3	A2	A2	N	A2	A0	A1	A0	0.14	1	0.86	0.14	0	ribo-lncRNA
ENSMUST00000182639.1_GM1976-001	A2	A2	A1	A2	A3	N	A1	A1	0.14	1	0.86	0.14	1	ribo-lncRNA
ENSMUST00000152313.1_2810002D19RIK-001	A1	A0	A1	A0	A1	A1	N	A1	0.14	1	0.86	0.14	-4.5	ribo-lncRNA
ENSMUST00000144705.7_SNHG12-001	A3	A0	A1	A1	A2	A0	A1	N	0.14	1	0.86	0.14	-2	ribo-lncRNA
ENSMUST00000194529.1_GM38194-001	A2	N	A1	A1	A1	A2	A3	A2	0.14	1	0.86	0.14	1	ribo-lncRNA
ENSMUST00000174530.1_GM21989-001	A0	A1	A1	A2	A1	N	A0	A0	0.14	1	0.86	0.14	-4	ribo-lncRNA
ENSMUST00000159663.7_GAS5-002	A3	A2	A2	A2	A3	A0	A0	N	0.14	1	0.86	0.14	1.5	ribo-lncRNA
ENSMUST00000146195.1_SP3OS-003	A2	A2	A1	A0	A2	N	A1	A1	0.14	1	0.86	0.14	-1	ribo-lncRNA
ENSMUST00000150749.1_2810408I11RIK-001	A0	A2	A2	A2	N	A1	A0	A1	0.14	1	0.86	0.14	-1.5	ribo-lncRNA
ENSMUST00000190930.1_2900093K20RIK-001	A1	A0	A0	A1	A2	N	A1	A2	0.14	1	0.86	0.14	-2.5	ribo-lncRNA
ENSMUST00000200473.1_GM42427-001	A3	A2	F	A2	A2	A3	A3	A2	0	0.75	0.75	0	5	trans-lncRNA
ENSMUST00000134966.1_GM12668-001	A1	A0	A1	A0	A0	F	A0	A1	0	0.75	0.75	0	-5.5	ribo-lncRNA
ENSMUST00000193604.1_1700054O19RIK-001	F	A0	A0	A0	A1	A1	A0	A0	0	0.75	0.75	0	-6	ribo-lncRNA
ENSMUST00000181502.1_GM17586-201	A1	A1	A2	A1	A1	F	A1	A1	0	0.75	0.75	0	-2.5	ribo-lncRNA
ENSMUST00000128026.1_2500004C02RIK-001	A0	A1	F	A2	A1	A1	A0	A1	0	0.75	0.75	0	-3.5	ribo-lncRNA
ENSMUST00000124320.1_GM16222-001	A0	F	A0	A0	A0	A0	A0	A0	0	0.75	0.75	0	-7	ribo-lncRNA
ENSMUST00000209898.1_RP24-571A14.6-003	A1	A1	A0	F	A1	A1	A1	A1	0	0.75	0.75	0	-4	ribo-lncRNA
ENSMUST00000159706.7_GAS5-007	A3	A2	A3	A1	A3	A1	F	A1	0	0.75	0.75	0	2	ribo-lncRNA
ENSMUST00000156081.1_GM12840-001	F	A0	A1	A1	A1	A2	A0	A2	0	0.75	0.75	0	-2.5	ribo-lncRNA
ENSMUST00000133550.1_D330023K18RIK-001	F	A0	A1	A0	A2	A0	A0	A2	0	0.75	0.75	0	-3.5	ribo-lncRNA
ENSMUST00000193239.1_GM37767-001	A0	A1	A1	A1	A0	F	A1	A1	0	0.75	0.75	0	-4.5	ribo-lncRNA
ENSMUST00000186472.1_1810044D09RIK-001	F	A0	A1	A0	A1	A1	A0	A3	0	0.75	0.75	0	-3.5	ribo-lncRNA
ENSMUST00000150084.1_GM16344-001	A2	A0	A0	F	A1	A0	A0	A1	0	0.75	0.75	0	-4.5	ribo-lncRNA
ENSMUST00000190699.1_2810402E24RIK-001	A1	A1	F	A0	A2	A1	A2	A2	0	0.75	0.75	0	-1	ribo-lncRNA
ENSMUST00000196466.1_SNHG8-001	A1	A3	A2	A3	A1	F	A1	A1	0	0.75	0.75	0	0.5	ribo-lncRNA
ENSMUST00000190120.1_1700052K11RIK-001	A0	A1	F	A1	A1	A1	A3	A3	0	0.75	0.75	0	-1	ribo-lncRNA
ENSMUST00000202542.1_GM20186-001	F	A0	A1	A1	A2	A1	A1	A1	0	0.75	0.75	0	-3	ribo-lncRNA
ENSMUST00000196463.1_GM43238-001	A0	A1	A1	A0	A0	F	A0	A0	0	0.75	0.75	0	-6	ribo-lncRNA
ENSMUST00000196262.1_A430073D23RIK-001	F	A0	A3	A0	A1	A1	A0	A0	0	0.75	0.75	0	-4	ribo-lncRNA
ENSMUST00000146868.1_4833417C18RIK-001	F	A1	A2	A0	A0	A0	A0	A1	0	0.75	0.75	0	-4.5	ribo-lncRNA
ENSMUST00000131642.1_GM12319-001	A1	A1	A2	A2	A1	A0	F	A1	0	0.75	0.75	0	-2	ribo-lncRNA
ENSMUST00000147762.7_SNHG15-003	F	A1	A3	A2	A1	A1	A1	A1	0	0.75	0.75	0	-1	ribo-lncRNA
ENSMUST00000180477.1_A430046D13RIK-201	A0	A0	A1	A0	A2	A2	A0	F	0	0.75	0.75	0	-3.5	ribo-lncRNA
ENSMUST00000136690.2_3110056K07RIK-002	F	A1	A1	A0	A2	A0	A0	A2	0	0.75	0.75	0	-3	ribo-lncRNA
ENSMUST00000208775.1_GM45090-001	A0	A1	F	A1	A0	A1	A2	A1	0	0.75	0.75	0	-3.5	ribo-lncRNA
ENSMUST00000186337.1_GM29055-001	A1	A1	A2	F	A1	A1	A2	A1	0	0.75	0.75	0	-1.5	ribo-lncRNA
ENSMUST00000209929.1_GM45553-001	A1	A1	A1	A0	A1	F	A0	A0	0	0.75	0.75	0	-5	ribo-lncRNA
ENSMUST00000188038.2_GM37494-003	A2	A3	A2	A3	A2	A3	N	N	0.29	1	0.71	0.29	4.5	trans-lncRNA
ENSMUST00000202854.3_CCT6A-002	A3	N	A3	A3	N	A3	A3	A2	0.29	1	0.71	0.29	5.5	trans-lncRNA
ENSMUST00000128571.1_2010204K13RIK-001	A2	A2	A3	A3	A2	N	A1	N	0.29	1	0.71	0.29	3	trans-lncRNA
ENSMUST00000214037.1_RP23-320D23.6-001	A3	A1	A2	A3	A3	N	A1	N	0.29	1	0.71	0.29	2.5	trans-lncRNA
ENSMUST00000199958.1_GM43305-001	A3	N	A2	A2	A2	A3	A3	N	0.29	1	0.71	0.29	4.5	trans-lncRNA
ENSMUST00000136110.1_1810058I24RIK-002	A2	A2	A3	A3	N	A3	A3	N	0.29	1	0.71	0.29	5	trans-lncRNA
ENSMUST00000209449.1_1300002E11RIK-007	A0	A0	A1	N	A1	A1	A1	N	0.29	1	0.71	0.29	-4	ribo-lncRNA
ENSMUST00000139612.1_GM15706-001	A0	A0	A1	A0	A1	N	A0	N	0.29	1	0.71	0.29	-5	ribo-lncRNA
ENSMUST00000213811.1_RP24-236E2.3-001	A2	N	A0	N	A1	A2	A1	A0	0.29	1	0.71	0.29	-2	ribo-lncRNA
ENSMUST00000180820.7_TMEM147OS-001	A1	A1	N	N	A3	A0	A1	A2	0.29	1	0.71	0.29	-1	ribo-lncRNA
ENSMUST00000180624.1_GM4262-201	A2	A2	N	A2	A0	A0	A1	N	0.29	1	0.71	0.29	-1	ribo-lncRNA
ENSMUST00000182811.1_SNHG20-006	A0	A1	A1	A0	A0	A0	N	N	0.29	1	0.71	0.29	-5	ribo-lncRNA
ENSMUST00000202544.1_GM20559-003	A0	A0	N	N	A0	A0	A0	A0	0.29	1	0.71	0.29	-6	ribo-lncRNA
ENSMUST00000152943.7_SNHG3-001	A2	A3	N	A3	A1	A1	A2	N	0.29	1	0.71	0.29	2	ribo-lncRNA
ENSMUST00000200022.1_GM43041-001	A0	A2	A3	A3	A0	A0	N	N	0.29	1	0.71	0.29	-0.5	ribo-lncRNA
ENSMUST00000144166.7_GM13166-001	N	A1	A2	A2	N	A2	A0	A1	0.29	1	0.71	0.29	-0.5	ribo-lncRNA
ENSMUST00000174173.1_1110038B12RIK-003	A1	A0	A1	A3	N	A1	N	A0	0.29	1	0.71	0.29	-2.5	ribo-lncRNA
ENSMUST00000190033.2_SNHG5-008	A1	A1	A3	A3	A0	N	A1	N	0.29	1	0.71	0.29	-0.5	ribo-lncRNA
ENSMUST00000146938.1_GM16124-001	A0	A0	N	N	A0	A1	A0	A1	0.29	1	0.71	0.29	-5	ribo-lncRNA
ENSMUST00000205825.1_SNHG1-016	A2	A0	A3	A2	N	N	A0	A1	0.29	1	0.71	0.29	-0.5	ribo-lncRNA
ENSMUST00000132564.1_GM15287-001	A0	N	A0	A0	A0	A0	N	A0	0.29	1	0.71	0.29	-6	ribo-lncRNA
ENSMUST00000182498.7_SNHG6-003	A2	A2	A2	A2	A2	N	A0	N	0.29	1	0.71	0.29	1.5	ribo-lncRNA
ENSMUST00000151374.1_SNHG3-002	A1	A2	A2	A3	N	A0	A0	N	0.29	1	0.71	0.29	-0.5	ribo-lncRNA
ENSMUST00000181045.7_4933404O12RIK-001	A1	A2	A2	A1	A1	N	N	A2	0.29	1	0.71	0.29	0	ribo-lncRNA
ENSMUST00000209823.1_GM42031-001	A2	N	A1	A0	A1	A2	A3	N	0.29	1	0.71	0.29	0	ribo-lncRNA
ENSMUST00000161706.1_SNHG9-001	N	A0	N	A0	A0	A0	A0	A1	0.29	1	0.71	0.29	-5.5	ribo-lncRNA
ENSMUST00000180879.7_2900076A07RIK-003	A0	A0	A0	A0	A1	N	A0	N	0.29	1	0.71	0.29	-5.5	ribo-lncRNA
ENSMUST00000201032.1_GM20559-006	A0	A0	N	A0	A0	A0	N	A0	0.29	1	0.71	0.29	-6	ribo-lncRNA
ENSMUST00000174321.1_BC051226-003	A0	N	A0	N	A0	A1	A0	A1	0.29	1	0.71	0.29	-5	ribo-lncRNA
ENSMUST00000137970.7_4933431E20RIK-005	A2	A0	N	N	A2	A0	A0	A1	0.29	1	0.71	0.29	-2.5	ribo-lncRNA
ENSMUST00000191660.1_GM38166-001	A0	N	A2	A1	A1	N	A2	A0	0.29	1	0.71	0.29	-2	ribo-lncRNA
ENSMUST00000190080.6_TRERF1-001	A2	A2	A2	A1	A2	N	A2	N	0.29	1	0.71	0.29	2	ribo-lncRNA
ENSMUST00000150388.1_GM28052-001	A1	N	A1	A2	A1	A1	N	A0	0.29	1	0.71	0.29	-2.5	ribo-lncRNA
ENSMUST00000209164.1_2310010J17RIK-002	N	A1	A1	N	A0	A0	A0	A0	0.29	1	0.71	0.29	-5	ribo-lncRNA
ENSMUST00000186535.1_DUBR-002	N	A0	A1	A0	A2	A0	A0	N	0.29	1	0.71	0.29	-4	ribo-lncRNA
ENSMUST00000202262.1_CCT6A-004	A2	A2	A1	A2	N	A1	A1	N	0.29	1	0.71	0.29	0	ribo-lncRNA
ENSMUST00000203249.2_1810059H22RIK-005	A0	A0	N	A0	A0	A0	A1	N	0.29	1	0.71	0.29	-5.5	ribo-lncRNA
ENSMUST00000129364.1_ZFP335OS-001	A0	A0	A0	A0	A2	N	N	A1	0.29	1	0.71	0.29	-4	ribo-lncRNA
ENSMUST00000172910.1_CRYBG3-001	N	N	A2	A1	A0	A1	A1	A1	0.29	1	0.71	0.29	-2.5	ribo-lncRNA
ENSMUST00000197084.1_GM43511-001	A2	A2	A3	A2	A0	A2	N	N	0.29	1	0.71	0.29	2	ribo-lncRNA
ENSMUST00000146337.2_4933431E20RIK-010	A1	A0	A0	A0	A2	N	N	A0	0.29	1	0.71	0.29	-4	ribo-lncRNA
ENSMUST00000149090.1_SPATA5L1-001	A0	N	A0	A0	N	A0	A0	A0	0.29	1	0.71	0.29	-6	ribo-lncRNA
ENSMUST00000150556.1_PTPMT1-004	A0	N	A1	N	A0	A2	A1	A1	0.29	1	0.71	0.29	-3	ribo-lncRNA
ENSMUST00000145046.7_9930104L06RIK-001	A1	A0	A1	A0	A1	N	N	A1	0.29	1	0.71	0.29	-4	ribo-lncRNA
ENSMUST00000129191.7_E130307A14RIK-004	A1	A0	N	A0	A1	N	A0	A1	0.29	1	0.71	0.29	-4.5	ribo-lncRNA
ENSMUST00000178074.7_RAB10OS-001	A1	A0	A1	A0	A2	N	F	A2	0.14	0.71	0.61	0.1	-2	ribo-lncRNA
ENSMUST00000181664.7_SNHG4-001	A3	A1	A2	A3	A3	A0	F	N	0.14	0.71	0.61	0.1	2	ribo-lncRNA
ENSMUST00000153817.7_GM12976-002	A0	A0	F	A0	A0	N	A0	A0	0.14	0.71	0.61	0.1	-6	ribo-lncRNA
ENSMUST00000181931.2_GM10524-001	A3	A1	F	N	A2	A1	A3	A1	0.14	0.71	0.61	0.1	1	ribo-lncRNA
ENSMUST00000147425.1_1700020I14RIK-002	A0	N	F	A0	A3	A0	A0	A0	0.14	0.71	0.61	0.1	-4	ribo-lncRNA
ENSMUST00000197379.1_GM10416-001	A0	A1	A1	A0	F	A0	A0	N	0.14	0.71	0.61	0.1	-5	ribo-lncRNA
ENSMUST00000162558.7_GAS5-001	A3	A2	A2	A2	A1	A0	F	N	0.14	0.71	0.61	0.1	1	ribo-lncRNA
ENSMUST00000210917.1_GM45248-002	F	A1	A0	A0	A0	A1	A0	N	0.14	0.71	0.61	0.1	-5	ribo-lncRNA
ENSMUST00000181873.7_5430416N02RIK-001	A0	A0	F	A1	A1	A0	A0	N	0.14	0.71	0.61	0.1	-5	ribo-lncRNA
ENSMUST00000149822.1_SNHG20-001	A0	A1	A1	A1	A1	A1	F	N	0.14	0.71	0.61	0.1	-3.5	ribo-lncRNA
ENSMUST00000195400.1_GM37954-001	N	A1	A2	F	A1	A1	A1	A1	0.14	0.71	0.61	0.1	-2	ribo-lncRNA
ENSMUST00000159438.7_GAS5-024	A2	A0	A1	A2	A0	A0	F	N	0.14	0.71	0.61	0.1	-2.5	ribo-lncRNA
ENSMUST00000143587.1_ZFAS1-005	A1	A2	A2	A3	A1	A0	F	N	0.14	0.71	0.61	0.1	0	ribo-lncRNA
ENSMUST00000176296.1_B130034C11RIK-002	A1	A0	F	A0	A2	A0	N	A1	0.14	0.71	0.61	0.1	-3.5	ribo-lncRNA
ENSMUST00000160429.7_GAS5-014	A2	A2	A2	A2	N	A0	F	A0	0.14	0.71	0.61	0.1	0	ribo-lncRNA
ENSMUST00000186474.1_2410022M11RIK-001	F	A1	N	A0	A2	A2	A2	A3	0.14	0.71	0.61	0.1	1	ribo-lncRNA
ENSMUST00000212145.1_RP24-122D14.3-002	A1	A1	F	A1	A2	A2	N	A1	0.14	0.71	0.61	0.1	-1	ribo-lncRNA
ENSMUST00000120364.1_DANCR-001	A0	A1	A0	A1	A0	A0	F	N	0.14	0.71	0.61	0.1	-5	ribo-lncRNA
ENSMUST00000176134.1_5430405H02RIK-002	A1	F	N	A0	A1	A0	A0	A1	0.14	0.71	0.61	0.1	-4.5	ribo-lncRNA
ENSMUST00000124818.1_SNHG15-004	F	A0	A2	A3	A1	A1	A1	N	0.14	0.71	0.61	0.1	-1	ribo-lncRNA
ENSMUST00000205178.1_GM44044-001	N	A1	A1	A2	F	A0	A1	A0	0.14	0.71	0.61	0.1	-3	ribo-lncRNA
ENSMUST00000181191.1_A330069E16RIK-201	F	A0	A1	A1	A2	N	A1	A0	0.14	0.71	0.61	0.1	-3	ribo-lncRNA
ENSMUST00000180671.1_GM4419-201	A0	F	A1	A0	A1	N	A0	A1	0.14	0.71	0.61	0.1	-4.5	ribo-lncRNA
ENSMUST00000212411.1_RP23-115O21.3-001	A3	N	F	A0	A0	A1	A0	A2	0.14	0.71	0.61	0.1	-2	ribo-lncRNA
ENSMUST00000124975.1_GM13166-003	A0	A2	A0	A2	N	A3	F	A1	0.14	0.71	0.61	0.1	-0.5	ribo-lncRNA
ENSMUST00000139718.8_TMEM134-013	A0	A0	F	A0	A1	N	A1	A1	0.14	0.71	0.61	0.1	-4.5	ribo-lncRNA
ENSMUST00000198984.4_AI506816-003	A3	A1	A2	A2	N	N	A3	N	0.43	1	0.57	0.43	2.5	trans-lncRNA
ENSMUST00000125841.2_ZFAS1-003	A3	A2	A3	A3	N	N	A2	N	0.43	1	0.57	0.43	4	trans-lncRNA
ENSMUST00000199941.4_AI506816-001	A3	N	A2	N	A2	A2	A3	N	0.43	1	0.57	0.43	3.5	trans-lncRNA
ENSMUST00000168012.2_1110002L01RIK-001	A3	A2	A3	A2	N	N	N	A3	0.43	1	0.57	0.43	4	trans-lncRNA
ENSMUST00000201128.1_D5ERTD605E-001	N	A0	A1	A2	N	A0	A0	N	0.43	1	0.57	0.43	-3	ribo-lncRNA
ENSMUST00000145400.7_GM15417-003	A1	A0	N	A1	A1	A0	N	N	0.43	1	0.57	0.43	-3.5	ribo-lncRNA
ENSMUST00000098916.2_GM10699-001	A1	A0	A1	N	A2	N	N	A1	0.43	1	0.57	0.43	-2	ribo-lncRNA
ENSMUST00000100370.1_1700001L05RIK-003	N	A0	A2	N	A2	A1	N	A3	0.43	1	0.57	0.43	0.5	ribo-lncRNA
ENSMUST00000182232.7_SNHG5-002	A0	A2	A3	N	N	N	A1	A1	0.43	1	0.57	0.43	-0.5	ribo-lncRNA
ENSMUST00000182863.1_GM5914-001	A0	A0	N	A0	A1	N	A0	N	0.43	1	0.57	0.43	-4.5	ribo-lncRNA
ENSMUST00000192413.1_GM4430-001	A1	N	A1	A3	A1	N	N	A1	0.43	1	0.57	0.43	-1	ribo-lncRNA
ENSMUST00000181640.1_LPPOS-201	A0	A0	N	N	A2	A2	A1	N	0.43	1	0.57	0.43	-1.5	ribo-lncRNA
ENSMUST00000135512.2_4933431E20RIK-009	A2	N	N	N	A2	A0	A0	A0	0.43	1	0.57	0.43	-2	ribo-lncRNA
ENSMUST00000181416.8_PVT1-005	A0	A0	N	A2	A2	A0	N	N	0.43	1	0.57	0.43	-2	ribo-lncRNA
ENSMUST00000181225.1_1110019D14RIK-002	N	A0	A1	N	A0	A1	N	A2	0.43	1	0.57	0.43	-2.5	ribo-lncRNA
ENSMUST00000131129.1_R74862-002	A3	A1	A1	A0	A1	N	N	N	0.43	1	0.57	0.43	-1.5	ribo-lncRNA
ENSMUST00000181224.1_AU020206-001	A1	A1	A1	A3	N	N	N	A1	0.43	1	0.57	0.43	-1	ribo-lncRNA
ENSMUST00000123544.1_MAP2K3OS-001	A0	A1	A1	A2	A0	N	N	N	0.43	1	0.57	0.43	-2.5	ribo-lncRNA
ENSMUST00000197762.1_GM8066-001	A0	A0	A0	A0	N	N	N	A0	0.43	1	0.57	0.43	-5	ribo-lncRNA
ENSMUST00000140087.1_GM15788-002	A0	N	A1	N	A0	A0	A0	N	0.43	1	0.57	0.43	-4.5	ribo-lncRNA
ENSMUST00000132378.1_2010001A14RIK-002	N	N	N	A0	A0	A1	A1	A1	0.43	1	0.57	0.43	-3.5	ribo-lncRNA
ENSMUST00000136127.1_SNHG3-006	A2	N	A3	A2	N	N	A0	A2	0.43	1	0.57	0.43	1.5	ribo-lncRNA
ENSMUST00000197965.1_9130604C24RIK-001	N	A0	A1	N	A0	N	A0	A1	0.43	1	0.57	0.43	-4	ribo-lncRNA
ENSMUST00000183905.7_LOCKD-002	A0	A0	A1	A0	N	N	A1	N	0.43	1	0.57	0.43	-4	ribo-lncRNA
ENSMUST00000130952.7_TRMT61B-001	A1	N	A2	A0	A3	N	N	A3	0.43	1	0.57	0.43	1	ribo-lncRNA
ENSMUST00000208046.1_GM45109-002	A1	A0	N	N	A1	N	A0	A0	0.43	1	0.57	0.43	-4	ribo-lncRNA
ENSMUST00000197148.1_GM17501-002	A1	N	A3	A2	A0	N	N	A2	0.43	1	0.57	0.43	0.5	ribo-lncRNA
ENSMUST00000160420.7_9930104L06RIK-002	A3	N	A1	A1	A2	N	N	A1	0.43	1	0.57	0.43	0	ribo-lncRNA
ENSMUST00000159006.1_HOTAIRM1-002	A1	A0	A1	A2	N	N	A0	N	0.43	1	0.57	0.43	-2.5	ribo-lncRNA
ENSMUST00000193240.1_GM34267-001	N	A0	A1	A1	A0	N	N	A1	0.43	1	0.57	0.43	-3.5	ribo-lncRNA
ENSMUST00000181837.2_1700113A16RIK-001	N	A0	N	N	A1	A1	A1	A1	0.43	1	0.57	0.43	-3	ribo-lncRNA
ENSMUST00000143260.1_PLATR25-001	N	A2	A2	A1	A3	N	N	A1	0.43	1	0.57	0.43	1	ribo-lncRNA
ENSMUST00000152784.7_GM11423-001	N	A2	N	A1	N	A0	A1	A2	0.43	1	0.57	0.43	-1	ribo-lncRNA
ENSMUST00000145438.1_SNHG20-002	A0	A0	N	N	A0	A0	N	A0	0.43	1	0.57	0.43	-5	ribo-lncRNA
ENSMUST00000181536.2_SNHG18-001	A1	A0	N	A0	A1	N	N	A2	0.43	1	0.57	0.43	-2.5	ribo-lncRNA
ENSMUST00000159544.2_GT(ROSA)26SOR-003	A2	N	N	A2	A1	N	A0	A2	0.43	1	0.57	0.43	0	ribo-lncRNA
ENSMUST00000123117.1_GM21984-001	A2	A1	N	A0	A1	N	N	A1	0.43	1	0.57	0.43	-2	ribo-lncRNA
ENSMUST00000124298.1_6330418K02RIK-001	A0	A0	N	N	A2	N	A0	A1	0.43	1	0.57	0.43	-3	ribo-lncRNA
ENSMUST00000184678.1_1500015A07RIK-001	N	A1	A1	A1	N	N	A0	A0	0.43	1	0.57	0.43	-3.5	ribo-lncRNA
ENSMUST00000178331.7_RAB10OS-008	A0	N	A0	N	A1	N	A0	A2	0.43	1	0.57	0.43	-3	ribo-lncRNA
ENSMUST00000151331.1_SNHG17-005	A2	A2	A1	N	A0	N	A0	N	0.43	1	0.57	0.43	-1.5	ribo-lncRNA
ENSMUST00000135825.8_D030028A08RIK-002	A0	A0	A1	A0	A1	N	N	N	0.43	1	0.57	0.43	-4	ribo-lncRNA
ENSMUST00000198461.1_AI506816-004	A0	A0	A1	A0	N	N	N	A0	0.43	1	0.57	0.43	-4.5	ribo-lncRNA
ENSMUST00000212899.1_RP24-286J21.7-001	A3	N	A3	A0	N	A1	A0	N	0.43	1	0.57	0.43	-0.5	ribo-lncRNA
ENSMUST00000184587.3_1810026B05RIK-008	A2	A1	A1	A0	N	A0	N	N	0.43	1	0.57	0.43	-2.5	ribo-lncRNA
ENSMUST00000137343.7_SNHG12-006	A3	N	A2	A1	N	A0	A1	N	0.43	1	0.57	0.43	-0.5	ribo-lncRNA
ENSMUST00000134195.2_GM29247-001	A1	A2	A2	A2	A1	N	N	N	0.43	1	0.57	0.43	0.5	ribo-lncRNA
ENSMUST00000200694.3_GM43809-001	A2	N	A2	N	A1	A2	A1	N	0.43	1	0.57	0.43	0.5	ribo-lncRNA
ENSMUST00000202826.1_PEG13-001	A3	N	N	A0	A3	A1	A1	N	0.43	1	0.57	0.43	0	ribo-lncRNA
ENSMUST00000154194.1_1700123M08RIK-002	A1	A0	N	A0	A1	N	N	A2	0.43	1	0.57	0.43	-2.5	ribo-lncRNA
ENSMUST00000137579.3_TMEM134-012	A0	A0	N	A0	N	A0	A1	N	0.43	1	0.57	0.43	-4.5	ribo-lncRNA
ENSMUST00000162289.7_GAS5-012	A2	N	A2	A2	A1	A0	N	N	0.43	1	0.57	0.43	0	ribo-lncRNA
ENSMUST00000133766.1_A730017L22RIK-002	N	A0	N	A0	A1	A3	A0	N	0.43	1	0.57	0.43	-2.5	ribo-lncRNA
ENSMUST00000215667.1_BC048559-002	N	A0	A1	A0	A1	N	N	A0	0.43	1	0.57	0.43	-4	ribo-lncRNA
ENSMUST00000145859.2_ZFAS1-004	A2	A2	A2	A3	F	F	A2	A2	0	0.5	0.5	0	3.5	trans-lncRNA
ENSMUST00000133808.1_C330006A16RIK-001	A3	F	F	A1	A2	A3	A3	A3	0	0.5	0.5	0	4	trans-lncRNA
ENSMUST00000206967.1_GM20274-001	A0	A1	A0	A3	F	F	A1	A1	0	0.5	0.5	0	-2.5	ribo-lncRNA
ENSMUST00000128914.1_GM15912-001	F	A0	A0	F	A1	A0	A0	A1	0	0.5	0.5	0	-5	ribo-lncRNA
ENSMUST00000204288.1_GM44386-001	A0	A0	F	F	A1	A0	A0	A0	0	0.5	0.5	0	-5.5	ribo-lncRNA
ENSMUST00000198527.1_4632415L05RIK-001	A1	A1	F	A0	A2	A1	F	A1	0	0.5	0.5	0	-2.5	ribo-lncRNA
ENSMUST00000185351.1_1700008J07RIK-001	F	A1	F	A0	A1	A0	A0	A2	0	0.5	0.5	0	-3.5	ribo-lncRNA
ENSMUST00000192863.1_2900097C17RIK-001	A1	A0	A1	A0	F	F	A1	A2	0	0.5	0.5	0	-3	ribo-lncRNA
ENSMUST00000186016.1_4933411E06RIK-001	A0	A0	F	F	A1	A1	A1	A1	0	0.5	0.5	0	-4	ribo-lncRNA
ENSMUST00000147722.1_GM16211-001	A0	A0	F	A0	A0	F	A0	A1	0	0.5	0.5	0	-5.5	ribo-lncRNA
ENSMUST00000192993.1_GM37110-001	A0	A2	F	A0	A1	F	A1	A1	0	0.5	0.5	0	-3	ribo-lncRNA
ENSMUST00000176016.1_AA465934-003	A1	F	A2	F	A2	A0	A0	A2	0	0.5	0.5	0	-1	ribo-lncRNA
ENSMUST00000211086.1_GM45311-001	F	A0	A0	F	A1	A0	A0	A0	0	0.5	0.5	0	-5.5	ribo-lncRNA
ENSMUST00000199438.1_GM43778-001	F	A0	A0	A0	A0	A0	A0	F	0	0.5	0.5	0	-6	ribo-lncRNA
ENSMUST00000146010.2_EPB41L4AOS-001	F	A0	A3	A2	A1	A0	F	A0	0	0.5	0.5	0	-2	ribo-lncRNA
ENSMUST00000187415.1_GM28512-001	F	A1	A1	A0	A0	A0	A0	F	0	0.5	0.5	0	-5	ribo-lncRNA
ENSMUST00000208332.1_GM45022-001	F	A0	A0	F	A0	A0	A0	A0	0	0.5	0.5	0	-6	ribo-lncRNA
ENSMUST00000132470.1_GM11261-002	F	A0	F	A0	A1	A1	A0	A1	0	0.5	0.5	0	-4.5	ribo-lncRNA
ENSMUST00000180779.1_5430416N02RIK-002	A0	A0	F	A0	A1	F	A1	A1	0	0.5	0.5	0	-4.5	ribo-lncRNA
ENSMUST00000209940.1_GM38947-001	A1	A1	A1	F	A1	F	A1	A0	0	0.5	0.5	0	-3.5	ribo-lncRNA
ENSMUST00000084725.5_D330041H03RIK-201	A0	A0	A0	F	A0	F	A0	A0	0	0.5	0.5	0	-6	ribo-lncRNA
ENSMUST00000134436.1_GM11525-001	A0	F	A1	A0	A0	A0	A0	F	0	0.5	0.5	0	-5.5	ribo-lncRNA
ENSMUST00000166107.1_AY512931-201	F	A0	A0	F	A0	A1	A1	A1	0	0.5	0.5	0	-4.5	ribo-lncRNA
ENSMUST00000192860.1_GM37214-001	A1	A1	A1	A3	F	F	A1	A1	0	0.5	0.5	0	-1.5	ribo-lncRNA
ENSMUST00000190028.6_1810026B05RIK-002	F	A0	F	A0	A1	A0	A1	A1	0	0.5	0.5	0	-4.5	ribo-lncRNA
ENSMUST00000193082.1_GM37086-001	A1	A0	F	F	A1	A1	A1	A1	0	0.5	0.5	0	-3.5	ribo-lncRNA
ENSMUST00000181529.1_GM26610-201	A0	A0	F	F	A0	A0	A0	A0	0	0.5	0.5	0	-6	ribo-lncRNA
ENSMUST00000193241.1_GM37567-001	A0	A1	A1	F	F	A1	A0	A0	0	0.5	0.5	0	-4.5	ribo-lncRNA
ENSMUST00000204247.1_GM44087-001	A1	A1	F	F	A0	A0	A1	A1	0	0.5	0.5	0	-4	ribo-lncRNA
ENSMUST00000137603.1_4930511M06RIK-002	A0	F	F	A0	A0	A0	A1	A1	0	0.5	0.5	0	-5	ribo-lncRNA
ENSMUST00000159404.7_GAS5-015	A3	A2	A2	A2	A2	N	F	N	0.29	0.67	0.48	0.19	3	trans-lncRNA
ENSMUST00000180896.7_1600020E01RIK-001	A1	N	F	A0	N	A0	A0	A0	0.29	0.67	0.48	0.19	-4.5	ribo-lncRNA
ENSMUST00000198509.1_SNHG8-003	A0	A2	N	A3	A1	F	A1	N	0.29	0.67	0.48	0.19	-0.5	ribo-lncRNA
ENSMUST00000203858.1_D830050J10RIK-002	N	F	N	A0	A0	A2	A2	A1	0.29	0.67	0.48	0.19	-1.5	ribo-lncRNA
ENSMUST00000155550.1_GM16230-001	N	A0	A0	A0	A0	F	N	A0	0.29	0.67	0.48	0.19	-5	ribo-lncRNA
ENSMUST00000181800.1_1110046J04RIK-002	A0	A0	N	A0	A1	N	A1	F	0.29	0.67	0.48	0.19	-4	ribo-lncRNA
ENSMUST00000132219.1_GM11851-001	F	A0	A0	A0	A0	A0	N	N	0.29	0.67	0.48	0.19	-5	ribo-lncRNA
ENSMUST00000182819.7_SNHG6-004	A0	A0	A1	A0	N	A0	F	N	0.29	0.67	0.48	0.19	-4.5	ribo-lncRNA
ENSMUST00000203044.2_GM44206-001	F	A2	A3	N	N	A2	A2	A0	0.29	0.67	0.48	0.19	1.5	ribo-lncRNA
ENSMUST00000134527.1_SNHG15-001	F	A1	A3	A2	N	A2	A1	N	0.29	0.67	0.48	0.19	1	ribo-lncRNA
ENSMUST00000188163.1_2900009J06RIK-001	F	A1	N	N	A0	A1	A0	A0	0.29	0.67	0.48	0.19	-4	ribo-lncRNA
ENSMUST00000201818.1_GM19265-001	A1	A0	F	N	A2	A0	N	A0	0.29	0.67	0.48	0.19	-3	ribo-lncRNA
ENSMUST00000136376.1_FBXL12OS-001	A0	A0	N	A0	A0	F	A1	N	0.29	0.67	0.48	0.19	-4.5	ribo-lncRNA
ENSMUST00000161383.2_GM10125-004	F	N	A0	A0	A1	A0	N	A1	0.29	0.67	0.48	0.19	-4	ribo-lncRNA
ENSMUST00000155976.1_GM15614-001	N	A1	A0	F	A0	A0	N	A0	0.29	0.67	0.48	0.19	-4.5	ribo-lncRNA
ENSMUST00000203620.1_GM44206-002	F	A0	N	N	A0	A0	A0	A0	0.29	0.67	0.48	0.19	-5	ribo-lncRNA
ENSMUST00000187421.6_1810026B05RIK-007	A1	N	A0	N	A1	A0	F	A0	0.29	0.67	0.48	0.19	-4	ribo-lncRNA
ENSMUST00000209101.1_GM15396-001	N	A0	A1	A2	F	N	A0	A0	0.29	0.67	0.48	0.19	-3	ribo-lncRNA
ENSMUST00000195799.1_4933431K14RIK-001	A1	A0	N	A0	A2	N	A1	F	0.29	0.67	0.48	0.19	-2.5	ribo-lncRNA
ENSMUST00000181397.1_GM16386-201	F	A2	A1	A0	A1	N	A0	N	0.29	0.67	0.48	0.19	-2.5	ribo-lncRNA
ENSMUST00000209344.1_GM36445-004	F	A0	A2	A0	A0	N	A0	N	0.29	0.67	0.48	0.19	-3.5	ribo-lncRNA
ENSMUST00000142533.1_GM12279-001	N	A0	A0	A0	A0	F	N	A1	0.29	0.67	0.48	0.19	-4.5	ribo-lncRNA
ENSMUST00000197172.4_1700113A16RIK-002	A0	N	A0	N	A1	A1	F	A0	0.29	0.67	0.48	0.19	-4	ribo-lncRNA
ENSMUST00000159890.7_GAS5-005	A2	A2	A1	A2	A0	N	F	N	0.29	0.67	0.48	0.19	0	ribo-lncRNA
ENSMUST00000150312.1_9130204K15RIK-001	A0	F	A1	A0	N	A0	A0	N	0.29	0.67	0.48	0.19	-4.5	ribo-lncRNA
ENSMUST00000179924.7_RAB10OS-010	A1	N	A0	N	A1	A0	A0	F	0.29	0.67	0.48	0.19	-4	ribo-lncRNA
ENSMUST00000141090.7_SNHG3-003	A2	A2	N	A3	N	N	N	A2	0.57	1	0.43	0.57	2.5	trans-lncRNA
ENSMUST00000181570.1_GPR137B-PS-201	A3	A2	N	A2	A2	N	N	N	0.57	1	0.43	0.57	2.5	trans-lncRNA
ENSMUST00000198856.1_GM43549-001	A3	A2	A2	A2	N	N	N	N	0.57	1	0.43	0.57	2.5	trans-lncRNA
ENSMUST00000202466.3_CCT6A-005	A3	A3	A3	N	N	A3	N	N	0.57	1	0.43	0.57	4	trans-lncRNA
ENSMUST00000180149.1_1110002L01RIK-003	A3	N	A3	A2	N	N	N	A3	0.57	1	0.43	0.57	3.5	trans-lncRNA
ENSMUST00000144232.7_MKLN1OS-003	A1	N	N	N	A2	N	A0	A1	0.57	1	0.43	0.57	-1.5	ribo-lncRNA
ENSMUST00000176215.1_RAB26OS-002	A0	A0	N	A2	N	N	N	A1	0.57	1	0.43	0.57	-2	ribo-lncRNA
ENSMUST00000131345.7_4933431E20RIK-001	A1	N	N	N	A2	N	A0	A1	0.57	1	0.43	0.57	-1.5	ribo-lncRNA
ENSMUST00000148807.8_TMEM134-011	N	A1	N	N	N	A0	A1	A1	0.57	1	0.43	0.57	-2.5	ribo-lncRNA
ENSMUST00000151921.7_E130307A14RIK-002	A1	A0	N	N	A2	N	N	A1	0.57	1	0.43	0.57	-1.5	ribo-lncRNA
ENSMUST00000129379.1_GM11767-001	A1	N	N	N	A1	N	A1	A1	0.57	1	0.43	0.57	-2	ribo-lncRNA
ENSMUST00000168897.1_GM17103-001	N	A0	A1	A0	A0	N	N	N	0.57	1	0.43	0.57	-3.5	ribo-lncRNA
ENSMUST00000182956.7_PVT1-001	A2	N	A1	A3	A2	N	N	N	0.57	1	0.43	0.57	1.5	ribo-lncRNA
ENSMUST00000147487.1_B130055M24RIK-002	N	A1	A0	A1	N	N	N	A1	0.57	1	0.43	0.57	-2.5	ribo-lncRNA
ENSMUST00000143836.7_MEG3-003	A1	A1	A2	N	A0	N	N	N	0.57	1	0.43	0.57	-1.5	ribo-lncRNA
ENSMUST00000196532.1_GM43836-001	A1	N	A1	A0	N	A0	N	N	0.57	1	0.43	0.57	-3	ribo-lncRNA
ENSMUST00000167415.7_GT(ROSA)26SOR-004	N	A0	N	A0	N	N	A0	A1	0.57	1	0.43	0.57	-3.5	ribo-lncRNA
ENSMUST00000182770.7_RIAN-002	A0	A1	A0	N	A0	N	N	N	0.57	1	0.43	0.57	-3.5	ribo-lncRNA
ENSMUST00000149246.7_2410018L13RIK-002	N	A2	A2	N	A1	N	A1	N	0.57	1	0.43	0.57	0	ribo-lncRNA
ENSMUST00000181189.2_2310010J17RIK-001	A1	A1	N	N	A0	A0	N	N	0.57	1	0.43	0.57	-3	ribo-lncRNA
ENSMUST00000145971.1_E130307A14RIK-007	A0	N	N	N	A1	N	A0	A0	0.57	1	0.43	0.57	-3.5	ribo-lncRNA
ENSMUST00000136862.7_E130307A14RIK-011	A0	A0	N	N	A1	N	N	A0	0.57	1	0.43	0.57	-3.5	ribo-lncRNA
ENSMUST00000181960.2_1300002E11RIK-002	A0	A1	N	N	A0	N	N	A1	0.57	1	0.43	0.57	-3	ribo-lncRNA
ENSMUST00000189386.1_2310040G24RIK-001	N	N	A1	N	A1	A1	A0	N	0.57	1	0.43	0.57	-2.5	ribo-lncRNA
ENSMUST00000183297.7_PVT1-003	A1	N	A2	A3	A2	N	N	N	0.57	1	0.43	0.57	1.5	ribo-lncRNA
ENSMUST00000186597.1_GM10138-001	N	A1	N	A0	N	N	A2	A1	0.57	1	0.43	0.57	-1.5	ribo-lncRNA
ENSMUST00000181259.7_D330041H03RIK-003	A0	A0	N	A1	N	N	A0	N	0.57	1	0.43	0.57	-3.5	ribo-lncRNA
ENSMUST00000181214.2_2610203C20RIK-002	A0	A0	N	A0	A1	N	N	N	0.57	1	0.43	0.57	-3.5	ribo-lncRNA
ENSMUST00000176201.1_GM20707-001	N	A1	A2	A0	N	N	A0	N	0.57	1	0.43	0.57	-2	ribo-lncRNA
ENSMUST00000215356.1_1700048O20RIK-002	A0	N	N	A3	N	N	A0	A3	0.57	1	0.43	0.57	0	ribo-lncRNA
ENSMUST00000129245.7_MEG3-005	A0	A2	A3	N	A1	N	N	N	0.57	1	0.43	0.57	0	ribo-lncRNA
ENSMUST00000211969.1_RP24-178J22.1-001	A0	A0	N	A0	N	A0	N	N	0.57	1	0.43	0.57	-4	ribo-lncRNA
ENSMUST00000145042.1_5930430L01RIK-001	N	A0	N	A1	A1	N	A2	N	0.57	1	0.43	0.57	-1.5	ribo-lncRNA
ENSMUST00000180432.8_PVT1-004	A1	N	A0	A3	A2	N	N	N	0.57	1	0.43	0.57	0	ribo-lncRNA
ENSMUST00000143821.1_A430018G15RIK-001	N	N	N	N	A1	A1	A1	A0	0.57	1	0.43	0.57	-2.5	ribo-lncRNA
ENSMUST00000127555.1_TMEM134-007	A0	A0	N	N	N	A0	A0	N	0.57	1	0.43	0.57	-4	ribo-lncRNA
ENSMUST00000184504.1_LOCKD-005	A0	N	A0	A1	N	N	A1	N	0.57	1	0.43	0.57	-3	ribo-lncRNA
ENSMUST00000185650.1_SNHG4-004	A0	A0	A0	A0	N	N	N	N	0.57	1	0.43	0.57	-4	ribo-lncRNA
ENSMUST00000161461.7_GAS5-004	A3	A2	N	N	A1	A0	N	N	0.57	1	0.43	0.57	0	ribo-lncRNA
ENSMUST00000174338.1_GM20544-001	N	A0	A1	A1	A0	N	N	N	0.57	1	0.43	0.57	-3	ribo-lncRNA
ENSMUST00000180958.1_GM17690-001	A1	N	N	A0	N	A0	N	A2	0.57	1	0.43	0.57	-2	ribo-lncRNA
ENSMUST00000204738.2_1600020E01RIK-003	N	A0	A0	A0	A1	N	N	N	0.57	1	0.43	0.57	-3.5	ribo-lncRNA
ENSMUST00000135257.8_TMEM134-015	A0	N	N	N	A0	A0	A1	N	0.57	1	0.43	0.57	-3.5	ribo-lncRNA
ENSMUST00000038032.4_5033430I15RIK-001	A1	A0	N	N	A1	A0	N	N	0.57	1	0.43	0.57	-3	ribo-lncRNA
ENSMUST00000146227.7_5530601H04RIK-011	A0	N	A0	N	A1	N	A0	N	0.57	1	0.43	0.57	-3.5	ribo-lncRNA
ENSMUST00000152342.2_GM44641-001	A0	N	A0	N	A0	N	A0	N	0.57	1	0.43	0.57	-4	ribo-lncRNA
ENSMUST00000181034.1_C330013E15RIK-201	N	N	N	N	A2	A1	A1	A1	0.57	1	0.43	0.57	-1	ribo-lncRNA
ENSMUST00000185820.6_TCTN2-001	A2	A2	N	A1	A2	N	N	N	0.57	1	0.43	0.57	1	ribo-lncRNA
ENSMUST00000205852.1_SNHG1-013	A0	A0	A1	N	A0	N	N	N	0.57	1	0.43	0.57	-3.5	ribo-lncRNA
ENSMUST00000146671.7_GM13166-002	N	A2	A2	N	N	A2	N	A1	0.57	1	0.43	0.57	1	ribo-lncRNA
ENSMUST00000183083.7_BVHT-002	N	A0	A1	A0	N	N	A0	N	0.57	1	0.43	0.57	-3.5	ribo-lncRNA
ENSMUST00000214560.1_00R_PGAP2-027	A3	N	A0	N	N	N	A0	A2	0.57	1	0.43	0.57	-0.5	ribo-lncRNA
ENSMUST00000206113.1_SNHG1-006	A3	N	N	N	N	A0	A2	A1	0.57	1	0.43	0.57	0	ribo-lncRNA
ENSMUST00000177150.1_AA465934-002	N	A2	A2	N	N	N	A0	A2	0.57	1	0.43	0.57	0.5	ribo-lncRNA
ENSMUST00000167899.2_GM17484-001	A0	N	N	A0	A1	N	N	A1	0.57	1	0.43	0.57	-3	ribo-lncRNA
ENSMUST00000140267.8_TMEM134-001	N	N	A1	N	N	A1	A0	A0	0.57	1	0.43	0.57	-3	ribo-lncRNA
ENSMUST00000188852.1_1700097N02RIK-001	N	A0	A1	N	N	N	A1	A1	0.57	1	0.43	0.57	-2.5	ribo-lncRNA
ENSMUST00000197362.1_GM42634-001	A1	N	A0	A0	N	A0	N	N	0.57	1	0.43	0.57	-3.5	ribo-lncRNA
ENSMUST00000209493.1_GM6658-001	N	A0	A1	N	A2	N	N	A0	0.57	1	0.43	0.57	-2	ribo-lncRNA
ENSMUST00000214777.1_1700048O20RIK-001	A0	N	N	A1	A2	N	N	A3	0.57	1	0.43	0.57	0	ribo-lncRNA
ENSMUST00000209142.1_RP23-75I5.1-001	N	A0	A1	A0	N	A0	N	N	0.57	1	0.43	0.57	-3.5	ribo-lncRNA
ENSMUST00000182758.1_GM2694-007	A0	A2	N	N	A1	N	N	A0	0.57	1	0.43	0.57	-2	ribo-lncRNA
ENSMUST00000142712.1_2410080I02RIK-001	N	A0	A1	A0	A0	N	N	N	0.57	1	0.43	0.57	-3.5	ribo-lncRNA
ENSMUST00000180698.1_2810029C07RIK-201	A0	N	N	N	A1	N	A0	A1	0.57	1	0.43	0.57	-3	ribo-lncRNA
ENSMUST00000136051.1_GM11423-002	N	A0	N	A0	N	A0	N	A2	0.57	1	0.43	0.57	-2.5	ribo-lncRNA
ENSMUST00000137463.7_GM14230-001	N	A2	A2	A2	N	N	N	A1	0.57	1	0.43	0.57	1	ribo-lncRNA
ENSMUST00000162890.1_0610040B10RIK-002	N	A0	N	N	A1	N	A0	A1	0.57	1	0.43	0.57	-3	ribo-lncRNA
ENSMUST00000180836.7_2810429I04RIK-005	N	A2	A2	A0	N	N	A0	N	0.57	1	0.43	0.57	-1	ribo-lncRNA
ENSMUST00000136454.1_APPBP2OS-001	N	A1	A1	N	N	A1	N	A1	0.57	1	0.43	0.57	-2	ribo-lncRNA
ENSMUST00000189625.1_1700030C10RIK-001	A1	A0	A2	N	N	N	A0	N	0.57	1	0.43	0.57	-2	ribo-lncRNA
ENSMUST00000197551.1_2700038G22RIK-002	A2	A1	A1	A2	N	N	N	N	0.57	1	0.43	0.57	0	ribo-lncRNA
ENSMUST00000144366.7_5530601H04RIK-016	A0	A0	A0	N	N	N	A0	N	0.57	1	0.43	0.57	-4	ribo-lncRNA
ENSMUST00000163493.2_2810468N07RIK-001	A3	A0	N	N	A2	N	N	A1	0.57	1	0.43	0.57	0	ribo-lncRNA
ENSMUST00000132559.1_HOTAIRM1-001	A1	A0	N	A1	N	N	A0	N	0.57	1	0.43	0.57	-3	ribo-lncRNA
ENSMUST00000182075.7_PVT1-006	A1	N	A1	A3	A1	N	N	N	0.57	1	0.43	0.57	-0.5	ribo-lncRNA
ENSMUST00000065709.11_GAS5-023	A3	N	A2	N	A1	A0	N	N	0.57	1	0.43	0.57	0	ribo-lncRNA
ENSMUST00000181809.1_GM4349-001	N	A2	A1	A2	N	N	N	A2	0.57	1	0.43	0.57	1	ribo-lncRNA
ENSMUST00000180951.2_D130017N08RIK-002	A1	N	A1	N	A2	N	N	A2	0.57	1	0.43	0.57	0	ribo-lncRNA
ENSMUST00000152125.7_SNHG17-006	N	A2	A1	A2	N	N	A2	N	0.57	1	0.43	0.57	1	ribo-lncRNA
ENSMUST00000197095.4_4933404O12RIK-004	N	A2	A1	A2	N	N	N	A1	0.57	1	0.43	0.57	0	ribo-lncRNA
ENSMUST00000181137.1_4930526L06RIK-001	N	A0	A1	N	N	A0	N	A0	0.57	1	0.43	0.57	-3.5	ribo-lncRNA
ENSMUST00000123462.7_A230072C01RIK-001	A0	N	N	N	A1	A0	A0	N	0.57	1	0.43	0.57	-3.5	ribo-lncRNA
ENSMUST00000181527.1_RIAN-004	A1	A0	A1	N	A0	N	N	N	0.57	1	0.43	0.57	-3	ribo-lncRNA
ENSMUST00000202033.1_GM43809-002	A2	N	N	N	N	A1	A2	A2	0.57	1	0.43	0.57	1	ribo-lncRNA
ENSMUST00000203964.1_GM44183-001	A1	A1	N	N	N	N	A1	A1	0.57	1	0.43	0.57	-2	ribo-lncRNA
ENSMUST00000154354.1_2610507I01RIK-001	A2	N	N	N	A2	A2	A1	N	0.57	1	0.43	0.57	1	ribo-lncRNA
ENSMUST00000138592.1_SNHG17-008	A0	N	N	A0	N	A0	A0	N	0.57	1	0.43	0.57	-4	ribo-lncRNA
ENSMUST00000163781.1_9330020H09RIK-001	N	A0	N	A0	A1	N	N	A1	0.57	1	0.43	0.57	-3	ribo-lncRNA
ENSMUST00000190235.1_GM2415-004	A1	N	N	N	A2	N	A1	A1	0.57	1	0.43	0.57	-1	ribo-lncRNA
ENSMUST00000124738.1_GM12992-002	A0	A1	N	A2	N	N	N	A1	0.57	1	0.43	0.57	-1.5	ribo-lncRNA
ENSMUST00000184319.1_2310009A05RIK-002	N	A1	N	A2	A1	A1	N	N	0.57	1	0.43	0.57	-1	ribo-lncRNA
ENSMUST00000174754.7_4930481A15RIK-003	N	A0	N	N	A0	A0	N	A1	0.57	1	0.43	0.57	-3.5	ribo-lncRNA
ENSMUST00000149830.7_E130307A14RIK-005	A0	N	N	A0	A2	N	N	A1	0.57	1	0.43	0.57	-2	ribo-lncRNA
ENSMUST00000174714.7_1110038B12RIK-004	A0	A0	A1	A2	N	N	N	N	0.57	1	0.43	0.57	-2	ribo-lncRNA
ENSMUST00000207577.1_RP24-120F8.1-001	N	A0	A0	A1	A0	N	N	N	0.57	1	0.43	0.57	-3.5	ribo-lncRNA
ENSMUST00000135421.7_2410018L13RIK-003	N	A2	A1	A0	A1	N	N	N	0.57	1	0.43	0.57	-1.5	ribo-lncRNA
ENSMUST00000180690.1_2500002B13RIK-001	A0	A1	A1	A3	N	N	N	N	0.57	1	0.43	0.57	-1	ribo-lncRNA
ENSMUST00000138486.1_GM14005-005	A1	N	A0	A1	N	N	A2	N	0.57	1	0.43	0.57	-1.5	ribo-lncRNA
ENSMUST00000183215.7_RIAN-010	A0	A1	A2	N	A1	N	N	N	0.57	1	0.43	0.57	-1.5	ribo-lncRNA
ENSMUST00000148700.1_GM14340-001	F	F	A0	A0	A0	A0	N	A1	0.14	0.43	0.37	0.06	-4.5	other
ENSMUST00000181871.1_1700086O06RIK-202	F	A0	A1	A0	A1	A0	F	N	0.14	0.43	0.37	0.06	-4	other
ENSMUST00000144542.1_GM15952-002	A0	A0	F	A0	A0	F	A0	N	0.14	0.43	0.37	0.06	-5	other
ENSMUST00000203549.1_GM44202-001	F	A0	A0	N	A1	A0	A0	F	0.14	0.43	0.37	0.06	-4.5	other
ENSMUST00000180775.1_FAM120AOS-201	F	N	F	A0	A1	A1	A2	A1	0.14	0.43	0.37	0.06	-2	other
ENSMUST00000161229.7_GAS5-003	A2	A1	A1	A1	A0	F	F	N	0.14	0.43	0.37	0.06	-2	other
ENSMUST00000181720.1_C430014B12RIK-001	F	A0	F	A0	A1	A1	N	A1	0.14	0.43	0.37	0.06	-3.5	other
ENSMUST00000191186.1_5031425E22RIK-003	F	A0	A1	F	N	A0	A1	A1	0.14	0.43	0.37	0.06	-3.5	other
ENSMUST00000193511.1_5530400K19RIK-001	F	A0	A1	A0	F	A0	N	A0	0.14	0.43	0.37	0.06	-4.5	other
ENSMUST00000181819.1_GM16740-001	F	A1	A1	A0	N	A1	F	A1	0.14	0.43	0.37	0.06	-3	other
ENSMUST00000116172.1_GM11175-201	A0	A0	F	N	A2	A0	F	A0	0.14	0.43	0.37	0.06	-3.5	other
ENSMUST00000173523.1_MALAT1-004	A2	A2	A2	A2	F	F	A2	N	0.14	0.43	0.37	0.06	2.5	other
ENSMUST00000206810.1_GM44685-001	F	F	A1	N	A1	A0	A0	A1	0.14	0.43	0.37	0.06	-3.5	other
ENSMUST00000185931.6_1600010M07RIK-002	A0	F	F	A0	A1	A0	N	A0	0.14	0.43	0.37	0.06	-4.5	other
ENSMUST00000146456.1_8430429K09RIK-004	A0	A0	A1	A0	A1	N	F	F	0.14	0.43	0.37	0.06	-4	other
ENSMUST00000151825.1_GM16062-001	F	A0	N	A0	A1	A0	F	A0	0.14	0.43	0.37	0.06	-4.5	other
ENSMUST00000181090.7_1110019D14RIK-001	F	A0	A0	A0	A0	A0	N	F	0.14	0.43	0.37	0.06	-5	other
ENSMUST00000181106.2_GM26737-001	A0	A0	A1	A0	F	F	N	A1	0.14	0.43	0.37	0.06	-4	other
ENSMUST00000128000.7_SNHG12-003	A0	A0	F	A0	A1	A0	F	N	0.14	0.43	0.37	0.06	-4.5	other
ENSMUST00000132210.1_GM15787-004	F	A0	A0	F	A1	A1	N	A0	0.14	0.43	0.37	0.06	-4	other
ENSMUST00000153616.8_5430405H02RIK-001	A0	F	F	A0	A1	N	A1	A1	0.14	0.43	0.37	0.06	-3.5	other
ENSMUST00000173499.1_MALAT1-003	A2	A2	A2	A3	F	F	A2	N	0.14	0.43	0.37	0.06	3	other
ENSMUST00000172817.1_PLATR17-001	N	A1	A2	F	A0	N	N	A1	0.43	0.6	0.34	0.26	-1.5	other
ENSMUST00000184554.7_1810026B05RIK-006	A1	N	F	N	A2	N	A1	A1	0.43	0.6	0.34	0.26	-1	other
ENSMUST00000101522.2_5031425E22RIK-201	N	A1	N	A0	F	A1	A1	N	0.43	0.6	0.34	0.26	-2.5	other
ENSMUST00000063103.4_1700048O20RIK-201	A0	F	N	A1	A2	N	N	A3	0.43	0.6	0.34	0.26	0	other
ENSMUST00000140736.1_TACO1OS-001	F	A0	N	N	A2	A0	N	A2	0.43	0.6	0.34	0.26	-1	other
ENSMUST00000133694.1_GM15406-001	N	F	N	A0	A0	A0	A0	N	0.43	0.6	0.34	0.26	-4	other
ENSMUST00000208927.1_GM45109-003	A0	A0	N	F	A1	N	A0	N	0.43	0.6	0.34	0.26	-3.5	other
ENSMUST00000074702.9_GM10125-001	A0	A0	N	F	A1	A0	N	N	0.43	0.6	0.34	0.26	-3.5	other
ENSMUST00000187458.1_2510046G10RIK-001	N	A0	N	A0	A0	A1	F	N	0.43	0.6	0.34	0.26	-3.5	other
ENSMUST00000206786.1_SNHG1-017	A0	A1	A0	A0	N	N	F	N	0.43	0.6	0.34	0.26	-3.5	other
ENSMUST00000185313.1_2310039L15RIK-001	A0	A0	N	N	A0	A0	N	F	0.43	0.6	0.34	0.26	-4	other
ENSMUST00000191636.1_GM37065-003	A0	A1	A1	N	F	N	N	A0	0.43	0.6	0.34	0.26	-3	other
ENSMUST00000156974.7_5530601H04RIK-004	A2	N	A1	A0	A1	N	F	N	0.43	0.6	0.34	0.26	-1.5	other
ENSMUST00000205539.1_SNHG1-002	A2	A1	A1	A2	N	N	F	N	0.43	0.6	0.34	0.26	0	other
ENSMUST00000130416.1_GM13936-001	N	A0	A0	F	A0	A0	N	N	0.43	0.6	0.34	0.26	-4	other
ENSMUST00000150613.1_GM15545-002	N	A2	A0	A0	N	N	A0	F	0.43	0.6	0.34	0.26	-2.5	other
ENSMUST00000180800.1_D130020L05RIK-201	N	A0	A1	F	N	A0	N	A0	0.43	0.6	0.34	0.26	-3.5	other
ENSMUST00000136378.1_ZFAS1-002	A1	A2	N	A3	A1	N	F	N	0.43	0.6	0.34	0.26	0.5	other
ENSMUST00000199645.1_SNHG8-002	A0	A2	N	A2	N	F	A1	N	0.43	0.6	0.34	0.26	-0.5	other
ENSMUST00000216055.1_RP23-212C9.3-001	A3	A0	A2	A1	N	F	N	N	0.43	0.6	0.34	0.26	0	other
ENSMUST00000141843.7_GM11457-001	F	A1	A0	N	A0	N	N	A0	0.43	0.6	0.34	0.26	-3.5	other
ENSMUST00000149247.1_GM13075-001	N	A1	A1	A2	F	N	A1	N	0.43	0.6	0.34	0.26	-1	other
ENSMUST00000214568.1_1700063D05RIK-005	A3	A0	A1	F	A1	N	N	N	0.43	0.6	0.34	0.26	-1	other
ENSMUST00000128131.1_SNHG12-004	A0	A1	A1	A0	N	N	F	N	0.43	0.6	0.34	0.26	-3	other
ENSMUST00000182046.1_GM5914-002	A0	A0	F	A0	A0	N	N	N	0.43	0.6	0.34	0.26	-4	other
ENSMUST00000183194.1_TMEM147OS-002	A0	A0	N	N	A1	A0	F	N	0.43	0.6	0.34	0.26	-3.5	other
ENSMUST00000135110.1_A730017L22RIK-003	A0	F	N	A0	A1	A2	N	N	0.43	0.6	0.34	0.26	-2	other
ENSMUST00000172501.7_1110038B12RIK-001	A3	N	F	N	N	A0	A1	A1	0.43	0.6	0.34	0.26	-1	other
ENSMUST00000206519.1_SNHG1-003	A1	A1	A1	A2	N	N	F	N	0.43	0.6	0.34	0.26	-1	other
ENSMUST00000126967.1_GM13375-001	A0	A0	A0	F	A1	N	N	N	0.43	0.6	0.34	0.26	-3.5	other
ENSMUST00000185686.1_GM29514-002	A0	A0	A1	F	A1	N	N	N	0.43	0.6	0.34	0.26	-3	other
ENSMUST00000182488.1_RP24-63G4.14-001	F	A0	N	N	A0	N	A0	A0	0.43	0.6	0.34	0.26	-4	other
ENSMUST00000184855.7_1810026B05RIK-001	A0	N	F	A0	N	A0	A1	N	0.43	0.6	0.34	0.26	-3.5	other
ENSMUST00000208646.1_GM15506-002	A0	A0	N	A0	A1	F	N	N	0.43	0.6	0.34	0.26	-3.5	other
ENSMUST00000129876.1_A630052C17RIK-001	A1	N	F	N	A1	A0	N	A0	0.43	0.6	0.34	0.26	-3	other
ENSMUST00000182141.1_PVT1-009	A0	N	A0	A2	A1	N	N	F	0.43	0.6	0.34	0.26	-2	other
ENSMUST00000133449.7_SNHG17-001	A0	A2	F	N	N	N	A0	A2	0.43	0.6	0.34	0.26	-1	other
ENSMUST00000150171.1_GM12976-001	N	A1	F	A0	A0	A0	N	N	0.43	0.6	0.34	0.26	-3.5	other
ENSMUST00000139014.1_2900052L18RIK-001	F	A0	N	A0	A1	A0	N	N	0.43	0.6	0.34	0.26	-3.5	other
ENSMUST00000168521.1_E130317F20RIK-001	F	A0	N	A0	A1	N	N	A2	0.43	0.6	0.34	0.26	-2	other
ENSMUST00000197184.1_GM42900-001	A0	A0	A0	F	N	A0	N	N	0.43	0.6	0.34	0.26	-4	other
ENSMUST00000191751.1_GM38143-001	N	F	A0	A0	A1	N	A0	N	0.43	0.6	0.34	0.26	-3.5	other
ENSMUST00000141846.1_B230369F24RIK-001	A0	F	N	A0	A1	A1	N	N	0.43	0.6	0.34	0.26	-3	other
ENSMUST00000181757.7_1700086O06RIK-201	A1	N	N	A1	A1	N	N	N	0.71	1	0.29	0.71	-1.5	other
ENSMUST00000140069.1_2010001A14RIK-003	A0	N	N	N	N	N	A1	A1	0.71	1	0.29	0.71	-2	other
ENSMUST00000124394.2_GM28050-002	N	A0	N	N	A0	N	N	A0	0.71	1	0.29	0.71	-3	other
ENSMUST00000128176.1_A730017L22RIK-001	N	N	N	A1	A2	A3	N	N	0.71	1	0.29	0.71	1	other
ENSMUST00000128160.1_4930481B07RIK-001	N	N	A2	A1	N	N	N	A3	0.71	1	0.29	0.71	1	other
ENSMUST00000209836.1_GM45606-001	A1	N	N	N	A1	N	N	A3	0.71	1	0.29	0.71	0	other
ENSMUST00000185681.1_A930005H10RIK-001	A3	A1	N	A1	N	N	N	N	0.71	1	0.29	0.71	0	other
ENSMUST00000177890.1_1700001L05RIK-004	N	N	A2	N	A0	N	N	A3	0.71	1	0.29	0.71	0.5	other
ENSMUST00000210683.1_GM45351-001	N	N	N	A1	N	A0	A1	N	0.71	1	0.29	0.71	-2	other
ENSMUST00000180102.7_CRNDE-006	N	A0	N	N	N	N	A0	A1	0.71	1	0.29	0.71	-2.5	other
ENSMUST00000197370.4_GM35986-002	N	A0	A1	N	N	A1	N	N	0.71	1	0.29	0.71	-2	other
ENSMUST00000179908.7_RAB10OS-009	A0	N	A0	N	A1	N	N	N	0.71	1	0.29	0.71	-2.5	other
ENSMUST00000146553.7_PLATR14-005	N	A2	A2	N	N	N	N	A0	0.71	1	0.29	0.71	0	other
ENSMUST00000176744.1_GM20684-001	N	N	A1	N	A1	A1	N	N	0.71	1	0.29	0.71	-1.5	other
ENSMUST00000178628.7_1700001L05RIK-001	N	N	A2	N	A2	N	N	A3	0.71	1	0.29	0.71	2	other
ENSMUST00000181697.1_GM26782-202	A2	N	N	N	A3	N	N	A1	0.71	1	0.29	0.71	1	other
ENSMUST00000150529.1_PLATR16-001	N	A2	A1	A2	N	N	N	N	0.71	1	0.29	0.71	0.5	other
ENSMUST00000151217.7_1110018N20RIK-003	A1	N	N	N	A1	N	N	A0	0.71	1	0.29	0.71	-2	other
ENSMUST00000127001.1_2410018L13RIK-004	N	A2	A2	A2	N	N	N	N	0.71	1	0.29	0.71	1.5	other
ENSMUST00000155345.7_2210408F21RIK-001	A0	N	N	N	A2	A0	N	N	0.71	1	0.29	0.71	-1.5	other
ENSMUST00000201775.1_GM20186-003	A1	N	N	N	N	A3	N	A2	0.71	1	0.29	0.71	1	other
ENSMUST00000129175.7_MED9OS-001	N	A0	N	N	A0	N	N	A3	0.71	1	0.29	0.71	-1	other
ENSMUST00000138460.7_5530601H04RIK-001	A1	A1	N	A0	N	N	N	N	0.71	1	0.29	0.71	-2	other
ENSMUST00000178906.1_GM10593-001	N	N	N	N	A2	N	A2	A1	0.71	1	0.29	0.71	0.5	other
ENSMUST00000148326.7_KANTR-005	A2	N	N	A0	A1	N	N	N	0.71	1	0.29	0.71	-1	other
ENSMUST00000123048.1_GM14149-001	A1	N	N	N	N	A1	N	A0	0.71	1	0.29	0.71	-2	other
ENSMUST00000181805.2_4732419C18RIK-001	N	A1	N	A0	N	A1	N	N	0.71	1	0.29	0.71	-2	other
ENSMUST00000199187.1_GM43254-001	A0	N	N	N	A0	N	A0	N	0.71	1	0.29	0.71	-3	other
ENSMUST00000059704.4_4632415L05RIK-201	A0	N	A2	N	A2	N	N	N	0.71	1	0.29	0.71	0	other
ENSMUST00000214107.1_RP24-74P1.1-001	N	A0	A0	N	N	N	N	A2	0.71	1	0.29	0.71	-1.5	other
ENSMUST00000181526.1_2610020C07RIK-201	A0	A0	N	A0	N	N	N	N	0.71	1	0.29	0.71	-3	other
ENSMUST00000184014.7_1500004A13RIK-001	N	A0	N	A0	A3	N	N	N	0.71	1	0.29	0.71	-1	other
ENSMUST00000186011.1_GM37494-004	N	N	A0	N	A0	A1	N	N	0.71	1	0.29	0.71	-2.5	other
ENSMUST00000212158.1_RP24-286J21.7-002	A2	N	A2	N	N	A1	N	N	0.71	1	0.29	0.71	0.5	other
ENSMUST00000143062.1_GM16001-002	A1	N	N	N	A2	N	N	A3	0.71	1	0.29	0.71	1	other
ENSMUST00000134705.1_A830082K12RIK-005	A0	N	N	A0	A0	N	N	N	0.71	1	0.29	0.71	-3	other
ENSMUST00000153057.7_2210408F21RIK-008	A0	N	N	N	A1	A0	N	N	0.71	1	0.29	0.71	-2.5	other
ENSMUST00000127150.7_ZEB2OS-002	A0	A1	N	N	A3	N	N	N	0.71	1	0.29	0.71	-0.5	other
ENSMUST00000180987.1_6230400D17RIK-201	A1	N	N	A0	A0	N	N	N	0.71	1	0.29	0.71	-2.5	other
ENSMUST00000204686.1_GM45193-001	A0	N	N	A0	N	N	N	A1	0.71	1	0.29	0.71	-2.5	other
ENSMUST00000205319.1_GM45018-001	N	A0	A1	N	N	A1	N	N	0.71	1	0.29	0.71	-2	other
ENSMUST00000188983.6_MIR124-2HG-001	A0	A0	N	N	A1	N	N	N	0.71	1	0.29	0.71	-2.5	other
ENSMUST00000155965.1_B230206L02RIK-003	A0	A0	N	N	A1	N	N	N	0.71	1	0.29	0.71	-2.5	other
ENSMUST00000140185.1_2700033N17RIK-001	A1	A1	N	N	N	N	A1	N	0.71	1	0.29	0.71	-1.5	other
ENSMUST00000181510.1_B130046B21RIK-201	A0	A0	N	N	A2	N	N	N	0.71	1	0.29	0.71	-1.5	other
ENSMUST00000181921.1_B230217O12RIK-201	A1	N	N	A0	A1	N	N	N	0.71	1	0.29	0.71	-2	other
ENSMUST00000140028.7_5930412G12RIK-004	A0	A0	N	N	N	N	A0	N	0.71	1	0.29	0.71	-3	other
ENSMUST00000197921.1_GM42690-001	N	A0	N	A0	N	N	N	A1	0.71	1	0.29	0.71	-2.5	other
ENSMUST00000182100.7_RIAN-001	A1	N	A1	N	A0	N	N	N	0.71	1	0.29	0.71	-2	other
ENSMUST00000185173.1_GM7467-001	N	N	N	A0	A2	N	N	A1	0.71	1	0.29	0.71	-1	other
ENSMUST00000182768.7_DLEU2-001	N	N	N	N	A2	A0	A0	N	0.71	1	0.29	0.71	-1.5	other
ENSMUST00000191182.1_A930005H10RIK-003	A2	A1	N	A1	N	N	N	N	0.71	1	0.29	0.71	-0.5	other
ENSMUST00000179637.2_1110002L01RIK-004	N	N	A2	A2	N	N	N	A2	0.71	1	0.29	0.71	1.5	other
ENSMUST00000137351.1_GM13261-001	N	A1	A1	N	N	N	N	A2	0.71	1	0.29	0.71	-0.5	other
ENSMUST00000209728.1_1300002E11RIK-003	A0	N	N	A0	N	N	N	A1	0.71	1	0.29	0.71	-2.5	other
ENSMUST00000181520.1_GM17259-201	N	A0	N	A0	N	N	A0	N	0.71	1	0.29	0.71	-3	other
ENSMUST00000180689.7_PANTR1-006	A2	A0	N	N	A2	N	N	N	0.71	1	0.29	0.71	0	other
ENSMUST00000185152.1_LOCKD-003	A0	N	A1	N	N	N	A1	N	0.71	1	0.29	0.71	-2	other
ENSMUST00000216321.1_RP24-175C20.18-001	A3	N	N	N	A2	N	A1	N	0.71	1	0.29	0.71	1	other
ENSMUST00000156734.1_GM15492-001	N	N	N	A0	A1	N	N	A3	0.71	1	0.29	0.71	-0.5	other
ENSMUST00000179029.1_CRNDE-007	N	N	A0	A0	N	N	N	A0	0.71	1	0.29	0.71	-3	other
ENSMUST00000159363.1_4930581F22RIK-007	N	N	N	A0	N	A0	N	A1	0.71	1	0.29	0.71	-2.5	other
ENSMUST00000189843.1_5033430I15RIK-002	A0	N	N	A0	A0	N	N	N	0.71	1	0.29	0.71	-3	other
ENSMUST00000199155.1_PLATR4-001	N	A0	A1	N	N	A0	N	N	0.71	1	0.29	0.71	-2.5	other
ENSMUST00000188717.1_E330020D12RIK-001	A0	A0	N	N	N	N	N	A0	0.71	1	0.29	0.71	-3	other
ENSMUST00000181475.1_GM6297-201	N	A0	N	N	A0	N	N	A1	0.71	1	0.29	0.71	-2.5	other
ENSMUST00000186291.1_GM20324-001	N	A0	A1	A0	N	N	N	N	0.71	1	0.29	0.71	-2.5	other
ENSMUST00000125662.1_6330418K02RIK-002	A0	N	N	N	A2	N	A0	N	0.71	1	0.29	0.71	-1.5	other
ENSMUST00000138911.1_6330418K02RIK-005	A0	N	N	A0	N	N	A0	N	0.71	1	0.29	0.71	-3	other
ENSMUST00000153969.1_GM15417-004	N	N	N	N	A0	A0	A0	N	0.71	1	0.29	0.71	-3	other
ENSMUST00000182174.7_GM2694-005	N	A2	A0	N	N	N	N	A0	0.71	1	0.29	0.71	-1.5	other
ENSMUST00000124336.1_AV099323-001	N	A0	A0	N	N	N	N	A0	0.71	1	0.29	0.71	-3	other
ENSMUST00000150276.1_NESPAS-001	N	A1	A1	N	N	N	N	A1	0.71	1	0.29	0.71	-1.5	other
ENSMUST00000144085.2_GM21814-201	A0	A1	A2	N	N	N	N	N	0.71	1	0.29	0.71	-1	other
ENSMUST00000201728.1_1110006O24RIK-001	N	N	A0	N	N	N	A1	A1	0.71	1	0.29	0.71	-2	other
ENSMUST00000143887.1_GM53-003	N	N	A0	A1	N	N	A0	N	0.71	1	0.29	0.71	-2.5	other
ENSMUST00000127350.1_PLATR14-004	N	A1	A2	N	N	N	N	A0	0.71	1	0.29	0.71	-1	other
ENSMUST00000182937.7_MIR9-3HG-005	A2	N	N	N	A2	N	N	A2	0.71	1	0.29	0.71	1.5	other
ENSMUST00000200773.1_GM43694-001	A0	A1	N	N	N	A1	N	N	0.71	1	0.29	0.71	-2	other
ENSMUST00000172838.2_GM4425-001	N	A2	A2	A0	N	N	N	N	0.71	1	0.29	0.71	0	other
ENSMUST00000182330.1_TUG1-006	A0	N	N	A0	A0	N	N	N	0.71	1	0.29	0.71	-3	other
ENSMUST00000127989.2_GM16001-001	A1	N	N	N	A2	N	N	A3	0.71	1	0.29	0.71	1	other
ENSMUST00000188198.6_9330159M07RIK-006	N	N	N	A0	N	A0	N	A1	0.71	1	0.29	0.71	-2.5	other
ENSMUST00000156068.2_6330403K07RIK-001	A3	A2	N	N	A3	N	N	N	0.71	1	0.29	0.71	2.5	other
ENSMUST00000210653.1_GM36445-001	N	A0	A1	A0	N	N	N	N	0.71	1	0.29	0.71	-2.5	other
ENSMUST00000184062.1_GM27247-001	A0	N	N	N	A0	N	A0	N	0.71	1	0.29	0.71	-3	other
ENSMUST00000151472.7_NESPAS-002	N	A1	N	A0	N	N	N	A1	0.71	1	0.29	0.71	-2	other
ENSMUST00000199075.1_GM42687-001	A1	N	A0	N	N	A0	N	N	0.71	1	0.29	0.71	-2.5	other
ENSMUST00000180534.1_3110083C13RIK-201	N	A1	N	A0	N	N	N	A0	0.71	1	0.29	0.71	-2.5	other
ENSMUST00000125657.1_CCDC142OS-001	N	N	N	A0	A0	N	N	A1	0.71	1	0.29	0.71	-2.5	other
ENSMUST00000181563.1_GM10561-001	A1	N	N	A1	A2	N	N	N	0.71	1	0.29	0.71	-0.5	other
ENSMUST00000144545.1_A830082K12RIK-003	A1	N	N	A0	A1	N	N	N	0.71	1	0.29	0.71	-2	other
ENSMUST00000147870.1_2010204K13RIK-004	N	A2	N	N	A0	N	N	A2	0.71	1	0.29	0.71	0	other
ENSMUST00000160746.1_GM15954-001	A0	N	N	N	N	A1	A0	N	0.71	1	0.29	0.71	-2.5	other
ENSMUST00000195462.1_9130024F11RIK-003	A1	N	N	A0	A1	N	N	N	0.71	1	0.29	0.71	-2	other
ENSMUST00000181813.1_6430590A07RIK-001	N	N	A1	A1	N	A0	N	N	0.71	1	0.29	0.71	-2	other
ENSMUST00000095903.6_1110002L01RIK-002	N	N	A3	N	A2	N	N	A3	0.71	1	0.29	0.71	2.5	other
ENSMUST00000127409.7_5530601H04RIK-006	A0	N	A1	N	A1	N	N	N	0.71	1	0.29	0.71	-2	other
ENSMUST00000206462.1_SNHG1-012	A0	N	A1	A1	N	N	N	N	0.71	1	0.29	0.71	-2	other
ENSMUST00000184640.1_1500004A13RIK-009	A2	N	N	A0	A3	N	N	N	0.71	1	0.29	0.71	0.5	other
ENSMUST00000136992.7_GM11837-001	A1	A0	N	N	N	N	N	A2	0.71	1	0.29	0.71	-1	other
ENSMUST00000178043.1_GM3892-001	N	N	N	N	A2	N	A2	A2	0.71	1	0.29	0.71	1.5	other
ENSMUST00000139056.2_D730003I15RIK-001	A1	A0	N	N	A1	N	N	N	0.71	1	0.29	0.71	-2	other
ENSMUST00000133630.7_R74862-001	A3	A1	N	N	A1	N	N	N	0.71	1	0.29	0.71	0	other
ENSMUST00000161096.8_GM10125-003	A0	N	N	N	A1	A0	N	N	0.71	1	0.29	0.71	-2.5	other
ENSMUST00000137941.1_SP3OS-004	A2	A2	N	N	N	N	A2	N	0.71	1	0.29	0.71	1.5	other
ENSMUST00000172591.1_GM20492-001	A1	N	N	N	A0	N	N	A0	0.71	1	0.29	0.71	-2.5	other
ENSMUST00000180638.2_3110045C21RIK-001	N	N	N	A0	A1	A0	N	N	0.71	1	0.29	0.71	-2.5	other
ENSMUST00000180830.2_1300002E11RIK-001	A0	A0	N	N	N	A0	N	N	0.71	1	0.29	0.71	-3	other
ENSMUST00000178432.1_GM11008-201	A2	A1	N	N	N	A1	N	N	0.71	1	0.29	0.71	-0.5	other
ENSMUST00000139356.7_E130307A14RIK-008	A1	N	N	N	A0	N	N	A0	0.71	1	0.29	0.71	-2.5	other
ENSMUST00000180962.1_GM19705-004	N	A0	A1	A1	N	N	N	N	0.71	1	0.29	0.71	-2	other
ENSMUST00000137168.2_GM42890-002	A2	N	A0	A2	N	N	N	N	0.71	1	0.29	0.71	0	other
ENSMUST00000151136.1_GM10501-001	A1	N	N	A0	A1	N	N	N	0.71	1	0.29	0.71	-2	other
ENSMUST00000149574.1_GM14964-001	A0	A0	N	N	A1	N	N	N	0.71	1	0.29	0.71	-2.5	other
ENSMUST00000145206.1_2610035D17RIK-004	A0	N	N	N	A1	N	A1	N	0.71	1	0.29	0.71	-2	other
ENSMUST00000130361.7_2410018L13RIK-005	N	A2	A2	A2	N	N	N	N	0.71	1	0.29	0.71	1.5	other
ENSMUST00000049684.6_RAB10OS-004	A1	N	N	A0	N	N	N	A0	0.71	1	0.29	0.71	-2.5	other
ENSMUST00000133884.7_GM12655-001	A0	N	A1	N	A2	N	N	N	0.71	1	0.29	0.71	-1	other
ENSMUST00000144002.7_FOXD2OS-001	N	A0	N	A1	A1	N	N	N	0.71	1	0.29	0.71	-2	other
ENSMUST00000154592.7_GM13166-004	N	N	A0	N	N	A2	N	A2	0.71	1	0.29	0.71	0	other
ENSMUST00000161823.1_4930581F22RIK-006	A0	N	N	A0	N	A1	N	N	0.71	1	0.29	0.71	-2.5	other
ENSMUST00000155816.7_SNHG3-004	A2	N	A3	N	N	N	N	A2	0.71	1	0.29	0.71	2	other
ENSMUST00000155010.1_ATAD3AOS-003	N	N	N	N	A0	N	A0	A0	0.71	1	0.29	0.71	-3	other
ENSMUST00000181764.7_6030443J06RIK-004	N	A0	N	A0	N	N	N	A1	0.71	1	0.29	0.71	-2.5	other
ENSMUST00000130392.7_ELDR-003	A0	A0	N	A0	N	N	N	N	0.71	1	0.29	0.71	-3	other
ENSMUST00000152024.1_GM11837-002	N	N	A0	N	A1	N	N	A2	0.71	1	0.29	0.71	-1	other
ENSMUST00000100706.9_TCTN2-201	N	A3	A2	N	N	N	N	A3	0.71	1	0.29	0.71	2.5	other
ENSMUST00000130827.1_ZEB2OS-001	A0	A1	N	N	A3	N	N	N	0.71	1	0.29	0.71	-0.5	other
ENSMUST00000198455.1_0610040B10RIK-003	N	A0	N	A0	A1	N	N	N	0.71	1	0.29	0.71	-2.5	other
ENSMUST00000181657.8_PVT1-002	A1	N	N	A2	A2	N	N	N	0.71	1	0.29	0.71	0.5	other
ENSMUST00000141454.1_6330418K02RIK-003	N	N	A1	N	N	N	A1	A0	0.71	1	0.29	0.71	-2	other
ENSMUST00000181014.7_D330041H03RIK-002	A0	A0	N	A1	N	N	N	N	0.71	1	0.29	0.71	-2.5	other
ENSMUST00000112103.1_GM38399-001	A2	N	A1	A0	N	N	N	N	0.71	1	0.29	0.71	-1	other
ENSMUST00000189675.1_GM28529-002	N	N	N	N	A0	A0	N	A0	0.71	1	0.29	0.71	-3	other
ENSMUST00000148064.1_GM16278-001	A0	N	N	N	N	N	A1	A1	0.71	1	0.29	0.71	-2	other
ENSMUST00000150627.8_TMEM134-201	A0	A1	F	A0	A1	A0	F	F	0	0.25	0.25	0	-4	other
ENSMUST00000190113.1_GM29562-001	A0	A1	A1	A0	F	F	F	A1	0	0.25	0.25	0	-3.5	other
ENSMUST00000195714.1_GM37305-001	A1	F	F	F	A1	A0	A2	A1	0	0.25	0.25	0	-2	other
ENSMUST00000192388.1_GM36958-001	A1	A0	F	F	A1	F	A1	A1	0	0.25	0.25	0	-3	other
ENSMUST00000146963.1_GM11464-001	F	F	A0	A0	A0	F	A0	A1	0	0.25	0.25	0	-4.5	other
ENSMUST00000198600.1_5830487J09RIK-001	A0	F	A0	F	A0	F	A0	A1	0	0.25	0.25	0	-4.5	other
ENSMUST00000198676.1_GM43042-001	A1	A1	F	F	A0	F	A1	A1	0	0.25	0.25	0	-3	other
ENSMUST00000192251.1_GM37105-001	F	F	F	A0	A0	A0	A0	A0	0	0.25	0.25	0	-5	other
ENSMUST00000199642.1_GM42520-001	F	A0	A1	F	F	A0	A0	A0	0	0.25	0.25	0	-4.5	other
ENSMUST00000198760.1_GM43830-001	F	A1	F	F	A1	A1	A0	A1	0	0.25	0.25	0	-3	other
ENSMUST00000172812.2_MALAT1-001	A2	A2	A2	F	F	F	A2	A1	0	0.25	0.25	0	1.5	other
ENSMUST00000181337.1_GM6410-001	F	A0	F	F	A1	A0	A0	A2	0	0.25	0.25	0	-3	other
ENSMUST00000214211.1_RP24-340L11.5-001	F	A0	F	F	A0	A0	A0	A0	0	0.25	0.25	0	-5	other
ENSMUST00000150906.1_GM15879-002	F	A1	F	A2	A1	F	A2	A0	0	0.25	0.25	0	-1	other
ENSMUST00000193249.1_GM37746-001	F	A0	A0	F	A0	F	A0	A0	0	0.25	0.25	0	-5	other
ENSMUST00000201732.1_GM42847-001	A0	A1	A1	F	F	F	A1	A1	0	0.25	0.25	0	-3	other
ENSMUST00000192632.1_GM36976-001	A0	A0	F	F	A2	F	A1	A1	0	0.25	0.25	0	-2.5	other
ENSMUST00000181140.1_GM26664-201	F	F	A0	A0	A0	F	A0	A0	0	0.25	0.25	0	-5	other
ENSMUST00000143781.1_CEP112IT-001	F	A2	A0	F	F	A0	A0	A1	0	0.25	0.25	0	-3	other
ENSMUST00000215028.1_RP23-285L15.1-001	A3	A1	A3	F	F	F	A1	A1	0	0.25	0.25	0	0.5	other
ENSMUST00000193102.1_SNHG14-015	A1	F	A0	A3	F	F	A1	A1	0	0.25	0.25	0	-1.5	other
ENSMUST00000136927.1_GM11714-001	F	F	A0	A0	A1	A0	A0	F	0	0.25	0.25	0	-4.5	other
ENSMUST00000212232.1_RP23-127B8.7-002	A0	F	A1	A0	A2	F	A0	F	0	0.25	0.25	0	-3	other
ENSMUST00000197831.1_GM42513-001	A1	A1	F	F	A1	F	A1	A1	0	0.25	0.25	0	-2.5	other
ENSMUST00000199123.1_GM43138-001	F	A0	A0	A2	F	F	A1	A0	0	0.25	0.25	0	-3	other
ENSMUST00000196390.1_GM42553-001	A1	A1	A0	F	F	F	A1	A1	0	0.25	0.25	0	-3	other
ENSMUST00000192000.1_GM37065-002	N	A1	A1	A3	F	F	N	A1	0.29	0.33	0.24	0.1	-0.5	other
ENSMUST00000126646.1_A230083N12RIK-001	N	F	F	A0	A0	A0	N	A1	0.29	0.33	0.24	0.1	-3.5	other
ENSMUST00000131221.1_2310058D17RIK-001	A0	F	N	A0	A2	A1	N	F	0.29	0.33	0.24	0.1	-2	other
ENSMUST00000132370.8_4933439K11RIK-002	N	A1	F	A0	A0	F	N	A0	0.29	0.33	0.24	0.1	-3.5	other
ENSMUST00000203819.1_GM44136-001	A0	A0	A0	F	A0	F	N	N	0.29	0.33	0.24	0.1	-4	other
ENSMUST00000136518.7_FIRRE-003	F	A0	A0	N	A0	A0	F	N	0.29	0.33	0.24	0.1	-4	other
ENSMUST00000182370.1_RIAN-017	F	A0	A0	A0	A0	N	N	F	0.29	0.33	0.24	0.1	-4	other
ENSMUST00000182265.2_GM26944-001	F	A0	F	A0	A0	A0	N	N	0.29	0.33	0.24	0.1	-4	other
ENSMUST00000174415.1_4930481A15RIK-005	F	A0	N	F	A0	A0	N	A0	0.29	0.33	0.24	0.1	-4	other
ENSMUST00000177248.1_AA465934-005	F	A2	A2	F	A0	N	A0	N	0.29	0.33	0.24	0.1	-1	other
ENSMUST00000211581.1_GM30978-001	N	A0	F	A1	A1	F	N	A1	0.29	0.33	0.24	0.1	-2.5	other
ENSMUST00000180670.2_GM10687-001	A1	F	A1	A0	A1	F	N	N	0.29	0.33	0.24	0.1	-2.5	other
ENSMUST00000188465.1_1700096K18RIK-001	A1	A0	F	N	A1	N	F	A0	0.29	0.33	0.24	0.1	-3	other
ENSMUST00000200644.1_GM42653-001	A0	A0	F	A1	N	F	N	A2	0.29	0.33	0.24	0.1	-2	other
ENSMUST00000130570.1_4933439C10RIK-006	F	A0	A0	A0	A0	N	F	N	0.29	0.33	0.24	0.1	-4	other
ENSMUST00000149667.7_SNHG17-003	A2	A2	F	A1	N	A0	F	N	0.29	0.33	0.24	0.1	-0.5	other
ENSMUST00000211965.1_RP24-423G4.2-001	N	A0	A1	F	A1	F	N	A1	0.29	0.33	0.24	0.1	-2.5	other
ENSMUST00000180959.1_GM26799-201	F	A1	A0	F	N	A0	N	A1	0.29	0.33	0.24	0.1	-3	other
ENSMUST00000194500.1_GM37324-001	A0	A0	A2	F	A0	F	N	N	0.29	0.33	0.24	0.1	-2.5	other
ENSMUST00000134427.1_GM11613-001	A1	F	A0	F	A1	N	A0	N	0.29	0.33	0.24	0.1	-3	other
ENSMUST00000179138.1_EPB41L4AOS-002	F	F	A3	A0	A0	N	A0	N	0.29	0.33	0.24	0.1	-2	other
ENSMUST00000180390.1_D330041H03RIK-005	F	A1	A0	N	A0	F	N	A0	0.29	0.33	0.24	0.1	-3.5	other
ENSMUST00000145437.1_2810410L24RIK-002	F	A0	N	A0	A1	A1	F	N	0.29	0.33	0.24	0.1	-3	other
ENSMUST00000205370.1_PARTICL-001	A1	A1	N	F	A3	N	A2	F	0.29	0.33	0.24	0.1	0.5	other
ENSMUST00000205665.1_GM45036-001	F	A2	A2	N	F	A0	A0	N	0.29	0.33	0.24	0.1	-1	other
ENSMUST00000206201.1_AV356131-001	F	A0	N	F	A0	N	A0	A2	0.29	0.33	0.24	0.1	-2.5	other
ENSMUST00000217490.1_RP24-496O17.9-001	F	A0	A0	F	A0	N	N	A0	0.29	0.33	0.24	0.1	-4	other
ENSMUST00000134345.1_MIR22HG-002	F	N	N	A0	A0	A0	N	N	0.57	0.5	0.21	0.29	-3	other
ENSMUST00000098239.1_GM10602-201	A0	N	A0	F	N	N	N	A0	0.57	0.5	0.21	0.29	-3	other
ENSMUST00000181725.7_PANTR1-008	A3	A0	N	F	A3	N	N	N	0.57	0.5	0.21	0.29	1	other
ENSMUST00000208342.1_C230062I16RIK-003	A0	F	N	N	A0	A0	N	N	0.57	0.5	0.21	0.29	-3	other
ENSMUST00000154060.1_ABHD11OS-001	F	A0	A2	N	A1	N	N	N	0.57	0.5	0.21	0.29	-1	other
ENSMUST00000148496.1_ETAA1OS-001	N	A0	A0	N	N	F	N	A1	0.57	0.5	0.21	0.29	-2.5	other
ENSMUST00000190602.1_PLATR10-001	N	A2	A3	F	N	A0	N	N	0.57	0.5	0.21	0.29	0.5	other
ENSMUST00000196399.1_5430416N02RIK-004	F	A0	N	A0	A0	N	N	N	0.57	0.5	0.21	0.29	-3	other
ENSMUST00000180712.7_9330159M07RIK-001	F	A0	N	A0	N	N	N	A1	0.57	0.5	0.21	0.29	-2.5	other
ENSMUST00000161136.1_4930581F22RIK-003	F	A0	N	N	N	A1	N	A0	0.57	0.5	0.21	0.29	-2.5	other
ENSMUST00000181498.1_GM16861-201	F	A0	N	A0	N	N	N	A0	0.57	0.5	0.21	0.29	-3	other
ENSMUST00000148466.1_A930024E05RIK-001	A1	A2	F	N	A1	N	N	N	0.57	0.5	0.21	0.29	-0.5	other
ENSMUST00000180977.2_9030407P20RIK-002	A0	N	N	N	A0	N	F	A1	0.57	0.5	0.21	0.29	-2.5	other
ENSMUST00000211793.1_GM10602-002	N	A0	A0	F	N	N	N	A1	0.57	0.5	0.21	0.29	-2.5	other
ENSMUST00000192085.1_GM38128-001	N	A1	A1	F	A2	N	N	N	0.57	0.5	0.21	0.29	-0.5	other
ENSMUST00000209274.1_GM45356-001	N	A0	F	A0	N	N	A0	N	0.57	0.5	0.21	0.29	-3	other
ENSMUST00000181147.1_1110020A21RIK-201	N	N	N	N	A1	A1	F	A2	0.57	0.5	0.21	0.29	-0.5	other
ENSMUST00000191759.1_GM37530-001	A0	N	N	N	A1	N	A0	F	0.57	0.5	0.21	0.29	-2.5	other
ENSMUST00000205924.1_GM44728-002	A0	N	A0	F	N	N	N	A0	0.57	0.5	0.21	0.29	-3	other
ENSMUST00000141375.7_GM13307-001	F	N	N	N	A1	N	A0	A1	0.57	0.5	0.21	0.29	-2	other
ENSMUST00000166606.1_GM17092-001	A1	A0	F	A1	N	N	N	N	0.57	0.5	0.21	0.29	-2	other
ENSMUST00000176545.1_AA465934-001	N	A2	A1	N	N	N	F	A1	0.57	0.5	0.21	0.29	-0.5	other
ENSMUST00000181206.1_4930509G22RIK-201	N	A2	A0	N	N	F	N	A0	0.57	0.5	0.21	0.29	-1.5	other
ENSMUST00000123998.1_A830082K12RIK-002	A0	A0	N	F	A1	N	N	N	0.57	0.5	0.21	0.29	-2.5	other
ENSMUST00000181580.1_GM26857-201	A0	A0	N	A0	N	F	N	N	0.57	0.5	0.21	0.29	-3	other
ENSMUST00000197838.1_GM43521-001	A1	A0	F	N	N	N	A0	N	0.57	0.5	0.21	0.29	-2.5	other
ENSMUST00000180777.1_A330048O09RIK-201	A1	N	N	N	A1	N	F	A2	0.57	0.5	0.21	0.29	-0.5	other
ENSMUST00000210319.1_GM45603-001	N	A0	N	A0	A1	F	N	N	0.57	0.5	0.21	0.29	-2.5	other
ENSMUST00000160152.7_GAS5-010	A3	N	A3	N	N	A0	F	N	0.57	0.5	0.21	0.29	1	other
ENSMUST00000180385.1_2900076A07RIK-004	F	A0	N	A0	A0	N	N	N	0.57	0.5	0.21	0.29	-3	other
ENSMUST00000186665.6_GM29514-001	A0	A0	A1	F	N	N	N	N	0.57	0.5	0.21	0.29	-2.5	other
ENSMUST00000183079.7_DLEU2-015	A0	A0	N	A0	N	F	N	N	0.57	0.5	0.21	0.29	-3	other
ENSMUST00000159153.7_GAS5-016	A2	A2	N	N	A1	N	F	N	0.57	0.5	0.21	0.29	0.5	other
ENSMUST00000147235.1_CHRNA1OS-001	F	N	N	N	A2	A1	A1	N	0.57	0.5	0.21	0.29	-0.5	other
ENSMUST00000204081.1_GM10069-002	N	A0	A1	N	N	F	N	A1	0.57	0.5	0.21	0.29	-2	other
ENSMUST00000151538.1_MACROD2OS1-001	N	N	N	F	A1	A0	A0	N	0.57	0.5	0.21	0.29	-2.5	other
ENSMUST00000136447.1_A230072C01RIK-002	A0	A0	N	F	A1	N	N	N	0.57	0.5	0.21	0.29	-2.5	other
ENSMUST00000145773.1_GM14204-002	A1	A0	N	F	A1	N	N	N	0.57	0.5	0.21	0.29	-2	other
ENSMUST00000130744.7_4933407K13RIK-001	A0	A1	F	A0	N	N	N	N	0.57	0.5	0.21	0.29	-2.5	other
ENSMUST00000148530.2_FIRRE-004	F	A1	A0	A0	N	N	N	N	0.57	0.5	0.21	0.29	-2.5	other
ENSMUST00000200820.1_GM36186-001	N	A1	N	F	N	A0	A1	N	0.57	0.5	0.21	0.29	-2	other
ENSMUST00000181760.7_D330041H03RIK-001	A1	A0	N	A1	N	F	N	N	0.57	0.5	0.21	0.29	-2	other
ENSMUST00000183867.6_LOCKD-001	A1	A0	N	A1	N	N	N	F	0.57	0.5	0.21	0.29	-2	other
ENSMUST00000204216.1_GM44941-001	F	A0	A0	A0	N	N	N	N	0.57	0.5	0.21	0.29	-3	other
ENSMUST00000180643.1_2310015A10RIK-201	A2	N	N	N	A2	N	A1	F	0.57	0.5	0.21	0.29	0.5	other
ENSMUST00000141809.7_SNHG17-004	A2	N	F	A1	N	A0	N	N	0.57	0.5	0.21	0.29	-1	other
ENSMUST00000189164.1_SNHG4-005	A0	F	A3	A2	N	N	N	N	0.57	0.5	0.21	0.29	0.5	other
ENSMUST00000148740.7_F730043M19RIK-002	A1	F	N	A0	A1	N	N	N	0.57	0.5	0.21	0.29	-2	other
ENSMUST00000213859.1_RP24-282C4.11-001	A0	A0	N	F	N	A2	N	N	0.57	0.5	0.21	0.29	-1.5	other
ENSMUST00000181906.1_CEP83OS-201	F	N	N	N	A3	N	A2	A3	0.57	0.5	0.21	0.29	2.5	other
ENSMUST00000145343.1_1810019D21RIK-003	N	N	A1	F	N	A0	A0	N	0.57	0.5	0.21	0.29	-2.5	other
ENSMUST00000127521.1_5730405O15RIK-001	N	A0	N	F	A0	A0	N	N	0.57	0.5	0.21	0.29	-3	other
ENSMUST00000208201.1_RP23-423B21.6-001	A2	A0	N	F	A1	N	N	N	0.57	0.5	0.21	0.29	-1	other
ENSMUST00000201992.1_GM43597-001	A1	A0	N	A0	F	N	N	N	0.57	0.5	0.21	0.29	-2.5	other
ENSMUST00000181524.7_GM19705-003	F	A0	A1	N	A1	N	N	N	0.57	0.5	0.21	0.29	-2	other
ENSMUST00000182689.7_RIAN-012	A0	A0	A0	N	F	N	N	N	0.57	0.5	0.21	0.29	-3	other
ENSMUST00000181918.1_GM26586-001	F	A0	N	A0	N	A0	N	N	0.57	0.5	0.21	0.29	-3	other
ENSMUST00000098472.1_4930513N10RIK-201	N	A0	F	A0	N	N	N	A2	0.57	0.5	0.21	0.29	-1.5	other
ENSMUST00000181543.8_MIRG-001	F	A0	A0	N	N	N	N	A0	0.57	0.5	0.21	0.29	-3	other
ENSMUST00000183021.1_A130014A01RIK-001	A1	A0	N	N	A1	F	N	N	0.57	0.5	0.21	0.29	-2	other
ENSMUST00000193596.1_GM37416-001	A0	N	F	N	N	A0	A0	N	0.57	0.5	0.21	0.29	-3	other
ENSMUST00000071328.6_6030408B16RIK-201	N	F	N	A0	A2	N	N	A3	0.57	0.5	0.21	0.29	0.5	other
ENSMUST00000150889.1_GM16046-001	F	A0	A0	A0	N	N	N	N	0.57	0.5	0.21	0.29	-3	other
ENSMUST00000170101.1_1700026F02RIK-201	F	N	A0	N	A0	A0	N	N	0.57	0.5	0.21	0.29	-3	other
ENSMUST00000198656.1_GM42879-001	N	F	N	A0	A0	A1	N	N	0.57	0.5	0.21	0.29	-2.5	other
ENSMUST00000182119.1_RIAN-011	F	A1	A2	N	A0	N	N	N	0.57	0.5	0.21	0.29	-1	other
ENSMUST00000205294.1_GM44739-001	A0	A0	A1	N	N	F	N	N	0.57	0.5	0.21	0.29	-2.5	other
ENSMUST00000154919.1_9330162012RIK-001	N	N	N	N	A1	A1	F	A1	0.57	0.5	0.21	0.29	-1.5	other
ENSMUST00000125374.7_HALR1-001	N	A0	A1	F	N	N	A0	N	0.57	0.5	0.21	0.29	-2.5	other
ENSMUST00000199060.1_GM17494-002	N	A0	N	A3	F	N	N	A1	0.57	0.5	0.21	0.29	-0.5	other
ENSMUST00000194375.1_D730003I15RIK-002	A0	A0	N	F	N	A0	N	N	0.57	0.5	0.21	0.29	-3	other
ENSMUST00000181612.1_2700046G09RIK-201	F	A0	N	N	A2	N	N	A1	0.57	0.5	0.21	0.29	-1	other
ENSMUST00000180421.2_A730020E08RIK-002	A0	F	N	A0	A1	N	N	N	0.57	0.5	0.21	0.29	-2.5	other
ENSMUST00000211167.1_GM45494-001	F	A1	A2	N	N	N	N	A1	0.57	0.5	0.21	0.29	-0.5	other
ENSMUST00000136438.7_2610035D17RIK-002	A0	N	N	N	A2	N	F	A0	0.57	0.5	0.21	0.29	-1.5	other
ENSMUST00000141011.1_GM15545-001	F	A2	A1	N	N	N	A0	N	0.57	0.5	0.21	0.29	-1	other
ENSMUST00000181729.1_A830052D11RIK-201	F	A0	N	N	A1	A0	N	N	0.57	0.5	0.21	0.29	-2.5	other
ENSMUST00000211533.1_A030001D20RIK-001	A1	N	A1	N	A2	N	F	N	0.57	0.5	0.21	0.29	-0.5	other
ENSMUST00000198729.1_GM43107-001	A1	A0	F	N	N	N	A0	N	0.57	0.5	0.21	0.29	-2.5	other
ENSMUST00000066220.3_DANCR-201	N	N	N	A0	A0	N	N	N	0.86	1	0.14	0.86	-2	other
ENSMUST00000156803.7_GM15608-001	A0	N	A0	N	N	N	N	N	0.86	1	0.14	0.86	-2	other
ENSMUST00000143893.1_KCND3OS-002	A0	N	N	N	A0	N	N	N	0.86	1	0.14	0.86	-2	other
ENSMUST00000199508.1_GM42902-001	A1	N	N	N	A1	N	N	N	0.86	1	0.14	0.86	-1	other
ENSMUST00000182012.1_PTPRV-008	N	N	N	N	N	N	A1	A1	0.86	1	0.14	0.86	-1	other
ENSMUST00000147173.1_GM2788-001	N	N	N	N	N	A3	N	A0	0.86	1	0.14	0.86	0	other
ENSMUST00000182943.1_GM27000-001	A0	N	A2	N	N	N	N	N	0.86	1	0.14	0.86	-0.5	other
ENSMUST00000129082.1_9030622O22RIK-001	N	A0	N	N	N	A1	N	N	0.86	1	0.14	0.86	-1.5	other
ENSMUST00000181289.1_GM17322-001	N	N	A1	N	A3	N	N	N	0.86	1	0.14	0.86	0.5	other
ENSMUST00000161491.1_4833422C13RIK-003	A1	N	N	N	A2	N	N	N	0.86	1	0.14	0.86	0	other
ENSMUST00000206300.1_4732471J01RIK-004	N	N	N	N	A1	N	N	A2	0.86	1	0.14	0.86	0	other
ENSMUST00000189594.1_1700047M11RIK-001	A1	N	N	N	A1	N	N	N	0.86	1	0.14	0.86	-1	other
ENSMUST00000181355.3_GM26588-001	N	N	N	N	A1	A2	N	N	0.86	1	0.14	0.86	0	other
ENSMUST00000100944.6_GM10419-003	A0	N	N	N	A2	N	N	N	0.86	1	0.14	0.86	-0.5	other
ENSMUST00000202366.1_GM2762-006	N	N	N	N	A0	N	N	A2	0.86	1	0.14	0.86	-0.5	other
ENSMUST00000181856.1_GM26908-201	N	N	N	N	N	A0	N	A1	0.86	1	0.14	0.86	-1.5	other
ENSMUST00000138710.2_GM43439-001	N	N	N	A0	A0	N	N	N	0.86	1	0.14	0.86	-2	other
ENSMUST00000177533.1_AA465934-004	N	A2	N	N	N	N	N	A2	0.86	1	0.14	0.86	1	other
ENSMUST00000208339.1_GM44787-002	N	A0	N	A0	N	N	N	N	0.86	1	0.14	0.86	-2	other
ENSMUST00000145262.1_2410003L11RIK-002	N	A1	A1	N	N	N	N	N	0.86	1	0.14	0.86	-1	other
ENSMUST00000204551.1_GM44036-001	N	N	N	A0	N	N	N	A0	0.86	1	0.14	0.86	-2	other
ENSMUST00000208859.1_B230311B06RIK-002	N	A0	A0	N	N	N	N	N	0.86	1	0.14	0.86	-2	other
ENSMUST00000209627.1_GM4890-002	N	A0	N	N	N	N	N	A0	0.86	1	0.14	0.86	-2	other
ENSMUST00000184673.1_GM27204-001	N	A0	A1	N	N	N	N	N	0.86	1	0.14	0.86	-1.5	other
ENSMUST00000199249.1_GM42918-001	N	N	N	N	N	N	A1	A1	0.86	1	0.14	0.86	-1	other
ENSMUST00000155949.1_6530402F18RIK-001	A2	N	N	N	A2	N	N	N	0.86	1	0.14	0.86	1	other
ENSMUST00000198824.1_GM43270-001	N	N	N	N	A2	A0	N	N	0.86	1	0.14	0.86	-0.5	other
ENSMUST00000196283.1_GM3716-002	N	A0	N	A1	N	N	N	N	0.86	1	0.14	0.86	-1.5	other
ENSMUST00000205909.1_SNHG1-004	N	N	A3	N	N	A0	N	N	0.86	1	0.14	0.86	0	other
ENSMUST00000176742.1_GM20633-001	N	N	N	N	A1	N	N	A1	0.86	1	0.14	0.86	-1	other
ENSMUST00000124606.2_GM11549-001	A1	N	N	N	A2	N	N	N	0.86	1	0.14	0.86	0	other
ENSMUST00000205274.1_SNHG1-005	N	N	A1	N	N	N	A1	N	0.86	1	0.14	0.86	-1	other
ENSMUST00000181424.2_4933416M07RIK-001	N	N	A0	N	N	N	N	A1	0.86	1	0.14	0.86	-1.5	other
ENSMUST00000192051.1_GM9917-001	A1	N	N	N	N	A0	N	N	0.86	1	0.14	0.86	-1.5	other
ENSMUST00000185388.1_GM19412-001	N	A0	N	N	N	N	N	A1	0.86	1	0.14	0.86	-1.5	other
ENSMUST00000211876.1_RP23-115O21.9-001	A0	N	N	N	N	N	N	A2	0.86	1	0.14	0.86	-0.5	other
ENSMUST00000186610.6_2810429I04RIK-011	N	N	A0	N	N	A0	N	N	0.86	1	0.14	0.86	-2	other
ENSMUST00000192003.1_BC037039-001	A0	N	N	N	A1	N	N	N	0.86	1	0.14	0.86	-1.5	other
ENSMUST00000181758.1_2010300F17RIK-202	N	N	A1	A2	N	N	N	N	0.86	1	0.14	0.86	0	other
ENSMUST00000181516.1_GM26806-201	N	N	A2	N	N	N	N	A1	0.86	1	0.14	0.86	0	other
ENSMUST00000140509.1_1810019D21RIK-001	N	N	N	N	N	A0	A1	N	0.86	1	0.14	0.86	-1.5	other
ENSMUST00000211428.1_GM10602-001	N	A0	N	N	N	N	N	A1	0.86	1	0.14	0.86	-1.5	other
ENSMUST00000145250.1_2810403D21RIK-004	N	A0	N	A0	N	N	N	N	0.86	1	0.14	0.86	-2	other
ENSMUST00000204407.1_GM5112-001	A0	A0	N	N	N	N	N	N	0.86	1	0.14	0.86	-2	other
ENSMUST00000181538.1_GM4221-201	N	A0	N	N	A1	N	N	N	0.86	1	0.14	0.86	-1.5	other
ENSMUST00000151836.7_GM16008-002	A1	N	N	N	A2	N	N	N	0.86	1	0.14	0.86	0	other
ENSMUST00000200006.1_1700113A16RIK-003	N	N	N	A0	N	N	N	A0	0.86	1	0.14	0.86	-2	other
ENSMUST00000181598.1_1500026H17RIK-201	N	N	N	N	A1	A0	N	N	0.86	1	0.14	0.86	-1.5	other
ENSMUST00000145794.2_GM15663-001	A2	N	N	N	A1	N	N	N	0.86	1	0.14	0.86	0	other
ENSMUST00000180570.1_G730003C15RIK-201	N	N	N	A0	N	N	N	A2	0.86	1	0.14	0.86	-0.5	other
ENSMUST00000135297.7_SP3OS-002	A0	N	N	N	N	N	A1	N	0.86	1	0.14	0.86	-1.5	other
ENSMUST00000216390.1_RP24-375O19.4-001	N	N	N	N	N	A1	N	A0	0.86	1	0.14	0.86	-1.5	other
ENSMUST00000176154.2_PANTR1-011	A2	N	N	N	A2	N	N	N	0.86	1	0.14	0.86	1	other
ENSMUST00000208993.1_GM45109-001	N	N	N	A0	N	N	N	A2	0.86	1	0.14	0.86	-0.5	other
ENSMUST00000202605.1_4930566F21RIK-002	N	A1	A1	N	N	N	N	N	0.86	1	0.14	0.86	-1	other
ENSMUST00000145562.7_4930513N10RIK-001	N	N	A0	N	N	N	N	A3	0.86	1	0.14	0.86	0	other
ENSMUST00000192861.5_GM38182-003	A2	N	N	N	A2	N	N	N	0.86	1	0.14	0.86	1	other
ENSMUST00000209115.1_B230209E15RIK-001	A1	N	N	N	A2	N	N	N	0.86	1	0.14	0.86	0	other
ENSMUST00000133476.1_GM15857-001	N	N	N	A0	N	N	N	A1	0.86	1	0.14	0.86	-1.5	other
ENSMUST00000129907.2_GM53-001	N	N	A0	A1	N	N	N	N	0.86	1	0.14	0.86	-1.5	other
ENSMUST00000210185.1_RP24-278L20.2-001	N	A2	N	A3	N	N	N	N	0.86	1	0.14	0.86	1.5	other
ENSMUST00000152109.1_C430049B03RIK-004	A0	N	N	A0	N	N	N	N	0.86	1	0.14	0.86	-2	other
ENSMUST00000185814.1_SNHG4-002	N	A1	N	A3	N	N	N	N	0.86	1	0.14	0.86	0.5	other
ENSMUST00000181653.1_GM26850-001	N	N	N	A1	N	N	N	A1	0.86	1	0.14	0.86	-1	other
ENSMUST00000208822.1_A330076H08RIK-002	A1	N	N	N	A1	N	N	N	0.86	1	0.14	0.86	-1	other
ENSMUST00000145549.1_B230312C02RIK-001	N	A1	N	N	A1	N	N	N	0.86	1	0.14	0.86	-1	other
ENSMUST00000123734.7_ELDR-006	A1	N	N	A0	N	N	N	N	0.86	1	0.14	0.86	-1.5	other
ENSMUST00000126170.3_GM36995-001	A2	N	N	A2	N	N	N	N	0.86	1	0.14	0.86	1	other
ENSMUST00000123841.2_FTX-004	N	N	A0	N	A0	N	N	N	0.86	1	0.14	0.86	-2	other
ENSMUST00000197854.1_GM10419-005	A1	N	N	N	A0	N	N	N	0.86	1	0.14	0.86	-1.5	other
ENSMUST00000159947.1_E430024P14RIK-002	N	N	N	N	N	N	A1	A0	0.86	1	0.14	0.86	-1.5	other
ENSMUST00000071101.7_GM10010-001	N	N	N	N	A2	N	N	A1	0.86	1	0.14	0.86	0	other
ENSMUST00000151159.1_GM13832-001	N	N	N	A0	A0	N	N	N	0.86	1	0.14	0.86	-2	other
ENSMUST00000150686.1_GM15351-002	N	A0	N	N	A0	N	N	N	0.86	1	0.14	0.86	-2	other
ENSMUST00000142433.1_C920021L13RIK-002	N	N	N	A0	N	N	N	A0	0.86	1	0.14	0.86	-2	other
ENSMUST00000214307.1_GM2449-002	N	N	N	N	A1	N	N	A1	0.86	1	0.14	0.86	-1	other
ENSMUST00000216737.1_RP24-189I2.4-001	A1	N	N	N	A1	N	N	N	0.86	1	0.14	0.86	-1	other
ENSMUST00000180667.1_MIRT1-202	N	N	N	A2	A1	N	N	N	0.86	1	0.14	0.86	0	other
ENSMUST00000122987.1_GM16365-001	A1	N	N	N	A0	N	N	N	0.86	1	0.14	0.86	-1.5	other
ENSMUST00000204824.1_GM43956-001	N	A0	A0	N	N	N	N	N	0.86	1	0.14	0.86	-2	other
ENSMUST00000194862.1_GM37179-001	N	N	A1	A0	N	N	N	N	0.86	1	0.14	0.86	-1.5	other
ENSMUST00000098867.3_6330562C20RIK-002	N	A0	N	A1	N	N	N	N	0.86	1	0.14	0.86	-1.5	other
ENSMUST00000159412.7_1810021B22RIK-004	N	N	N	N	N	A0	A0	N	0.86	1	0.14	0.86	-2	other
ENSMUST00000058992.2_4930579K19RIK-201	N	N	N	N	N	N	A0	A0	0.86	1	0.14	0.86	-2	other
ENSMUST00000181955.1_2610203C20RIK-001	A1	N	N	N	A3	N	N	N	0.86	1	0.14	0.86	0.5	other
ENSMUST00000211463.1_MTAG2-001	A0	N	N	N	A1	N	N	N	0.86	1	0.14	0.86	-1.5	other
ENSMUST00000136990.2_EMX2OS-001	N	N	N	A0	A1	N	N	N	0.86	1	0.14	0.86	-1.5	other
ENSMUST00000196058.4_SOX2OT-007	A1	N	N	N	A1	N	N	N	0.86	1	0.14	0.86	-1	other
ENSMUST00000147548.2_E230016M11RIK-001	A0	N	N	N	N	N	A0	N	0.86	1	0.14	0.86	-2	other
ENSMUST00000199762.1_GM43584-001	A0	N	N	A0	N	N	N	N	0.86	1	0.14	0.86	-2	other
ENSMUST00000205051.2_2310001H17RIK-006	N	N	N	N	N	A0	A0	N	0.86	1	0.14	0.86	-2	other
ENSMUST00000192908.1_GM37678-001	N	A0	N	A1	N	N	N	N	0.86	1	0.14	0.86	-1.5	other
ENSMUST00000211208.1_GM26881-003	N	A0	N	N	A2	N	N	N	0.86	1	0.14	0.86	-0.5	other
ENSMUST00000181489.2_PANCT2-001	N	A1	N	N	A1	N	N	N	0.86	1	0.14	0.86	-1	other
ENSMUST00000193035.1_2610509F24RIK-001	N	A1	A1	N	N	N	N	N	0.86	1	0.14	0.86	-1	other
ENSMUST00000192109.5_GM38182-001	A2	N	A0	N	N	N	N	N	0.86	1	0.14	0.86	-0.5	other
ENSMUST00000212957.1_RP23-264J18.2-002	N	A0	A0	N	N	N	N	N	0.86	1	0.14	0.86	-2	other
ENSMUST00000124664.7_4930520O04RIK-001	N	N	N	A0	N	N	N	A0	0.86	1	0.14	0.86	-2	other
ENSMUST00000126591.1_PLATR21-002	N	A0	A2	N	N	N	N	N	0.86	1	0.14	0.86	-0.5	other
ENSMUST00000150514.7_4930447M23RIK-002	A1	N	N	N	A1	N	N	N	0.86	1	0.14	0.86	-1	other
ENSMUST00000182957.1_DLEU2-010	N	N	N	A0	N	A0	N	N	0.86	1	0.14	0.86	-2	other
ENSMUST00000180581.1_GM26829-201	N	A3	A1	N	N	N	N	N	0.86	1	0.14	0.86	0.5	other
ENSMUST00000181406.1_AW047730-002	A1	N	N	N	A2	N	N	N	0.86	1	0.14	0.86	0	other
ENSMUST00000216701.1_RP23-255F14.8-001	N	A0	A2	N	N	N	N	N	0.86	1	0.14	0.86	-0.5	other
ENSMUST00000181356.1_GM3764-011	A1	N	N	N	A0	N	N	N	0.86	1	0.14	0.86	-1.5	other
ENSMUST00000160385.1_4833422C13RIK-001	A1	N	N	N	A1	N	N	N	0.86	1	0.14	0.86	-1	other
ENSMUST00000122923.1_C630043F03RIK-001	A1	N	N	N	A1	N	N	N	0.86	1	0.14	0.86	-1	other
ENSMUST00000182043.7_SNHG6-005	A0	A1	N	N	N	N	N	N	0.86	1	0.14	0.86	-1.5	other
ENSMUST00000181949.2_4930558J18RIK-001	N	N	A1	N	N	N	N	A1	0.86	1	0.14	0.86	-1	other
ENSMUST00000182592.1_GM9866-001	A1	N	N	N	A2	N	N	N	0.86	1	0.14	0.86	0	other
ENSMUST00000180403.1_GM26754-201	N	N	A1	N	N	N	N	A1	0.86	1	0.14	0.86	-1	other
ENSMUST00000167704.1_1700112D23RIK-001	N	N	N	A0	N	N	N	A2	0.86	1	0.14	0.86	-0.5	other
ENSMUST00000136322.1_C030014I23RIK-001	N	N	N	N	A1	N	N	A0	0.86	1	0.14	0.86	-1.5	other
ENSMUST00000194664.1_GM37764-001	N	A0	N	A0	N	N	N	N	0.86	1	0.14	0.86	-2	other
ENSMUST00000144745.3_GM10069-001	N	N	N	A0	N	N	N	A2	0.86	1	0.14	0.86	-0.5	other
ENSMUST00000212057.1_RP23-432C4.2-001	N	N	A0	A0	N	N	N	N	0.86	1	0.14	0.86	-2	other
ENSMUST00000184563.1_GM19569-002	N	N	N	N	N	N	A1	A0	0.86	1	0.14	0.86	-1.5	other
ENSMUST00000131188.2_GM13293-001	A0	N	N	N	A0	N	N	N	0.86	1	0.14	0.86	-2	other
ENSMUST00000193067.1_GM37599-001	N	A1	N	A3	N	N	N	N	0.86	1	0.14	0.86	0.5	other
ENSMUST00000180967.1_2310043M15RIK-201	N	N	A2	N	N	N	A0	N	0.86	1	0.14	0.86	-0.5	other
ENSMUST00000128138.1_GM16046-002	N	A0	N	A0	N	N	N	N	0.86	1	0.14	0.86	-2	other
ENSMUST00000209801.1_GM10561-002	A1	N	N	N	A1	N	N	N	0.86	1	0.14	0.86	-1	other
ENSMUST00000189942.1_2810454H06RIK-001	N	A0	N	N	N	N	N	A0	0.86	1	0.14	0.86	-2	other
ENSMUST00000146333.1_2810001G20RIK-002	A0	N	N	A0	N	N	N	N	0.86	1	0.14	0.86	-2	other
ENSMUST00000133723.1_GM15050-001	N	N	N	A0	N	N	A0	N	0.86	1	0.14	0.86	-2	other
ENSMUST00000197932.1_GM35507-001	N	A0	N	N	N	A0	N	N	0.86	1	0.14	0.86	-2	other
ENSMUST00000180783.7_9330159M07RIK-003	N	N	N	A2	N	N	N	A1	0.86	1	0.14	0.86	0	other
ENSMUST00000067500.5_A930005H10RIK-201	N	N	N	N	A3	N	A0	N	0.86	1	0.14	0.86	0	other
ENSMUST00000149275.2_GM14230-002	N	A1	A1	N	N	N	N	N	0.86	1	0.14	0.86	-1	other
ENSMUST00000163675.7_4933431E20RIK-013	N	N	N	N	A1	N	N	A0	0.86	1	0.14	0.86	-1.5	other
ENSMUST00000203376.1_GM44430-001	N	N	N	N	A1	N	N	A0	0.86	1	0.14	0.86	-1.5	other
ENSMUST00000209597.1_1700012D14RIK-001	N	N	N	N	A1	N	N	A2	0.86	1	0.14	0.86	0	other
ENSMUST00000145533.7_4933439C10RIK-002	A1	N	N	N	A0	N	N	N	0.86	1	0.14	0.86	-1.5	other
ENSMUST00000180700.8_GM2694-003	N	A0	N	A0	N	N	N	N	0.86	1	0.14	0.86	-2	other
ENSMUST00000193193.1_4833445I07RIK-001	N	N	N	N	A0	N	N	A1	0.86	1	0.14	0.86	-1.5	other
ENSMUST00000181594.2_1700101I11RIK-001	A0	N	N	N	N	N	N	A0	0.86	1	0.14	0.86	-2	other
ENSMUST00000108741.2_GM17382-001	N	A0	N	A0	N	N	N	N	0.86	1	0.14	0.86	-2	other
ENSMUST00000206255.1_SNHG1-015	N	A0	A1	N	N	N	N	N	0.86	1	0.14	0.86	-1.5	other
ENSMUST00000137964.1_PLATR20-002	N	N	A0	N	N	N	N	A0	0.86	1	0.14	0.86	-2	other
ENSMUST00000200072.1_4921539H07RIK-002	N	N	N	N	A1	N	N	A1	0.86	1	0.14	0.86	-1	other
ENSMUST00000202976.3_GM2762-003	N	N	N	N	A1	N	N	A1	0.86	1	0.14	0.86	-1	other
ENSMUST00000183043.7_MIR9-3HG-004	A2	N	N	N	A2	N	N	N	0.86	1	0.14	0.86	1	other
ENSMUST00000137532.7_GM11837-003	N	N	N	N	N	A1	N	A2	0.86	1	0.14	0.86	0	other
ENSMUST00000181317.2_GM26826-001	N	A0	N	A0	N	N	N	N	0.86	1	0.14	0.86	-2	other
ENSMUST00000183536.7_D430036J16RIK-005	A3	N	N	N	A2	N	N	N	0.86	1	0.14	0.86	1.5	other
ENSMUST00000212444.1_RP24-94F12.2-001	A1	N	N	N	A3	N	N	N	0.86	1	0.14	0.86	0.5	other
ENSMUST00000199521.4_GM20646-002	A2	N	N	N	A0	N	N	N	0.86	1	0.14	0.86	-0.5	other
ENSMUST00000159621.7_1700006J14RIK-003	N	N	N	A0	N	N	N	A2	0.86	1	0.14	0.86	-0.5	other
ENSMUST00000149935.1_GM16283-001	N	N	N	N	A1	N	N	A0	0.86	1	0.14	0.86	-1.5	other
ENSMUST00000206926.1_SNHG1-011	A0	N	A0	N	N	N	N	N	0.86	1	0.14	0.86	-2	other
ENSMUST00000131457.1_GM13580-001	N	A0	A3	N	N	N	N	N	0.86	1	0.14	0.86	0	other
ENSMUST00000208164.1_GM44791-001	N	A1	A0	N	N	N	N	N	0.86	1	0.14	0.86	-1.5	other
ENSMUST00000205717.1_GM45169-001	A1	N	N	N	A1	N	N	N	0.86	1	0.14	0.86	-1	other
ENSMUST00000206723.1_GM45124-001	N	A0	N	A2	N	N	N	N	0.86	1	0.14	0.86	-0.5	other
ENSMUST00000181274.1_PLATR22-001	N	A1	A2	N	N	N	N	N	0.86	1	0.14	0.86	0	other
ENSMUST00000199633.1_GM43733-002	N	A2	A1	N	N	N	N	N	0.86	1	0.14	0.86	0	other
ENSMUST00000146232.1_GM21982-001	A2	N	A3	N	N	N	N	N	0.86	1	0.14	0.86	1.5	other
ENSMUST00000186656.6_PANTR1-002	A3	N	N	N	A2	N	N	N	0.86	1	0.14	0.86	1.5	other
ENSMUST00000181593.7_PANTR1-007	A3	N	N	N	A2	N	N	N	0.86	1	0.14	0.86	1.5	other
ENSMUST00000152813.1_SPATA5L1-002	N	N	N	A2	N	N	A2	N	0.86	1	0.14	0.86	1	other
ENSMUST00000125001.8_PTPMT1-003	N	A2	N	A2	N	N	N	N	0.86	1	0.14	0.86	1	other
ENSMUST00000183028.1_PVT1-010	N	N	N	A2	A3	N	N	N	0.86	1	0.14	0.86	1.5	other
ENSMUST00000131898.1_4930520O04RIK-002	N	A0	N	A0	N	N	N	N	0.86	1	0.14	0.86	-2	other
ENSMUST00000202013.3_ABHD1-004	N	N	N	A1	A1	N	N	N	0.86	1	0.14	0.86	-1	other
ENSMUST00000212079.1_2610203C20RIK-015	N	N	N	A0	A1	N	N	N	0.86	1	0.14	0.86	-1.5	other
ENSMUST00000196693.4_GM10419-001	A1	N	N	N	A2	N	N	N	0.86	1	0.14	0.86	0	other
ENSMUST00000210665.1_GM45640-001	N	N	N	N	A2	A0	N	N	0.86	1	0.14	0.86	-0.5	other
ENSMUST00000183317.7_PTPRV-001	N	N	N	N	N	N	A2	A3	0.86	1	0.14	0.86	1.5	other
ENSMUST00000142511.1_GM13421-002	N	N	A1	N	N	A1	N	N	0.86	1	0.14	0.86	-1	other
ENSMUST00000182885.1_PLATR11-001	N	A0	A2	N	N	N	N	N	0.86	1	0.14	0.86	-0.5	other
ENSMUST00000187218.1_1810041H14RIK-003	N	N	N	N	A0	N	N	A0	0.86	1	0.14	0.86	-2	other
ENSMUST00000181029.1_E230001N04RIK-001	N	N	A0	A0	N	N	N	N	0.86	1	0.14	0.86	-2	other
ENSMUST00000202148.1_GM20186-002	A0	N	N	N	N	A1	N	N	0.86	1	0.14	0.86	-1.5	other
ENSMUST00000150367.3_A330041J22RIK-001	N	N	N	N	A1	N	N	A2	0.86	1	0.14	0.86	0	other
ENSMUST00000176052.7_PANTR1-001	A2	N	N	N	A3	N	N	N	0.86	1	0.14	0.86	1.5	other
ENSMUST00000150145.1_4921531C22RIK-001	N	N	N	N	A1	N	N	A1	0.86	1	0.14	0.86	-1	other
ENSMUST00000208847.1_GM45230-001	N	A0	N	N	A0	N	N	N	0.86	1	0.14	0.86	-2	other
ENSMUST00000147538.1_1700122E12RIK-001	N	N	A2	N	N	N	N	A1	0.86	1	0.14	0.86	0	other
ENSMUST00000196337.1_GM42434-002	N	A0	A1	N	N	N	N	N	0.86	1	0.14	0.86	-1.5	other
ENSMUST00000196123.1_GM42434-001	N	N	A1	N	N	A0	N	N	0.86	1	0.14	0.86	-1.5	other
ENSMUST00000181833.1_PLATR4-002	N	A0	A2	N	N	N	N	N	0.86	1	0.14	0.86	-0.5	other
ENSMUST00000131198.1_GM13620-001	N	N	N	N	A0	N	N	A1	0.86	1	0.14	0.86	-1.5	other
ENSMUST00000138593.8_TMEM134-008	N	A0	N	A0	N	N	N	N	0.86	1	0.14	0.86	-2	other
ENSMUST00000150702.1_ERICH2OS-001	N	A1	N	N	N	N	N	A1	0.86	1	0.14	0.86	-1	other
ENSMUST00000180555.1_AW047730-001	A2	N	N	N	A3	N	N	N	0.86	1	0.14	0.86	1.5	other
ENSMUST00000148542.7_GM29247-002	A1	N	N	A2	N	N	N	N	0.86	1	0.14	0.86	0	other
ENSMUST00000192229.1_B230377A18RIK-201	N	N	N	A0	N	N	N	A0	0.86	1	0.14	0.86	-2	other
ENSMUST00000070956.3_GM11696-001	A0	N	N	N	N	N	N	A1	0.86	1	0.14	0.86	-1.5	other
ENSMUST00000194068.5_GM38182-004	A2	N	N	N	A2	N	N	N	0.86	1	0.14	0.86	1	other
ENSMUST00000180371.1_LNCENC1-003	N	A2	A3	N	N	N	N	N	0.86	1	0.14	0.86	1.5	other
ENSMUST00000059658.5_GM867-001	N	A0	A1	N	N	N	N	N	0.86	1	0.14	0.86	-1.5	other
ENSMUST00000129063.1_GM15608-002	A1	N	N	N	N	A0	N	N	0.86	1	0.14	0.86	-1.5	other
ENSMUST00000180695.1_4732414G09RIK-002	N	N	N	N	A0	N	A0	N	0.86	1	0.14	0.86	-2	other
ENSMUST00000181623.1_C330002G04RIK-201	N	A0	A1	N	N	N	N	N	0.86	1	0.14	0.86	-1.5	other
ENSMUST00000125930.7_C230004F18RIK-002	A0	N	N	N	A3	N	N	N	0.86	1	0.14	0.86	0	other
ENSMUST00000139701.1_GM4876-001	A2	N	N	A0	N	N	N	N	0.86	1	0.14	0.86	-0.5	other
ENSMUST00000131687.1_2410003L11RIK-001	N	A3	A3	N	N	N	N	N	0.86	1	0.14	0.86	2	other
ENSMUST00000149308.3_2900079G21RIK-002	A0	N	N	N	A3	N	N	N	0.86	1	0.14	0.86	0	other
ENSMUST00000160091.7_1700006J14RIK-002	N	N	N	A0	N	N	N	A2	0.86	1	0.14	0.86	-0.5	other
ENSMUST00000181874.1_GM26512-201	N	N	N	N	A2	N	N	A2	0.86	1	0.14	0.86	1	other
ENSMUST00000139895.1_GM13203-001	N	N	N	N	N	A1	A1	N	0.86	1	0.14	0.86	-1	other
ENSMUST00000157010.1_SLC36A1OS-001	N	N	A0	N	N	N	N	A0	0.86	1	0.14	0.86	-2	other
ENSMUST00000188947.6_TRERF1-005	N	A2	N	A0	N	N	N	N	0.86	1	0.14	0.86	-0.5	other
ENSMUST00000127041.2_3110039M20RIK-001	A0	N	N	N	A2	N	N	N	0.86	1	0.14	0.86	-0.5	other
ENSMUST00000182495.1_MIR9-3HG-003	A1	N	N	N	A2	N	N	N	0.86	1	0.14	0.86	0	other
ENSMUST00000145613.7_A830082K12RIK-001	A0	N	N	N	A1	N	N	N	0.86	1	0.14	0.86	-1.5	other
ENSMUST00000086432.6_PTPRV-201	N	N	N	N	N	N	A0	A0	0.86	1	0.14	0.86	-2	other
ENSMUST00000214172.1_RP23-164P21.3-001	N	N	N	N	A1	N	N	A0	0.86	1	0.14	0.86	-1.5	other
ENSMUST00000156780.1_PCSK2OS1-002	A1	N	N	N	A0	N	N	N	0.86	1	0.14	0.86	-1.5	other
ENSMUST00000107095.2_GM15441-002	N	N	N	N	N	A0	N	A0	0.86	1	0.14	0.86	-2	other
ENSMUST00000159827.2_DLX6OS1-002	A0	N	N	N	A2	N	N	N	0.86	1	0.14	0.86	-0.5	other
ENSMUST00000068704.11_MIR99AHG-009	N	A0	N	A0	N	N	N	N	0.86	1	0.14	0.86	-2	other
ENSMUST00000182259.7_DLEU2-004	A1	N	N	N	A1	N	N	N	0.86	1	0.14	0.86	-1	other
ENSMUST00000191461.6_1700063D05RIK-002	A3	N	N	N	A1	N	N	N	0.86	1	0.14	0.86	0.5	other
ENSMUST00000182690.1_GM15743-002	N	N	N	N	A1	N	N	A1	0.86	1	0.14	0.86	-1	other
ENSMUST00000206829.1_GM35040-001	A3	N	N	N	A2	N	N	N	0.86	1	0.14	0.86	1.5	other
ENSMUST00000206135.1_SNHG1-007	A2	N	N	N	N	N	A0	N	0.86	1	0.14	0.86	-0.5	other
ENSMUST00000142962.2_GM15631-001	A1	N	N	N	A1	N	N	N	0.86	1	0.14	0.86	-1	other
ENSMUST00000203729.2_GM21814-001	A0	A0	N	N	N	N	N	N	0.86	1	0.14	0.86	-2	other
ENSMUST00000184283.1_GM27195-001	N	A0	N	N	N	A0	N	N	0.86	1	0.14	0.86	-2	other
ENSMUST00000206405.1_EU599041-002	N	A1	A3	N	N	N	N	N	0.86	1	0.14	0.86	0.5	other
ENSMUST00000144020.7_KCNMB4OS2-001	N	N	N	N	A1	N	N	A1	0.86	1	0.14	0.86	-1	other
ENSMUST00000197509.1_GM43733-003	N	A0	A1	N	N	N	N	N	0.86	1	0.14	0.86	-1.5	other
ENSMUST00000198585.1_GM10419-002	A1	N	N	N	A1	N	N	N	0.86	1	0.14	0.86	-1	other
ENSMUST00000181839.1_2310069G16RIK-201	A1	N	N	N	A1	N	N	N	0.86	1	0.14	0.86	-1	other
ENSMUST00000181511.8_MIR9-3HG-001	A2	N	N	N	A2	N	N	N	0.86	1	0.14	0.86	1	other
ENSMUST00000205113.1_GM19757-001	N	N	N	N	A0	A1	N	N	0.86	1	0.14	0.86	-1.5	other
ENSMUST00000180467.1_6330403N20RIK-201	N	A0	N	A0	N	N	N	N	0.86	1	0.14	0.86	-2	other
ENSMUST00000144849.7_5530601H04RIK-007	A1	N	N	N	A1	N	N	N	0.86	1	0.14	0.86	-1	other
ENSMUST00000100518.2_6330403L08RIK-201	A0	N	N	N	A1	N	N	N	0.86	1	0.14	0.86	-1.5	other
ENSMUST00000162520.1_GM16136-002	N	A0	N	N	N	N	A2	N	0.86	1	0.14	0.86	-0.5	other
ENSMUST00000135114.7_5530601H04RIK-012	N	N	A0	N	A1	N	N	N	0.86	1	0.14	0.86	-1.5	other
ENSMUST00000127237.1_PLATR14-003	N	A1	A2	N	N	N	N	N	0.86	1	0.14	0.86	0	other
ENSMUST00000180031.1_9930004E17RIK-001	N	N	N	N	A1	N	A0	N	0.86	1	0.14	0.86	-1.5	other
ENSMUST00000187542.6_GM28809-001	N	N	A0	A1	N	N	N	N	0.86	1	0.14	0.86	-1.5	other
ENSMUST00000181047.6_2610316D01RIK-001	A1	N	N	N	A1	N	N	N	0.86	1	0.14	0.86	-1	other
ENSMUST00000196925.1_GM43759-001	A1	N	N	A0	N	N	N	N	0.86	1	0.14	0.86	-1.5	other
ENSMUST00000161121.7_C4A-006	A1	N	N	N	N	A1	N	N	0.86	1	0.14	0.86	-1	other
ENSMUST00000068194.4_4931415C17RIK-201	N	N	N	N	A0	N	N	A0	0.86	1	0.14	0.86	-2	other
ENSMUST00000198001.1_GM3970-001	N	A0	N	N	N	N	N	A0	0.86	1	0.14	0.86	-2	other
ENSMUST00000156882.1_GM16170-001	N	A1	N	N	N	N	A0	N	0.86	1	0.14	0.86	-1.5	other
ENSMUST00000136382.1_GM15343-001	N	N	N	N	N	A2	N	A0	0.86	1	0.14	0.86	-0.5	other
ENSMUST00000126380.2_SNHG12-005	A2	N	A1	N	N	N	N	N	0.86	1	0.14	0.86	0	other
ENSMUST00000034183.9_CRNDE-001	N	N	N	N	N	N	A0	A0	0.86	1	0.14	0.86	-2	other
ENSMUST00000179324.1_LNCENC1-002	N	A2	A3	N	N	N	N	N	0.86	1	0.14	0.86	1.5	other
ENSMUST00000128815.8_2700069I18RIK-001	N	A0	N	A0	N	N	N	N	0.86	1	0.14	0.86	-2	other
ENSMUST00000151401.8_TMEM134-014	N	N	N	N	N	N	A0	A1	0.86	1	0.14	0.86	-1.5	other
ENSMUST00000185189.1_1500004A13RIK-006	A3	N	N	N	A3	N	N	N	0.86	1	0.14	0.86	2	other
ENSMUST00000211525.1_GM45369-001	N	N	A0	N	N	A0	N	N	0.86	1	0.14	0.86	-2	other
ENSMUST00000198052.1_GM43137-001	N	A0	N	N	A0	N	N	N	0.86	1	0.14	0.86	-2	other
ENSMUST00000159119.7_GAS5-008	A2	N	A2	N	N	N	N	N	0.86	1	0.14	0.86	1	other
ENSMUST00000180379.3_2310001H17RIK-004	N	N	N	N	N	A0	A1	N	0.86	1	0.14	0.86	-1.5	other
ENSMUST00000140409.1_4933407K13RIK-005	N	N	A0	A0	N	N	N	N	0.86	1	0.14	0.86	-2	other
ENSMUST00000148230.1_D330023K18RIK-002	N	N	N	N	A0	N	N	A1	0.86	1	0.14	0.86	-1.5	other
ENSMUST00000188623.1_GM29019-001	N	A0	N	N	N	N	N	A0	0.86	1	0.14	0.86	-2	other
ENSMUST00000200133.1_GM43303-001	N	A0	A1	N	N	N	N	N	0.86	1	0.14	0.86	-1.5	other
ENSMUST00000148089.2_E030013I19RIK-002	A0	N	N	N	A1	N	N	N	0.86	1	0.14	0.86	-1.5	other
ENSMUST00000151427.1_GM14005-001	N	N	A0	A1	N	N	N	N	0.86	1	0.14	0.86	-1.5	other
ENSMUST00000181863.1_GM17514-201	N	N	A1	N	N	N	N	A1	0.86	1	0.14	0.86	-1	other
ENSMUST00000151800.7_2210408F21RIK-009	A0	N	N	N	N	A0	N	N	0.86	1	0.14	0.86	-2	other
ENSMUST00000197115.1_GM42987-001	N	A0	N	A0	N	N	N	N	0.86	1	0.14	0.86	-2	other
ENSMUST00000183019.1_GM10605-001	N	N	N	N	A1	N	N	A1	0.86	1	0.14	0.86	-1	other
ENSMUST00000163053.1_ETOHD2-002	N	N	N	N	A0	N	N	A1	0.86	1	0.14	0.86	-1.5	other
ENSMUST00000144844.1_8430429K09RIK-002	N	N	A0	N	N	N	N	A1	0.86	1	0.14	0.86	-1.5	other
ENSMUST00000161511.1_1700006J14RIK-004	A0	N	N	N	N	N	N	A2	0.86	1	0.14	0.86	-0.5	other
ENSMUST00000078844.7_PANTR1-201	A2	N	N	N	A2	N	N	N	0.86	1	0.14	0.86	1	other
ENSMUST00000173208.1_4930515G01RIK-001	N	N	N	N	A1	N	N	A1	0.86	1	0.14	0.86	-1	other
ENSMUST00000187897.1_1700018L02RIK-001	N	N	N	N	N	A2	N	A3	0.86	1	0.14	0.86	1.5	other
ENSMUST00000199836.1_D130017N08RIK-001	N	N	N	N	A0	N	N	A1	0.86	1	0.14	0.86	-1.5	other
ENSMUST00000180835.1_6030442K20RIK-001	A0	A0	N	N	N	N	N	N	0.86	1	0.14	0.86	-2	other
ENSMUST00000079720.5_PLATR26-001	N	A0	A3	N	N	N	N	N	0.86	1	0.14	0.86	0	other
ENSMUST00000130004.1_1700019G24RIK-001	N	N	N	N	A0	N	N	A2	0.86	1	0.14	0.86	-0.5	other
ENSMUST00000211176.1_GM45503-002	N	N	A0	N	N	N	A1	N	0.86	1	0.14	0.86	-1.5	other
ENSMUST00000186765.1_4930439D14RIK-001	N	N	N	N	A0	N	N	A0	0.86	1	0.14	0.86	-2	other
ENSMUST00000064591.4_GM9885-201	A1	N	N	N	A1	N	N	N	0.86	1	0.14	0.86	-1	other
ENSMUST00000183782.7_GM27252-002	N	N	N	N	N	A1	N	A1	0.86	1	0.14	0.86	-1	other
ENSMUST00000154346.1_2010204K13RIK-002	A2	N	N	N	A2	N	N	N	0.86	1	0.14	0.86	1	other
ENSMUST00000211534.1_GM9908-001	N	A0	N	N	N	N	A0	N	0.86	1	0.14	0.86	-2	other
ENSMUST00000189828.1_2900052N01RIK-003	A1	N	N	N	A3	N	N	N	0.86	1	0.14	0.86	0.5	other
ENSMUST00000212490.1_RP23-115O21.3-002	N	N	N	N	N	N	A0	A2	0.86	1	0.14	0.86	-0.5	other
ENSMUST00000203780.2_2310001H17RIK-002	N	N	N	N	N	A2	A0	N	0.86	1	0.14	0.86	-0.5	other
ENSMUST00000131907.8_C130071C03RIK-001	A2	N	N	N	A2	N	N	N	0.86	1	0.14	0.86	1	other
ENSMUST00000172047.7_GM8378-001	N	A0	A1	N	N	N	N	N	0.86	1	0.14	0.86	-1.5	other
ENSMUST00000180705.1_2900076A07RIK-007	A0	N	N	N	N	N	A0	N	0.86	1	0.14	0.86	-2	other
ENSMUST00000079389.5_4930431F12RIK-201	N	N	A0	A0	N	N	N	N	0.86	1	0.14	0.86	-2	other
ENSMUST00000162547.1_1810020O05RIK-001	N	N	A1	N	N	N	N	A1	0.86	1	0.14	0.86	-1	other
ENSMUST00000210659.1_RP23-357C16.1-001	A0	N	N	N	A0	N	N	N	0.86	1	0.14	0.86	-2	other
ENSMUST00000085241.5_GM9962-201	A0	N	N	N	A1	N	N	N	0.86	1	0.14	0.86	-1.5	other
ENSMUST00000131365.1_PLATR27-001	N	A0	A0	N	N	N	N	N	0.86	1	0.14	0.86	-2	other
ENSMUST00000144033.1_TNFSF13OS-003	N	N	A1	N	N	N	N	A1	0.86	1	0.14	0.86	-1	other
ENSMUST00000195683.1_GM30948-001	N	N	N	A0	N	N	N	A2	0.86	1	0.14	0.86	-0.5	other
ENSMUST00000147633.8_TMEM134-009	A0	N	N	N	N	N	A0	N	0.86	1	0.14	0.86	-2	other
ENSMUST00000184170.1_1500004A13RIK-008	A3	N	N	N	A3	N	N	N	0.86	1	0.14	0.86	2	other
ENSMUST00000187055.1_A930005H10RIK-004	A3	N	N	N	A3	N	N	N	0.86	1	0.14	0.86	2	other
ENSMUST00000150671.1_2010204K13RIK-003	N	A2	N	A2	N	N	N	N	0.86	1	0.14	0.86	1	other
ENSMUST00000130657.7_E230016M11RIK-003	A0	N	N	N	A1	N	N	N	0.86	1	0.14	0.86	-1.5	other
ENSMUST00000181447.7_D430036J16RIK-003	A3	N	N	N	A1	N	N	N	0.86	1	0.14	0.86	0.5	other
ENSMUST00000136503.1_GM4876-002	A0	N	N	N	A0	N	N	N	0.86	1	0.14	0.86	-2	other
ENSMUST00000159324.7_B230216N24RIK-001	A1	N	N	N	A0	N	N	N	0.86	1	0.14	0.86	-1.5	other
ENSMUST00000181756.2_GM16894-001	N	N	N	N	A2	N	A0	N	0.86	1	0.14	0.86	-0.5	other
ENSMUST00000140488.1_GM16835-001	N	N	N	N	A1	N	N	A1	0.86	1	0.14	0.86	-1	other
ENSMUST00000181433.7_CELRR-001	A0	N	N	N	A1	N	N	N	0.86	1	0.14	0.86	-1.5	other
ENSMUST00000180723.7_9430037G07RIK-002	N	A0	N	A0	N	N	N	N	0.86	1	0.14	0.86	-2	other
ENSMUST00000043553.3_1700063H04RIK-001	N	N	A1	N	N	N	N	A3	0.86	1	0.14	0.86	0.5	other
ENSMUST00000133548.4_SRRM4OS-002	N	A2	A2	N	N	N	N	N	0.86	1	0.14	0.86	1	other
ENSMUST00000137010.1_B9D1OS-001	A1	N	N	N	N	N	N	A0	0.86	1	0.14	0.86	-1.5	other
ENSMUST00000143209.7_PLATR20-001	N	N	A3	N	N	N	N	A1	0.86	1	0.14	0.86	0.5	other
ENSMUST00000145581.1_AI838599-003	N	A0	N	N	N	N	N	A0	0.86	1	0.14	0.86	-2	other
ENSMUST00000155384.1_2900041M22RIK-001	N	N	A3	N	A1	N	N	N	0.86	1	0.14	0.86	0.5	other
ENSMUST00000180751.1_4732463B04RIK-201	N	A0	A1	N	N	N	N	N	0.86	1	0.14	0.86	-1.5	other
ENSMUST00000153786.1_GM15767-001	A0	N	N	N	N	N	N	A0	0.86	1	0.14	0.86	-2	other
ENSMUST00000168470.1_GM17233-001	N	A0	A0	N	N	N	N	N	0.86	1	0.14	0.86	-2	other
ENSMUST00000146980.1_PLATR3-001	N	A1	A2	N	N	N	N	N	0.86	1	0.14	0.86	0	other
ENSMUST00000183180.7_RIAN-013	A0	N	A1	N	N	N	N	N	0.86	1	0.14	0.86	-1.5	other
ENSMUST00000006814.8_ABHD1-201	N	N	A0	A2	N	N	N	N	0.86	1	0.14	0.86	-0.5	other
ENSMUST00000181299.2_A730056A06RIK-001	N	N	N	N	A0	N	A0	N	0.86	1	0.14	0.86	-2	other
ENSMUST00000196349.1_GM6639-003	N	N	A0	N	N	N	N	A0	0.86	1	0.14	0.86	-2	other
ENSMUST00000129681.1_GM16052-001	N	A0	N	N	A0	N	N	N	0.86	1	0.14	0.86	-2	other
ENSMUST00000146633.7_GM13778-001	N	A0	N	N	N	N	N	A0	0.86	1	0.14	0.86	-2	other
ENSMUST00000159568.5_DLX6OS1-001	A0	N	N	N	A2	N	N	N	0.86	1	0.14	0.86	-0.5	other
ENSMUST00000181967.2_4930461G14RIK-001	N	A1	A2	N	N	N	N	N	0.86	1	0.14	0.86	0	other
ENSMUST00000181396.7_GM3764-004	A0	N	N	N	A0	N	N	N	0.86	1	0.14	0.86	-2	other
ENSMUST00000182473.1_GM9866-002	A1	N	N	N	A1	N	N	N	0.86	1	0.14	0.86	-1	other
ENSMUST00000096426.5_C230004F18RIK-201	A1	N	N	N	A1	N	N	N	0.86	1	0.14	0.86	-1	other
ENSMUST00000133467.2_GT(ROSA)26SOR-001	A2	N	A2	N	N	N	N	N	0.86	1	0.14	0.86	1	other
ENSMUST00000142109.7_5330434G04RIK-002	A1	N	N	N	A1	N	N	N	0.86	1	0.14	0.86	-1	other
ENSMUST00000182477.1_GM17750-001	A2	N	N	N	A3	N	N	N	0.86	1	0.14	0.86	1.5	other
ENSMUST00000159539.2_C4A-005	A2	N	N	N	N	A1	N	N	0.86	1	0.14	0.86	0	other
ENSMUST00000185568.1_2900052N01RIK-002	A1	N	N	N	A3	N	N	N	0.86	1	0.14	0.86	0.5	other
ENSMUST00000127533.7_5530601H04RIK-005	N	A1	N	A0	N	N	N	N	0.86	1	0.14	0.86	-1.5	other
ENSMUST00000126189.1_GM12569-001	N	N	A2	N	N	N	N	A0	0.86	1	0.14	0.86	-0.5	other
ENSMUST00000160657.7_C4A-010	A2	N	N	N	N	A3	N	N	0.86	1	0.14	0.86	1.5	other
ENSMUST00000211421.1_GM31105-001	N	N	N	N	N	A0	N	A0	0.86	1	0.14	0.86	-2	other
ENSMUST00000181247.2_GM17501-001	N	A0	N	A0	N	N	N	N	0.86	1	0.14	0.86	-2	other
ENSMUST00000187322.1_SNHG4-003	N	A0	N	A0	N	N	N	N	0.86	1	0.14	0.86	-2	other
ENSMUST00000144649.1_GM14257-001	N	N	N	N	A0	A0	N	N	0.86	1	0.14	0.86	-2	other
ENSMUST00000179222.1_CRNDE-004	N	N	N	N	N	N	A0	A0	0.86	1	0.14	0.86	-2	other
ENSMUST00000198195.1_GM42644-001	A1	N	N	N	A1	N	N	N	0.86	1	0.14	0.86	-1	other
ENSMUST00000161763.1_GM10552-001	A0	N	N	N	A0	N	N	N	0.86	1	0.14	0.86	-2	other
ENSMUST00000199326.1_GM9899-001	A0	N	N	N	A2	N	N	N	0.86	1	0.14	0.86	-0.5	other
ENSMUST00000138007.1_C030037D09RIK-001	N	A0	N	A0	N	N	N	N	0.86	1	0.14	0.86	-2	other
ENSMUST00000125191.7_TCTN2-004	N	A2	N	A1	N	N	N	N	0.86	1	0.14	0.86	0	other
ENSMUST00000136555.7_9030622O22RIK-002	N	A0	N	N	N	A1	N	N	0.86	1	0.14	0.86	-1.5	other
ENSMUST00000199082.1_GM43081-001	N	A0	N	A0	N	N	N	N	0.86	1	0.14	0.86	-2	other
ENSMUST00000203352.1_GM44293-001	N	N	N	N	N	N	A0	A0	0.86	1	0.14	0.86	-2	other
ENSMUST00000186174.7_GM5607-001	A0	N	N	N	A2	N	N	N	0.86	1	0.14	0.86	-0.5	other
ENSMUST00000182447.1_JPX-003	A0	N	N	A0	N	N	N	N	0.86	1	0.14	0.86	-2	other
ENSMUST00000123517.1_GM15545-003	N	A2	N	A0	N	N	N	N	0.86	1	0.14	0.86	-0.5	other
ENSMUST00000152595.1_GM15545-004	N	A2	N	N	N	N	A1	N	0.86	1	0.14	0.86	0	other
ENSMUST00000138928.1_1110018N20RIK-002	N	A0	N	N	N	N	N	A1	0.86	1	0.14	0.86	-1.5	other
ENSMUST00000185216.2_1700047M11RIK-002	N	N	N	N	A0	N	N	A1	0.86	1	0.14	0.86	-1.5	other
ENSMUST00000141473.1_SMC2OS-001	N	N	N	N	A1	N	N	A1	0.86	1	0.14	0.86	-1	other
ENSMUST00000162133.7_C4A-008	A2	N	N	N	N	A2	N	N	0.86	1	0.14	0.86	1	other
ENSMUST00000130063.7_FTX-002	N	A0	N	A0	N	N	N	N	0.86	1	0.14	0.86	-2	other
ENSMUST00000185535.1_GM7160-001	N	N	N	N	N	A1	A2	N	0.86	1	0.14	0.86	0	other
ENSMUST00000200092.1_SOX2OT-005	A0	N	N	N	A1	N	N	N	0.86	1	0.14	0.86	-1.5	other
ENSMUST00000200084.1_GM42820-001	N	A2	N	A2	N	N	N	N	0.86	1	0.14	0.86	1	other
ENSMUST00000180730.2_9930014A18RIK-002	N	N	A1	N	A2	N	N	N	0.86	1	0.14	0.86	0	other
ENSMUST00000203351.1_ZIM3-002	N	N	A0	N	N	N	N	A0	0.86	1	0.14	0.86	-2	other
ENSMUST00000144591.7_4933431E20RIK-004	A2	N	N	N	A3	N	N	N	0.86	1	0.14	0.86	1.5	other
ENSMUST00000182120.1_PTPRV-010	N	N	N	N	N	N	A0	A1	0.86	1	0.14	0.86	-1.5	other
ENSMUST00000181190.2_4933404O12RIK-002	N	A2	N	N	N	N	N	A2	0.86	1	0.14	0.86	1	other
ENSMUST00000181466.1_PLATR7-001	N	A0	A2	N	N	N	N	N	0.86	1	0.14	0.86	-0.5	other
ENSMUST00000185599.1_PANTR1-009	A0	N	N	N	A0	N	N	N	0.86	1	0.14	0.86	-2	other
ENSMUST00000180639.1_A330009N23RIK-201	A2	N	N	N	A1	N	N	N	0.86	1	0.14	0.86	0	other
ENSMUST00000202583.1_GM43153-001	N	N	A1	N	N	N	N	A0	0.86	1	0.14	0.86	-1.5	other
ENSMUST00000203703.1_1700101I11RIK-002	A0	N	N	N	A1	N	N	N	0.86	1	0.14	0.86	-1.5	other
ENSMUST00000213901.1_RP23-350F7.3-001	N	A3	N	A3	N	N	N	N	0.86	1	0.14	0.86	2	other
ENSMUST00000216419.1_RP23-242K3.1-001	N	A0	N	A0	N	N	N	N	0.86	1	0.14	0.86	-2	other
ENSMUST00000160309.2_C4A-004	A1	N	N	N	N	A3	N	N	0.86	1	0.14	0.86	0.5	other
ENSMUST00000130089.1_4930405A21RIK-002	N	A0	N	N	N	N	N	A0	0.86	1	0.14	0.86	-2	other
ENSMUST00000197977.4_SOX2OT-001	A0	N	N	N	A1	N	N	N	0.86	1	0.14	0.86	-1.5	other
ENSMUST00000180983.1_2900076A07RIK-008	A0	N	N	A0	N	N	N	N	0.86	1	0.14	0.86	-2	other
ENSMUST00000173695.1_GM20400-001	A1	N	F	F	F	A1	A2	A1	0.14	0.14	0.12	0.02	-1	other
ENSMUST00000180595.1_GM16755-201	A0	F	F	A2	A0	A0	N	F	0.14	0.14	0.12	0.02	-2.5	other
ENSMUST00000181554.1_GM26901-001	A0	A0	F	F	A1	N	F	A1	0.14	0.14	0.12	0.02	-3	other
ENSMUST00000134140.2_MIR17HG-001	F	A2	A1	F	N	F	A0	A1	0.14	0.14	0.12	0.02	-1.5	other
ENSMUST00000212196.1_RP23-290L7.4-001	A1	A1	A1	F	F	F	N	A0	0.14	0.14	0.12	0.02	-2.5	other
ENSMUST00000193875.5_GM16754-003	F	A1	A1	A1	F	F	N	A0	0.14	0.14	0.12	0.02	-2.5	other
ENSMUST00000198897.1_GM43321-001	A0	F	F	N	A0	F	A0	A0	0.14	0.14	0.12	0.02	-4	other
ENSMUST00000207134.1_GM44660-001	A3	A1	A3	F	F	F	N	A1	0.14	0.14	0.12	0.02	1	other
ENSMUST00000156150.1_GM12031-001	A0	A0	A0	F	A1	F	N	F	0.14	0.14	0.12	0.02	-3.5	other
ENSMUST00000159037.1_GAS5-021	F	A1	A1	A0	A1	F	F	N	0.14	0.14	0.12	0.02	-2.5	other
ENSMUST00000215837.1_RP23-92N3.2-001	F	A0	A0	F	A0	F	N	A0	0.14	0.14	0.12	0.02	-4	other
ENSMUST00000211380.1_GM11175-001	A0	F	F	N	A0	A0	F	A0	0.14	0.14	0.12	0.02	-4	other
ENSMUST00000144651.7_GM10863-001	A1	A0	N	F	A0	F	A0	F	0.14	0.14	0.12	0.02	-3.5	other
ENSMUST00000185888.1_GM28791-001	F	A0	A1	A1	F	F	N	A0	0.14	0.14	0.12	0.02	-3	other
ENSMUST00000145448.1_4930430E12RIK-002	F	A0	A2	F	F	A0	N	A0	0.14	0.14	0.12	0.02	-2.5	other
ENSMUST00000133824.1_PLATR28-001	F	A1	A1	F	N	A0	A0	F	0.14	0.14	0.12	0.02	-3	other
ENSMUST00000195992.1_4932422M17RIK-001	A0	A0	F	A0	F	F	N	A0	0.14	0.14	0.12	0.02	-4	other
ENSMUST00000208372.1_GM44593-001	A0	A0	F	F	A1	F	N	A0	0.14	0.14	0.12	0.02	-3.5	other
ENSMUST00000200359.1_GM43290-001	F	A0	F	A1	A1	F	N	A1	0.14	0.14	0.12	0.02	-2.5	other
ENSMUST00000177831.1_GM21917-001	F	F	A0	F	A0	A0	N	A1	0.14	0.14	0.12	0.02	-3.5	other
ENSMUST00000195225.5_2610316D01RIK-003	A0	A0	N	F	A1	F	N	N	0.43	0.2	0.11	0.09	-2.5	other
ENSMUST00000212296.1_RP23-400F19.1-001	N	A0	N	F	A1	F	N	A3	0.43	0.2	0.11	0.09	-0.5	other
ENSMUST00000101007.2_9330160F10RIK-001	A0	F	N	F	A1	N	N	A1	0.43	0.2	0.11	0.09	-2	other
ENSMUST00000129114.1_METTL5OS-001	F	A1	A0	F	N	A0	N	N	0.43	0.2	0.11	0.09	-2.5	other
ENSMUST00000180450.1_GM26910-201	F	N	F	N	A0	A0	N	A0	0.43	0.2	0.11	0.09	-3	other
ENSMUST00000131864.1_GM12796-001	N	A0	N	F	A0	A0	N	F	0.43	0.2	0.11	0.09	-3	other
ENSMUST00000205028.1_1600020E01RIK-006	F	A0	A0	A0	N	N	F	N	0.43	0.2	0.11	0.09	-3	other
ENSMUST00000210776.1_GM45518-001	N	F	F	A0	A1	A0	N	N	0.43	0.2	0.11	0.09	-2.5	other
ENSMUST00000181098.1_D030068K23RIK-002	N	A0	F	A0	A0	F	N	N	0.43	0.2	0.11	0.09	-3	other
ENSMUST00000181073.7_B230208H11RIK-202	N	A1	A0	A0	F	F	N	N	0.43	0.2	0.11	0.09	-2.5	other
ENSMUST00000136022.7_ABHD11OS-002	F	A0	A2	N	A1	N	F	N	0.43	0.2	0.11	0.09	-1	other
ENSMUST00000160231.1_0610040B10RIK-001	F	N	N	N	A1	A0	F	A1	0.43	0.2	0.11	0.09	-2	other
ENSMUST00000181739.1_4930556M19RIK-201	N	F	N	A0	F	A1	N	A1	0.43	0.2	0.11	0.09	-2	other
ENSMUST00000183916.7_1810026B05RIK-004	A0	N	F	N	A1	A0	F	N	0.43	0.2	0.11	0.09	-2.5	other
ENSMUST00000215259.1_RP23-186B12.2-002	F	A0	A0	F	N	N	N	A0	0.43	0.2	0.11	0.09	-3	other
ENSMUST00000142815.1_C530005A16RIK-001	A0	F	N	F	A3	N	N	A0	0.43	0.2	0.11	0.09	-1	other
ENSMUST00000209682.1_GM13522-003	F	A0	A0	N	A0	F	N	N	0.43	0.2	0.11	0.09	-3	other
ENSMUST00000184958.7_1500004A13RIK-007	A3	A0	F	N	A3	N	N	F	0.43	0.2	0.11	0.09	1	other
ENSMUST00000189156.1_GM19412-002	F	N	N	F	A0	A0	N	A0	0.43	0.2	0.11	0.09	-3	other
ENSMUST00000173576.1_GM20522-001	F	N	N	A0	N	A0	F	A1	0.43	0.2	0.11	0.09	-2.5	other
ENSMUST00000123548.1_GM13205-001	F	A0	N	N	A0	N	A0	F	0.43	0.2	0.11	0.09	-3	other
ENSMUST00000209665.1_GM45604-001	N	A0	A0	N	A0	F	N	F	0.43	0.2	0.11	0.09	-3	other
ENSMUST00000195868.1_GM37885-002	A1	N	N	F	A2	N	A0	F	0.43	0.2	0.11	0.09	-1	other
ENSMUST00000209301.1_GM45441-001	F	N	N	F	A0	N	A0	A2	0.43	0.2	0.11	0.09	-1.5	other
ENSMUST00000133463.1_0610009E02RIK-001	A0	A0	N	F	N	N	F	A0	0.43	0.2	0.11	0.09	-3	other
ENSMUST00000162822.1_GM15758-002	F	A0	F	N	A0	A1	N	N	0.43	0.2	0.11	0.09	-2.5	other
ENSMUST00000143306.1_C920021L13RIK-003	F	A0	N	N	A0	A0	F	N	0.43	0.2	0.11	0.09	-3	other
ENSMUST00000182865.1_4930539J05RIK-002	F	A0	N	F	A0	N	N	A0	0.43	0.2	0.11	0.09	-3	other
ENSMUST00000140021.1_GM14565-001	N	A1	F	A0	A0	F	N	N	0.43	0.2	0.11	0.09	-2.5	other
ENSMUST00000180419.1_GM16845-001	N	A0	A1	F	N	N	F	A1	0.43	0.2	0.11	0.09	-2	other
ENSMUST00000129576.1_GM12480-001	N	A0	A1	F	A0	F	N	N	0.43	0.2	0.11	0.09	-2.5	other
ENSMUST00000214803.1_RP23-284E19.10-001	N	A0	N	N	N	N	F	A0	0.71	0.33	0.1	0.24	-2	other
ENSMUST00000201177.1_4930566F21RIK-001	N	A1	A1	F	N	N	N	N	0.71	0.33	0.1	0.24	-1	other
ENSMUST00000199279.1_GM43684-001	N	F	N	A1	N	N	A1	N	0.71	0.33	0.1	0.24	-1	other
ENSMUST00000217520.1_RP23-99O13.6-001	N	A0	N	F	N	N	N	A0	0.71	0.33	0.1	0.24	-2	other
ENSMUST00000064646.4_5830454E08RIK-201	F	A0	N	N	N	N	N	A1	0.71	0.33	0.1	0.24	-1.5	other
ENSMUST00000183327.1_MIR99AHG-013	F	N	N	A0	A1	N	N	N	0.71	0.33	0.1	0.24	-1.5	other
ENSMUST00000140941.1_4930570G19RIK-002	F	N	N	N	A2	N	N	A2	0.71	0.33	0.1	0.24	1	other
ENSMUST00000198458.1_C130026L21RIK-004	F	A0	N	N	A0	N	N	N	0.71	0.33	0.1	0.24	-2	other
ENSMUST00000186785.6_E330020D12RIK-002	F	A0	A1	N	N	N	N	N	0.71	0.33	0.1	0.24	-1.5	other
ENSMUST00000150389.1_GM15764-001	A0	N	N	A0	N	F	N	N	0.71	0.33	0.1	0.24	-2	other
ENSMUST00000209459.1_GM44992-012	F	N	N	N	N	A0	N	A0	0.71	0.33	0.1	0.24	-2	other
ENSMUST00000124435.7_GM11457-002	F	A0	A1	N	N	N	N	N	0.71	0.33	0.1	0.24	-1.5	other
ENSMUST00000195712.1_GM37008-001	N	A0	N	A0	N	F	N	N	0.71	0.33	0.1	0.24	-2	other
ENSMUST00000196445.1_GM43573-001	N	A0	F	N	N	A0	N	N	0.71	0.33	0.1	0.24	-2	other
ENSMUST00000146751.1_GM14963-001	N	A0	N	F	N	N	N	A1	0.71	0.33	0.1	0.24	-1.5	other
ENSMUST00000188435.1_2210420H20RIK-001	N	A0	N	F	A0	N	N	N	0.71	0.33	0.1	0.24	-2	other
ENSMUST00000194761.1_GM37729-001	N	A0	F	N	N	A0	N	N	0.71	0.33	0.1	0.24	-2	other
ENSMUST00000183374.7_1500004A13RIK-004	A2	F	N	N	A3	N	N	N	0.71	0.33	0.1	0.24	1.5	other
ENSMUST00000185880.1_1810041H14RIK-001	N	N	N	F	A0	N	N	A1	0.71	0.33	0.1	0.24	-1.5	other
ENSMUST00000203332.1_9530062K07RIK-001	F	A0	N	N	A1	N	N	N	0.71	0.33	0.1	0.24	-1.5	other
ENSMUST00000202711.1_C78283-001	N	A1	A1	N	N	N	N	F	0.71	0.33	0.1	0.24	-1	other
ENSMUST00000110279.3_PROX1OS-001	F	N	N	N	A1	A1	N	N	0.71	0.33	0.1	0.24	-1	other
ENSMUST00000208121.1_GM44983-001	F	A0	A1	N	N	N	N	N	0.71	0.33	0.1	0.24	-1.5	other
ENSMUST00000125308.1_GM15283-001	A0	A1	N	F	N	N	N	N	0.71	0.33	0.1	0.24	-1.5	other
ENSMUST00000095448.4_E230001N04RIK-201	F	A0	N	N	A0	N	N	N	0.71	0.33	0.1	0.24	-2	other
ENSMUST00000146334.1_MED9OS-003	F	N	N	N	A0	N	N	A3	0.71	0.33	0.1	0.24	0	other
ENSMUST00000143651.7_E130307A14RIK-009	F	N	N	N	A1	N	N	A0	0.71	0.33	0.1	0.24	-1.5	other
ENSMUST00000196226.1_GM43574-001	A1	A0	N	N	N	F	N	N	0.71	0.33	0.1	0.24	-1.5	other
ENSMUST00000129908.1_GM12609-001	F	N	N	A0	N	N	N	A0	0.71	0.33	0.1	0.24	-2	other
ENSMUST00000180598.2_GM10516-001	F	N	N	N	A1	N	A0	N	0.71	0.33	0.1	0.24	-1.5	other
ENSMUST00000162697.1_AI480526-004	A0	N	N	N	A0	N	F	N	0.71	0.33	0.1	0.24	-2	other
ENSMUST00000153181.7_GM12359-002	F	N	N	N	A0	N	N	A0	0.71	0.33	0.1	0.24	-2	other
ENSMUST00000199296.1_GM42725-001	N	A0	N	F	A0	N	N	N	0.71	0.33	0.1	0.24	-2	other
ENSMUST00000182125.1_MIR9-3HG-007	A3	N	N	N	A2	N	N	F	0.71	0.33	0.1	0.24	1.5	other
ENSMUST00000194104.1_4833445I07RIK-002	N	N	N	N	A0	A0	N	F	0.71	0.33	0.1	0.24	-2	other
ENSMUST00000203191.1_2900060B14RIK-001	N	A0	N	F	A0	N	N	N	0.71	0.33	0.1	0.24	-2	other
ENSMUST00000148705.1_GM14167-001	N	N	N	A0	N	N	F	A2	0.71	0.33	0.1	0.24	-0.5	other
ENSMUST00000184655.3_1810026B05RIK-003	N	N	F	N	N	A0	A0	N	0.71	0.33	0.1	0.24	-2	other
ENSMUST00000194223.1_GM37696-001	N	F	N	A0	A1	N	N	N	0.71	0.33	0.1	0.24	-1.5	other
ENSMUST00000187727.1_GM28578-002	A1	F	N	A1	N	N	N	N	0.71	0.33	0.1	0.24	-1	other
ENSMUST00000155622.7_C430049B03RIK-001	F	A2	N	A1	N	N	N	N	0.71	0.33	0.1	0.24	0	other
ENSMUST00000117249.1_DANCR-002	N	A0	N	A2	N	N	F	N	0.71	0.33	0.1	0.24	-0.5	other
ENSMUST00000134289.1_GM11611-001	F	A0	N	N	N	N	A1	N	0.71	0.33	0.1	0.24	-1.5	other
ENSMUST00000129661.1_MIR670HG-002	F	A0	N	N	A0	N	N	N	0.71	0.33	0.1	0.24	-2	other
ENSMUST00000160497.1_GAS5-025	F	A0	A0	N	N	N	N	N	0.71	0.33	0.1	0.24	-2	other
ENSMUST00000181305.2_1700040D17RIK-001	F	N	N	N	A1	N	N	A2	0.71	0.33	0.1	0.24	0	other
ENSMUST00000130746.1_4930412M03RIK-001	N	N	N	F	N	A1	N	A2	0.71	0.33	0.1	0.24	0	other
ENSMUST00000208015.1_C230062I16RIK-004	A0	F	N	N	A0	N	N	N	0.71	0.33	0.1	0.24	-2	other
ENSMUST00000154329.2_4933431E20RIK-007	N	A0	N	F	A0	N	N	N	0.71	0.33	0.1	0.24	-2	other
ENSMUST00000214586.1_RP23-366K1.6-001	N	A0	A1	F	N	N	N	N	0.71	0.33	0.1	0.24	-1.5	other
ENSMUST00000125345.1_2500004C02RIK-003	F	N	N	N	A0	N	N	A0	0.71	0.33	0.1	0.24	-2	other
ENSMUST00000211487.1_GM2694-010	N	A2	N	F	N	N	N	A0	0.71	0.33	0.1	0.24	-0.5	other
ENSMUST00000181486.1_GM26624-201	N	A0	A1	F	N	N	N	N	0.71	0.33	0.1	0.24	-1.5	other
ENSMUST00000143705.1_GM12932-001	N	N	A0	F	N	N	N	A1	0.71	0.33	0.1	0.24	-1.5	other
ENSMUST00000180495.7_GM19705-001	F	A0	A0	N	N	N	N	N	0.71	0.33	0.1	0.24	-2	other
ENSMUST00000190567.1_A630072M18RIK-001	F	A0	N	A0	N	N	N	N	0.71	0.33	0.1	0.24	-2	other
ENSMUST00000181710.1_1110002J07RIK-201	F	A0	A1	N	N	N	N	N	0.71	0.33	0.1	0.24	-1.5	other
ENSMUST00000134066.7_BC065397-001	F	A0	A1	N	N	N	N	N	0.71	0.33	0.1	0.24	-1.5	other
ENSMUST00000137373.1_GM16174-001	N	N	A0	N	N	A1	N	F	0.71	0.33	0.1	0.24	-1.5	other
ENSMUST00000204444.1_4933440N22RIK-001	N	N	N	F	N	N	A0	A0	0.71	0.33	0.1	0.24	-2	other
ENSMUST00000185652.1_1810034E14RIK-002	N	N	N	F	N	A0	A0	N	0.71	0.33	0.1	0.24	-2	other
ENSMUST00000210562.1_GM45414-001	N	A0	N	F	A1	N	N	N	0.71	0.33	0.1	0.24	-1.5	other
ENSMUST00000192862.1_GM37789-001	N	F	N	A1	A0	N	N	N	0.71	0.33	0.1	0.24	-1.5	other
ENSMUST00000071374.5_BC002059-201	F	N	A2	N	A1	N	N	N	0.71	0.33	0.1	0.24	0	other
ENSMUST00000136364.7_PLATR14-006	N	A1	A2	F	N	N	N	N	0.71	0.33	0.1	0.24	0	other
ENSMUST00000183220.1_GM24362-001	N	A0	A0	F	N	N	N	N	0.71	0.33	0.1	0.24	-2	other
ENSMUST00000152112.1_GM14275-001	N	N	A1	F	N	A0	N	N	0.71	0.33	0.1	0.24	-1.5	other
ENSMUST00000188474.1_PLATR1-001	N	A0	A1	F	N	N	N	N	0.71	0.33	0.1	0.24	-1.5	other
ENSMUST00000128178.1_MEG3-007	F	N	A1	N	A0	N	N	N	0.71	0.33	0.1	0.24	-1.5	other
ENSMUST00000162353.7_A530040E14RIK-001	A1	N	N	F	N	A0	N	N	0.71	0.33	0.1	0.24	-1.5	other
ENSMUST00000195783.1_GM37785-001	N	F	N	A0	A1	N	N	N	0.71	0.33	0.1	0.24	-1.5	other
ENSMUST00000113671.2_GM21986-001	A3	A2	N	F	N	N	N	N	0.71	0.33	0.1	0.24	1.5	other
ENSMUST00000207081.1_GM45027-001	F	N	N	N	A0	N	N	A0	0.71	0.33	0.1	0.24	-2	other
ENSMUST00000097289.2_C030034I22RIK-201	F	N	N	N	A2	N	A0	N	0.71	0.33	0.1	0.24	-0.5	other
ENSMUST00000081929.3_GM15401-003	N	A0	A1	F	N	N	N	N	0.71	0.33	0.1	0.24	-1.5	other
ENSMUST00000201125.3_ABHD1-001	F	N	N	N	N	A0	A0	N	0.71	0.33	0.1	0.24	-2	other
ENSMUST00000084587.1_2510046G10RIK-201	N	N	N	N	A0	N	F	A1	0.71	0.33	0.1	0.24	-1.5	other
ENSMUST00000203144.1_GM44160-001	F	N	N	A1	A1	N	N	N	0.71	0.33	0.1	0.24	-1	other
ENSMUST00000139835.1_GM11266-001	F	N	N	N	A2	A1	N	N	0.71	0.33	0.1	0.24	0	other
ENSMUST00000205812.1_GM44878-001	F	A0	N	N	A1	N	N	N	0.71	0.33	0.1	0.24	-1.5	other
ENSMUST00000124914.1_GM15860-001	F	A0	N	N	A0	N	N	N	0.71	0.33	0.1	0.24	-2	other
ENSMUST00000099676.4_AW112010-001	F	N	N	N	A1	A3	N	N	0.71	0.33	0.1	0.24	0.5	other
ENSMUST00000174568.1_9130230N09RIK-001	N	F	N	N	N	A1	A0	N	0.71	0.33	0.1	0.24	-1.5	other
ENSMUST00000197703.1_GM43608-001	N	A0	N	N	N	N	F	A0	0.71	0.33	0.1	0.24	-2	other
ENSMUST00000134250.1_GM16048-001	A0	N	A1	N	N	N	N	F	0.71	0.33	0.1	0.24	-1.5	other
ENSMUST00000125854.7_PLATR14-001	N	A0	N	F	N	N	N	A0	0.71	0.33	0.1	0.24	-2	other
ENSMUST00000197910.1_4933437G19RIK-001	N	A0	N	F	N	N	N	A1	0.71	0.33	0.1	0.24	-1.5	other
ENSMUST00000194138.1_RIAN-005	F	N	A0	N	A0	N	N	N	0.71	0.33	0.1	0.24	-2	other
ENSMUST00000188595.1_1810064F22RIK-001	N	F	N	A0	N	A1	N	N	0.71	0.33	0.1	0.24	-1.5	other
ENSMUST00000132811.1_GM15489-001	N	A0	N	F	N	N	N	A1	0.71	0.33	0.1	0.24	-1.5	other
ENSMUST00000181884.1_G730013B05RIK-202	F	N	A1	N	N	A0	N	N	0.71	0.33	0.1	0.24	-1.5	other
ENSMUST00000180492.1_2010300F17RIK-201	N	F	A0	A1	N	N	N	N	0.71	0.33	0.1	0.24	-1.5	other
ENSMUST00000211255.1_RP23-145I16.5-001	N	A0	F	N	N	N	N	A2	0.71	0.33	0.1	0.24	-0.5	other
ENSMUST00000214276.1_RP24-216P6.3-002	N	A0	F	A0	N	N	N	N	0.71	0.33	0.1	0.24	-2	other
ENSMUST00000148335.1_GM15444-001	N	A0	N	F	N	N	N	A1	0.71	0.33	0.1	0.24	-1.5	other
ENSMUST00000180842.1_9330136K24RIK-201	N	A0	N	F	A0	N	N	N	0.71	0.33	0.1	0.24	-2	other
ENSMUST00000185943.1_5031425E22RIK-002	F	N	N	N	A0	N	A2	N	0.71	0.33	0.1	0.24	-0.5	other
ENSMUST00000209922.1_GM45388-002	N	A0	N	A0	N	F	N	N	0.71	0.33	0.1	0.24	-2	other
ENSMUST00000127284.1_C130036L24RIK-002	N	A0	N	F	A1	N	N	N	0.71	0.33	0.1	0.24	-1.5	other
ENSMUST00000181534.1_GM26774-001	N	A0	N	F	N	A1	N	N	0.71	0.33	0.1	0.24	-1.5	other
ENSMUST00000210217.1_GM45412-001	N	N	N	F	N	N	A0	A1	0.71	0.33	0.1	0.24	-1.5	other
ENSMUST00000209785.1_GM26881-002	F	A0	N	N	A2	N	N	N	0.71	0.33	0.1	0.24	-0.5	other
ENSMUST00000192568.1_GM37885-001	A1	N	N	N	A2	N	N	F	0.71	0.33	0.1	0.24	0	other
ENSMUST00000204008.2_1600020E01RIK-007	F	A0	A0	N	N	N	N	N	0.71	0.33	0.1	0.24	-2	other
ENSMUST00000161797.7_C4A-009	A3	N	N	F	N	A2	N	N	0.71	0.33	0.1	0.24	1.5	other
ENSMUST00000150364.2_1810021B22RIK-001	N	N	N	N	A0	A0	F	N	0.71	0.33	0.1	0.24	-2	other
ENSMUST00000194451.1_GM37437-001	N	N	A0	F	A0	N	N	N	0.71	0.33	0.1	0.24	-2	other
ENSMUST00000197277.1_GM30613-001	F	A0	N	N	N	N	N	A1	0.71	0.33	0.1	0.24	-1.5	other
ENSMUST00000141265.7_1810062O18RIK-002	F	N	N	A0	N	N	N	A1	0.71	0.33	0.1	0.24	-1.5	other
ENSMUST00000131147.1_GM13387-002	N	A0	N	A0	N	F	N	N	0.71	0.33	0.1	0.24	-2	other
ENSMUST00000154931.1_GM16023-002	F	A0	N	N	N	A0	N	N	0.71	0.33	0.1	0.24	-2	other
ENSMUST00000202069.1_N4BP2OS-003	A0	F	N	N	N	A0	N	N	0.71	0.33	0.1	0.24	-2	other
ENSMUST00000192754.1_GM37660-001	N	F	N	A1	N	N	A0	N	0.71	0.33	0.1	0.24	-1.5	other
ENSMUST00000202073.1_GM10461-001	N	A0	N	F	N	N	N	A1	0.71	0.33	0.1	0.24	-1.5	other
ENSMUST00000187199.1_GM28869-001	F	A0	A0	N	N	N	N	N	0.71	0.33	0.1	0.24	-2	other
ENSMUST00000148087.1_GM12063-001	F	N	N	N	A1	N	A0	N	0.71	0.33	0.1	0.24	-1.5	other
ENSMUST00000146846.1_GM11457-003	N	A0	A0	F	N	N	N	N	0.71	0.33	0.1	0.24	-2	other
ENSMUST00000187719.1_GM28196-001	F	N	N	N	N	A0	N	A1	0.71	0.33	0.1	0.24	-1.5	other
ENSMUST00000150581.1_PLATR14-002	F	A0	A0	N	N	N	N	N	0.71	0.33	0.1	0.24	-2	other
ENSMUST00000180721.1_D330041H03RIK-004	F	A0	N	A0	N	N	N	N	0.71	0.33	0.1	0.24	-2	other
ENSMUST00000187090.1_2410021H03RIK-001	N	A0	A1	F	N	N	N	N	0.71	0.33	0.1	0.24	-1.5	other
ENSMUST00000139055.1_HOXAAS3-002	N	N	N	F	N	N	A1	A1	0.71	0.33	0.1	0.24	-1	other
ENSMUST00000203175.1_GM44406-001	N	A0	A0	F	N	N	N	N	0.71	0.33	0.1	0.24	-2	other
ENSMUST00000199356.1_4930404A12RIK-001	F	N	N	N	N	N	N	N	1	-1	0	-1	0	other
ENSMUST00000136860.1_SCML1-001	N	N	N	N	N	N	N	A1	1	1	0	1	-0.5	other
ENSMUST00000107533.3_A230006K03RIK-201	N	N	N	N	A1	N	N	N	1	1	0	1	-0.5	other
ENSMUST00000201658.3_GM2762-001	N	N	N	N	N	N	N	A1	1	1	0	1	-0.5	other
ENSMUST00000191603.6_2900052N01RIK-001	N	N	N	N	A3	N	N	N	1	1	0	1	1	other
ENSMUST00000215570.1_GM17641-001	N	N	N	N	F	N	N	N	1	-1	0	-1	0	other
ENSMUST00000163674.1_GM10575-003	N	N	N	F	N	N	N	N	1	-1	0	-1	0	other
ENSMUST00000197796.1_GM43391-003	N	N	N	N	N	N	N	A1	1	1	0	1	-0.5	other
ENSMUST00000196145.4_GM43391-001	N	N	N	N	N	N	N	A1	1	1	0	1	-0.5	other
ENSMUST00000192390.1_GM38000-001	N	N	N	F	N	N	N	N	1	-1	0	-1	0	other
ENSMUST00000172531.1_1110038B12RIK-005	F	N	A1	N	N	N	N	N	0.86	0	0	0	-0.5	other
ENSMUST00000216902.1_RP24-220H23.2-001	N	F	N	N	N	N	N	N	1	-1	0	-1	0	other
ENSMUST00000201293.1_A930005G22RIK-001	N	F	N	N	N	N	N	N	1	-1	0	-1	0	other
ENSMUST00000125700.1_GM15241-001	N	N	N	F	N	N	N	N	1	-1	0	-1	0	other
ENSMUST00000181546.1_5031415H12RIK-201	N	F	N	A0	N	N	N	N	0.86	0	0	0	-1	other
ENSMUST00000200918.1_GM7538-001	F	N	N	N	N	N	N	N	1	-1	0	-1	0	other
ENSMUST00000186818.2_1700027H10RIK-001	F	N	N	N	N	N	N	N	1	-1	0	-1	0	other
ENSMUST00000141035.1_GM14471-001	N	N	N	F	N	N	N	N	1	-1	0	-1	0	other
ENSMUST00000192586.1_4930402C01RIK-001	N	N	N	N	N	F	N	N	1	-1	0	-1	0	other
ENSMUST00000181920.1_GM26885-201	N	N	A0	N	N	N	N	N	1	1	0	1	-1	other
ENSMUST00000160380.2_1700007P06RIK-001	N	N	N	N	N	N	A0	F	0.86	0	0	0	-1	other
ENSMUST00000195064.1_4930518J20RIK-001	N	N	N	N	N	N	N	A1	1	1	0	1	-0.5	other
ENSMUST00000198574.1_GM42982-001	N	N	N	N	N	F	N	N	1	-1	0	-1	0	other
ENSMUST00000195785.1_GM38085-001	A0	N	N	N	N	F	N	N	0.86	0	0	0	-1	other
ENSMUST00000201913.1_GM15411-003	N	N	N	N	N	N	A0	N	1	1	0	1	-1	other
ENSMUST00000199000.1_GM43640-001	N	N	N	N	N	N	N	A2	1	1	0	1	0.5	other
ENSMUST00000188499.1_1700063D05RIK-003	F	N	N	N	N	N	N	N	1	-1	0	-1	0	other
ENSMUST00000147649.7_RBM46OS-003	N	N	N	N	N	N	N	A0	1	1	0	1	-1	other
ENSMUST00000217153.1_RP24-325N9.3-001	N	N	N	N	N	F	N	N	1	-1	0	-1	0	other
ENSMUST00000194850.1_GM38264-001	N	N	N	N	N	F	N	N	1	-1	0	-1	0	other
ENSMUST00000149095.1_GM15485-001	N	N	N	F	N	N	N	N	1	-1	0	-1	0	other
ENSMUST00000132692.2_GM13556-001	N	N	N	F	N	N	N	N	1	-1	0	-1	0	other
ENSMUST00000148217.1_GM15156-001	N	N	N	F	N	N	N	N	1	-1	0	-1	0	other
ENSMUST00000193573.1_GM38260-001	N	F	N	N	N	N	N	N	1	-1	0	-1	0	other
ENSMUST00000186843.1_1700016G22RIK-001	N	N	N	N	N	N	N	A2	1	1	0	1	0.5	other
ENSMUST00000216694.1_CH36-165I3.2-001	N	N	N	N	N	N	N	A1	1	1	0	1	-0.5	other
ENSMUST00000144277.1_GM11365-001	N	N	N	F	N	N	N	N	1	-1	0	-1	0	other
ENSMUST00000186712.1_1700101I19RIK-001	N	N	N	N	N	N	N	A0	1	1	0	1	-1	other
ENSMUST00000185546.1_1700030O20RIK-001	N	N	N	N	N	N	N	A0	1	1	0	1	-1	other
ENSMUST00000181972.1_4930444M15RIK-201	N	N	F	N	N	N	N	N	1	-1	0	-1	0	other
ENSMUST00000137460.1_3010001F23RIK-005	N	A0	N	F	N	N	N	N	0.86	0	0	0	-1	other
ENSMUST00000184080.1_GM27216-001	N	N	N	F	N	A2	N	N	0.86	0	0	0	0.5	other
ENSMUST00000180681.1_GM26890-201	N	N	N	F	N	N	N	N	1	-1	0	-1	0	other
ENSMUST00000209951.1_GM36445-003	F	N	A2	N	N	N	N	N	0.86	0	0	0	0.5	other
ENSMUST00000181159.7_GM2694-001	N	A0	N	N	N	N	N	N	1	1	0	1	-1	other
ENSMUST00000165178.7_GM17188-003	N	F	N	N	N	N	N	A3	0.86	0	0	0	1	other
ENSMUST00000211131.1_RP23-397L11.6-002	N	N	N	N	A0	N	N	N	1	1	0	1	-1	other
ENSMUST00000155191.1_BC037032-003	N	N	N	N	N	N	N	F	1	-1	0	-1	0	other
ENSMUST00000135144.1_GM15998-001	N	N	N	N	N	A1	N	N	1	1	0	1	-0.5	other
ENSMUST00000196810.1_GM43489-001	N	N	N	N	N	N	F	N	1	-1	0	-1	0	other
ENSMUST00000181385.1_GM26781-001	F	N	N	N	N	N	N	N	1	-1	0	-1	0	other
ENSMUST00000183750.1_ZFHX2OS-001	F	N	N	N	N	N	N	N	1	-1	0	-1	0	other
ENSMUST00000191426.1_6030408B16RIK-001	N	N	N	N	N	N	N	A3	1	1	0	1	1	other
ENSMUST00000208189.1_4933402C05RIK-001	N	N	N	N	N	F	N	N	1	-1	0	-1	0	other
ENSMUST00000101462.4_1700030C12RIK-201	N	N	N	N	N	N	N	A2	1	1	0	1	0.5	other
ENSMUST00000183616.1_GM27240-001	N	N	N	F	N	N	N	N	1	-1	0	-1	0	other
ENSMUST00000145415.1_GM15829-001	N	N	N	F	N	N	N	N	1	-1	0	-1	0	other
ENSMUST00000035534.4_4933440N22RIK-201	N	N	N	A0	N	N	N	N	1	1	0	1	-1	other
ENSMUST00000209738.1_1700047O18RIK-001	N	N	N	N	N	N	N	A1	1	1	0	1	-0.5	other
ENSMUST00000135936.1_GM15632-001	N	N	N	F	N	N	N	N	1	-1	0	-1	0	other
ENSMUST00000213706.1_RP23-456L15.3-001	N	N	N	N	N	N	N	F	1	-1	0	-1	0	other
ENSMUST00000130556.1_ARHGAP27OS1-001	N	N	N	N	N	N	A0	N	1	1	0	1	-1	other
ENSMUST00000160568.1_GM16306-001	N	N	N	N	N	N	N	F	1	-1	0	-1	0	other
ENSMUST00000215484.1_RP23-433B2.9-001	N	N	N	N	N	F	N	N	1	-1	0	-1	0	other
ENSMUST00000206696.1_4933431G14RIK-002	N	N	N	N	N	N	N	F	1	-1	0	-1	0	other
ENSMUST00000143645.1_GM14291-001	A1	F	N	F	A0	N	N	N	0.57	0	0	0	-1.5	other
ENSMUST00000182325.7_DLEU2-006	N	N	N	N	N	N	N	A0	1	1	0	1	-1	other
ENSMUST00000196218.1_A930003O13RIK-003	A1	N	N	N	N	N	N	N	1	1	0	1	-0.5	other
ENSMUST00000192571.1_GM37855-001	N	N	N	A0	N	N	N	N	1	1	0	1	-1	other
ENSMUST00000189467.1_MIR124-2HG-007	A0	N	N	N	N	N	N	N	1	1	0	1	-1	other
ENSMUST00000195332.1_GM37420-001	N	N	N	N	N	F	N	N	1	-1	0	-1	0	other
ENSMUST00000161447.2_GM15756-001	N	N	N	N	N	F	N	N	1	-1	0	-1	0	other
ENSMUST00000217028.1_RP24-95N16.3-001	N	F	N	N	N	N	N	N	1	-1	0	-1	0	other
ENSMUST00000127020.7_GM14152-001	N	N	N	N	N	N	N	A2	1	1	0	1	0.5	other
ENSMUST00000136302.2_GM28309-001	N	N	N	A2	N	N	N	N	1	1	0	1	0.5	other
ENSMUST00000181002.1_GM26580-201	N	N	N	N	F	N	N	N	1	-1	0	-1	0	other
ENSMUST00000210048.1_GM45589-002	N	N	N	N	N	F	N	N	1	-1	0	-1	0	other
ENSMUST00000200753.1_1700025A08RIK-001	N	N	N	N	N	N	N	A2	1	1	0	1	0.5	other
ENSMUST00000200853.1_GM42798-001	N	A0	N	F	N	N	N	N	0.86	0	0	0	-1	other
ENSMUST00000202675.1_GM42582-001	N	N	N	N	N	F	N	N	1	-1	0	-1	0	other
ENSMUST00000199551.1_A530030E21RIK-001	N	N	N	N	N	F	N	N	1	-1	0	-1	0	other
ENSMUST00000180923.1_1700007L15RIK-201	F	A0	A1	F	N	A1	N	F	0.29	0	0	0	-2	other
ENSMUST00000141222.1_GM13180-001	N	N	N	N	N	F	N	N	1	-1	0	-1	0	other
ENSMUST00000210728.1_GM45464-001	F	N	N	N	N	N	N	N	1	-1	0	-1	0	other
ENSMUST00000132149.1_GM14005-004	N	N	N	A1	N	N	N	N	1	1	0	1	-0.5	other
ENSMUST00000149348.1_GM12709-001	F	N	N	N	N	N	N	N	1	-1	0	-1	0	other
ENSMUST00000180527.1_4930540M05RIK-001	N	N	N	N	N	N	N	F	1	-1	0	-1	0	other
ENSMUST00000150251.1_GM4876-003	N	N	N	A0	N	N	N	N	1	1	0	1	-1	other
ENSMUST00000181491.1_GM19705-002	F	A0	A1	F	N	N	N	N	0.57	0	0	0	-1.5	other
ENSMUST00000217440.1_RP23-356D13.10-001	N	N	N	F	N	N	N	N	1	-1	0	-1	0	other
ENSMUST00000141450.1_4930469K13RIK-001	N	N	N	N	N	N	N	A3	1	1	0	1	1	other
ENSMUST00000180770.2_GM26674-001	N	N	N	N	N	F	N	N	1	-1	0	-1	0	other
ENSMUST00000140415.7_A330102I10RIK-004	F	N	N	N	A1	N	N	N	0.86	0	0	0	-0.5	other
ENSMUST00000181367.1_GM26818-201	N	A0	F	N	N	N	N	N	0.86	0	0	0	-1	other
ENSMUST00000199648.1_GM42562-001	N	N	N	N	N	N	N	F	1	-1	0	-1	0	other
ENSMUST00000181449.1_GM26611-001	N	N	N	N	N	N	N	A0	1	1	0	1	-1	other
ENSMUST00000216374.1_RP23-9A12.3-001	N	N	N	N	N	F	N	N	1	-1	0	-1	0	other
ENSMUST00000181488.1_1010001B22RIK-001	F	N	N	N	N	A0	N	N	0.86	0	0	0	-1	other
ENSMUST00000137153.7_C230004F18RIK-003	N	N	N	N	A1	N	N	N	1	1	0	1	-0.5	other
ENSMUST00000145291.2_3110039M20RIK-002	A0	N	N	N	N	N	N	N	1	1	0	1	-1	other
ENSMUST00000097608.2_3222401L13RIK-201	N	N	A0	N	N	N	N	N	1	1	0	1	-1	other
ENSMUST00000189331.1_GM28289-001	F	N	N	N	N	N	N	N	1	-1	0	-1	0	other
ENSMUST00000197936.1_GM42913-001	N	N	N	F	N	N	N	N	1	-1	0	-1	0	other
ENSMUST00000198918.1_GM43301-001	N	N	N	F	N	N	N	N	1	-1	0	-1	0	other
ENSMUST00000122839.1_GM12404-001	F	N	N	N	N	N	N	N	1	-1	0	-1	0	other
ENSMUST00000196419.1_GM43352-001	N	N	N	N	N	N	N	A2	1	1	0	1	0.5	other
ENSMUST00000128458.2_MEG3-010	F	A0	F	N	A0	N	N	N	0.57	0	0	0	-2	other
ENSMUST00000160080.1_GM16559-001	N	N	N	N	N	F	N	N	1	-1	0	-1	0	other
ENSMUST00000188519.1_GM7160-002	F	N	N	A0	N	F	A2	N	0.57	0	0	0	-0.5	other
ENSMUST00000145799.1_HOXD3OS1-001	N	N	N	N	N	N	N	A1	1	1	0	1	-0.5	other
ENSMUST00000209402.1_RP23-478L20.2-002	F	N	N	N	A1	N	N	N	0.86	0	0	0	-0.5	other
ENSMUST00000205529.1_GM6567-001	N	N	N	N	N	N	N	F	1	-1	0	-1	0	other
ENSMUST00000195470.1_GM37924-001	N	N	N	N	N	N	N	A1	1	1	0	1	-0.5	other
ENSMUST00000209078.1_4933430H16RIK-001	N	N	N	N	N	N	N	F	1	-1	0	-1	0	other
ENSMUST00000180424.2_GM26708-001	N	N	N	N	N	N	N	A1	1	1	0	1	-0.5	other
ENSMUST00000153685.1_A730081D07RIK-001	A0	N	N	F	N	N	N	N	0.86	0	0	0	-1	other
ENSMUST00000184792.7_GM27177-005	F	N	N	N	N	N	N	N	1	-1	0	-1	0	other
ENSMUST00000211371.1_6330420H09RIK-001	F	N	N	N	A2	N	N	N	0.86	0	0	0	0.5	other
ENSMUST00000181984.1_GM27040-001	N	N	N	N	A1	N	N	N	1	1	0	1	-0.5	other
ENSMUST00000181146.1_GM26634-201	N	A0	N	F	N	N	N	N	0.86	0	0	0	-1	other
ENSMUST00000188236.1_1700003C15RIK-001	N	N	N	N	N	N	N	A1	1	1	0	1	-0.5	other
ENSMUST00000148293.1_GM15658-001	N	F	N	N	N	N	N	N	1	-1	0	-1	0	other
ENSMUST00000139621.1_1700028N14RIK-001	N	N	N	F	N	N	N	N	1	-1	0	-1	0	other
ENSMUST00000198011.1_GM43403-002	N	N	N	N	N	N	N	A0	1	1	0	1	-1	other
ENSMUST00000181212.1_2310031A07RIK-201	F	N	N	N	N	N	N	N	1	-1	0	-1	0	other
ENSMUST00000210204.1_GM45238-001	N	N	N	N	N	F	N	N	1	-1	0	-1	0	other
ENSMUST00000180753.1_GM2366-001	N	N	N	F	N	N	N	N	1	-1	0	-1	0	other
ENSMUST00000209762.1_GM45373-003	N	N	N	F	N	N	N	N	1	-1	0	-1	0	other
ENSMUST00000213974.1_5830454E08RIK-001	N	N	N	N	N	N	N	A1	1	1	0	1	-0.5	other
ENSMUST00000028061.8_4930562F07RIK-001	N	N	N	N	N	N	F	N	1	-1	0	-1	0	other
ENSMUST00000210340.1_1700012D14RIK-004	N	A0	N	F	N	N	N	N	0.86	0	0	0	-1	other
ENSMUST00000181076.1_GM26645-001	N	N	N	F	N	N	N	N	1	-1	0	-1	0	other
ENSMUST00000140989.1_GM11789-004	N	N	N	N	N	A2	N	N	1	1	0	1	0.5	other
ENSMUST00000214246.1_CH36-165I3.1-001	N	N	N	N	N	N	N	A1	1	1	0	1	-0.5	other
ENSMUST00000206521.2_GM21269-001	N	N	N	N	N	N	N	A3	1	1	0	1	1	other
ENSMUST00000202026.3_4930478P22RIK-001	N	N	N	N	N	N	N	A1	1	1	0	1	-0.5	other
ENSMUST00000124676.1_GM14169-001	F	N	N	N	A0	N	N	N	0.86	0	0	0	-1	other
ENSMUST00000125161.1_GM15137-001	N	N	N	N	N	F	N	N	1	-1	0	-1	0	other
ENSMUST00000138764.1_GM13986-002	N	N	N	A0	N	N	N	N	1	1	0	1	-1	other
ENSMUST00000197391.1_GM43823-001	N	N	N	F	N	N	N	N	1	-1	0	-1	0	other
ENSMUST00000180851.1_GM26681-201	N	N	N	N	N	N	N	A1	1	1	0	1	-0.5	other
ENSMUST00000140501.1_GM13031-001	N	N	N	N	A1	N	N	N	1	1	0	1	-0.5	other
ENSMUST00000186300.1_GM28932-001	F	N	N	N	N	N	N	N	1	-1	0	-1	0	other
ENSMUST00000211055.1_GM2788-006	N	N	N	N	N	A1	N	N	1	1	0	1	-0.5	other
ENSMUST00000200442.1_GM43473-001	N	F	N	N	N	N	N	N	1	-1	0	-1	0	other
ENSMUST00000189230.1_HOXAAS2-002	N	N	N	F	N	N	N	N	1	-1	0	-1	0	other
ENSMUST00000148448.1_GM12532-001	N	N	N	N	N	N	N	A0	1	1	0	1	-1	other
ENSMUST00000137259.1_GM15918-001	N	N	F	N	N	N	N	N	1	-1	0	-1	0	other
ENSMUST00000193528.1_GM10657-001	N	N	N	N	A1	N	N	N	1	1	0	1	-0.5	other
ENSMUST00000198251.1_GM43713-001	N	F	N	A0	N	N	N	N	0.86	0	0	0	-1	other
ENSMUST00000179361.1_PRSS23OS-002	F	N	N	N	N	N	N	N	1	-1	0	-1	0	other
ENSMUST00000195147.1_GM32444-001	F	N	N	N	N	N	N	N	1	-1	0	-1	0	other
ENSMUST00000180576.1_GM16596-201	A0	N	N	N	N	N	N	N	1	1	0	1	-1	other
ENSMUST00000189247.1_C530043A13RIK-002	N	N	N	N	N	N	N	F	1	-1	0	-1	0	other
ENSMUST00000147634.7_1700003M07RIK-001	F	N	N	N	A1	N	N	N	0.86	0	0	0	-0.5	other
ENSMUST00000178464.7_GM10125-201	N	N	N	N	N	N	N	A0	1	1	0	1	-1	other
ENSMUST00000213341.1_RP24-395P13.5-001	N	N	N	N	N	A1	N	N	1	1	0	1	-0.5	other
ENSMUST00000177015.1_A730085K08RIK-001	N	N	N	N	N	N	A0	N	1	1	0	1	-1	other
ENSMUST00000193014.1_GM10472-001	N	N	N	A0	N	N	N	N	1	1	0	1	-1	other
ENSMUST00000205083.1_GM44190-001	N	F	N	N	N	N	N	N	1	-1	0	-1	0	other
ENSMUST00000200385.1_GM43200-001	N	N	N	F	N	N	N	N	1	-1	0	-1	0	other
ENSMUST00000126138.7_1700018A04RIK-002	N	N	N	N	N	N	N	A0	1	1	0	1	-1	other
ENSMUST00000182261.1_C87198-002	N	F	N	N	N	N	N	N	1	-1	0	-1	0	other
ENSMUST00000122831.1_UCKL1OS-003	N	N	N	F	N	N	N	N	1	-1	0	-1	0	other
ENSMUST00000181222.6_GM16754-001	F	N	N	N	N	N	N	N	1	-1	0	-1	0	other
ENSMUST00000181262.1_GM26551-201	N	F	N	N	N	N	N	N	1	-1	0	-1	0	other
ENSMUST00000181712.2_4930448E22RIK-001	N	N	N	F	N	N	N	N	1	-1	0	-1	0	other
ENSMUST00000156260.1_GM16104-001	N	A1	A0	F	N	F	N	N	0.57	0	0	0	-1.5	other
ENSMUST00000200791.1_GM43458-001	N	N	N	N	N	N	N	F	1	-1	0	-1	0	other
ENSMUST00000198280.1_GM43804-001	N	N	N	F	N	N	N	N	1	-1	0	-1	0	other
ENSMUST00000139752.1_GM11574-001	F	N	N	N	N	N	N	N	1	-1	0	-1	0	other
ENSMUST00000147620.7_GM10863-002	A1	N	N	N	N	N	N	N	1	1	0	1	-0.5	other
ENSMUST00000124028.7_BC006965-001	N	A0	N	N	N	N	N	N	1	1	0	1	-1	other
ENSMUST00000205934.1_GM44898-001	F	N	N	N	N	N	N	N	1	-1	0	-1	0	other
ENSMUST00000148916.1_GM13830-004	N	N	N	F	N	N	N	N	1	-1	0	-1	0	other
ENSMUST00000216941.1_RP23-174E11.2-001	N	F	N	A0	N	N	N	N	0.86	0	0	0	-1	other
ENSMUST00000152089.1_2810403D21RIK-005	N	N	N	N	N	N	A0	N	1	1	0	1	-1	other
ENSMUST00000190040.1_GM28523-001	A1	N	N	N	N	N	N	N	1	1	0	1	-0.5	other
ENSMUST00000077153.7_4932415M13RIK-201	N	N	N	N	N	N	N	A2	1	1	0	1	0.5	other
ENSMUST00000161661.1_B230216N24RIK-002	N	N	N	N	A1	N	N	N	1	1	0	1	-0.5	other
ENSMUST00000127263.7_2610035D17RIK-003	N	N	N	N	N	N	A0	N	1	1	0	1	-1	other
ENSMUST00000204123.1_GM44427-001	A0	A0	N	N	F	F	F	A0	0.29	0	0	0	-3	other
ENSMUST00000203263.1_GM44066-001	N	N	N	N	N	N	N	A0	1	1	0	1	-1	other
ENSMUST00000159669.7_C4A-002	N	N	N	N	N	A2	N	N	1	1	0	1	0.5	other
ENSMUST00000145176.7_2610203C22RIK-003	F	N	N	N	N	A0	N	N	0.86	0	0	0	-1	other
ENSMUST00000183218.1_GM26972-001	N	N	N	N	N	N	N	A1	1	1	0	1	-0.5	other
ENSMUST00000180508.7_4933406F09RIK-004	N	N	N	N	N	N	N	A1	1	1	0	1	-0.5	other
ENSMUST00000204406.1_GM44081-001	N	N	N	N	A0	N	N	N	1	1	0	1	-1	other
ENSMUST00000141307.1_GM15543-001	N	N	N	N	N	N	N	A3	1	1	0	1	1	other
ENSMUST00000180525.1_2700012I20RIK-201	N	N	N	N	N	F	N	A1	0.86	0	0	0	-0.5	other
ENSMUST00000129089.1_NR6A1OS-002	N	F	N	A0	N	N	N	N	0.86	0	0	0	-1	other
ENSMUST00000134838.1_GM14230-003	N	N	A1	N	N	N	N	N	1	1	0	1	-0.5	other
ENSMUST00000190194.1_GM28867-001	N	F	N	F	A0	A0	N	N	0.57	0	0	0	-2	other
ENSMUST00000181000.1_GM26546-201	N	N	N	F	N	N	N	N	1	-1	0	-1	0	other
ENSMUST00000125317.1_1700030A11RIK-001	N	N	N	N	N	N	N	A0	1	1	0	1	-1	other
ENSMUST00000172644.2_GM20476-001	N	N	N	N	N	F	N	N	1	-1	0	-1	0	other
ENSMUST00000139006.1_4930412F09RIK-001	N	F	N	N	N	N	N	N	1	-1	0	-1	0	other
ENSMUST00000202876.1_GM21221-001	N	N	N	N	N	N	N	A1	1	1	0	1	-0.5	other
ENSMUST00000192017.1_4930535G08RIK-001	N	N	N	N	N	N	N	A0	1	1	0	1	-1	other
ENSMUST00000202694.1_GM43790-001	N	N	N	F	N	N	N	N	1	-1	0	-1	0	other
ENSMUST00000212717.1_RP23-132B15.4-001	N	N	N	N	N	N	A0	N	1	1	0	1	-1	other
ENSMUST00000189574.6_A230077H06RIK-001	A1	F	F	F	A1	A1	N	N	0.29	0	0	0	-1.5	other
ENSMUST00000131021.1_GM11399-001	N	N	N	N	N	N	N	F	1	-1	0	-1	0	other
ENSMUST00000206961.1_SNHG1-010	A2	N	N	N	N	N	N	N	1	1	0	1	0.5	other
ENSMUST00000214795.1_RP24-153A6.1-001	N	N	N	N	N	N	N	F	1	-1	0	-1	0	other
ENSMUST00000214113.1_RP23-453B4.3-002	N	N	N	N	N	N	N	A0	1	1	0	1	-1	other
ENSMUST00000202401.3_ABHD1-006	N	N	N	A0	N	N	N	N	1	1	0	1	-1	other
ENSMUST00000180645.1_GM26556-001	N	N	N	F	N	N	N	N	1	-1	0	-1	0	other
ENSMUST00000196625.1_GM43691-001	N	N	N	N	N	F	N	N	1	-1	0	-1	0	other
ENSMUST00000130619.8_TMEM134-003	N	N	N	N	A1	N	N	N	1	1	0	1	-0.5	other
ENSMUST00000176807.2_GM20646-001	N	N	N	N	A2	N	N	N	1	1	0	1	0.5	other
ENSMUST00000147206.1_GM15634-001	N	N	N	N	N	N	N	A1	1	1	0	1	-0.5	other
ENSMUST00000154284.1_GAD1OS-002	N	N	N	N	N	N	N	A2	1	1	0	1	0.5	other
ENSMUST00000138751.1_AU019990-003	N	N	N	N	N	F	N	N	1	-1	0	-1	0	other
ENSMUST00000197378.1_GM43260-001	N	N	N	F	N	N	N	N	1	-1	0	-1	0	other
ENSMUST00000155812.1_TOMM6OS-001	F	N	N	N	A2	N	N	N	0.86	0	0	0	0.5	other
ENSMUST00000180470.1_GM20033-005	F	N	N	N	A0	N	N	N	0.86	0	0	0	-1	other
ENSMUST00000153659.1_C230034O21RIK-001	N	N	N	N	A2	N	N	N	1	1	0	1	0.5	other
ENSMUST00000205913.1_A730082K24RIK-002	N	N	N	F	N	N	N	N	1	-1	0	-1	0	other
ENSMUST00000196989.1_GM42876-001	N	N	N	F	N	N	N	N	1	-1	0	-1	0	other
ENSMUST00000209605.1_GM45592-001	A0	F	N	N	N	N	N	N	0.86	0	0	0	-1	other
ENSMUST00000065740.2_GM9905-001	F	N	N	N	N	N	N	N	1	-1	0	-1	0	other
ENSMUST00000207056.1_GM44995-001	N	N	N	N	N	F	N	N	1	-1	0	-1	0	other
ENSMUST00000150544.1_GM14573-001	F	N	N	N	N	N	N	N	1	-1	0	-1	0	other
ENSMUST00000192256.1_GM37578-001	N	N	N	F	N	N	N	N	1	-1	0	-1	0	other
ENSMUST00000217115.1_RP23-304K3.2-003	N	N	N	N	A0	N	N	N	1	1	0	1	-1	other
ENSMUST00000195404.1_GM38170-001	N	F	N	N	N	N	N	N	1	-1	0	-1	0	other
ENSMUST00000195508.1_GM2453-001	N	N	N	N	N	N	N	F	1	-1	0	-1	0	other
ENSMUST00000214651.1_RP23-402F24.5-002	N	N	N	N	N	N	N	A1	1	1	0	1	-0.5	other
ENSMUST00000205038.1_GM44000-001	F	A0	N	N	N	N	N	N	0.86	0	0	0	-1	other
ENSMUST00000191768.1_GM37741-001	N	N	N	N	N	F	N	N	1	-1	0	-1	0	other
ENSMUST00000170929.1_GM17102-001	N	N	N	N	A2	N	N	N	1	1	0	1	0.5	other
ENSMUST00000210796.1_GM45515-001	N	N	N	F	N	N	N	N	1	-1	0	-1	0	other
ENSMUST00000160494.2_2410124H12RIK-001	N	A0	N	N	N	N	N	N	1	1	0	1	-1	other
ENSMUST00000217011.1_RP23-331E5.5-001	A0	F	N	F	A0	N	N	N	0.57	0	0	0	-2	other
ENSMUST00000196040.1_GM43189-001	N	N	N	N	N	F	N	N	1	-1	0	-1	0	other
ENSMUST00000193364.1_GM13266-002	N	N	N	F	N	N	N	N	1	-1	0	-1	0	other
ENSMUST00000148885.7_2610307P16RIK-001	N	A0	N	N	N	N	N	N	1	1	0	1	-1	other
ENSMUST00000204434.2_AA545190-002	N	N	N	N	F	N	N	N	1	-1	0	-1	0	other
ENSMUST00000181802.1_GM26513-001	N	N	N	N	N	N	N	A1	1	1	0	1	-0.5	other
ENSMUST00000188654.1_1700001D01RIK-001	N	N	N	F	N	N	N	N	1	-1	0	-1	0	other
ENSMUST00000189279.1_1700065D16RIK-004	N	N	N	N	N	N	N	A0	1	1	0	1	-1	other
ENSMUST00000152569.1_GM13684-001	N	N	N	F	N	N	N	N	1	-1	0	-1	0	other
ENSMUST00000125578.1_4933435F18RIK-002	N	N	N	N	N	N	N	A1	1	1	0	1	-0.5	other
ENSMUST00000154305.7_5930412G12RIK-001	N	N	N	N	N	N	A1	N	1	1	0	1	-0.5	other
ENSMUST00000182258.7_MIAT-005	F	N	N	N	A0	N	N	N	0.86	0	0	0	-1	other
ENSMUST00000124182.1_GM16217-001	N	N	N	N	N	F	N	N	1	-1	0	-1	0	other
ENSMUST00000197456.1_GM34082-001	N	N	N	N	N	N	N	A2	1	1	0	1	0.5	other
ENSMUST00000132264.1_SAP30BPOS-001	N	N	N	F	N	N	N	N	1	-1	0	-1	0	other
ENSMUST00000211048.1_GM45289-001	N	N	N	F	N	N	N	N	1	-1	0	-1	0	other
ENSMUST00000178511.2_4930469G21RIK-201	N	F	N	N	N	N	N	N	1	-1	0	-1	0	other
ENSMUST00000129953.1_1500017E21RIK-004	N	F	N	N	N	A2	N	N	0.86	0	0	0	0.5	other
ENSMUST00000198586.1_GM42637-001	N	A0	N	N	N	N	N	N	1	1	0	1	-1	other
ENSMUST00000195416.1_GM37894-001	N	N	N	F	N	N	N	N	1	-1	0	-1	0	other
ENSMUST00000148651.7_3010001F23RIK-002	N	N	N	N	A0	N	N	N	1	1	0	1	-1	other
ENSMUST00000215582.1_FBXL12OS-004	N	A0	N	F	N	N	N	N	0.86	0	0	0	-1	other
ENSMUST00000131874.1_GM16220-001	N	N	A0	N	N	N	N	N	1	1	0	1	-1	other
ENSMUST00000212925.1_RP23-431O7.9-001	N	N	N	N	N	A0	N	N	1	1	0	1	-1	other
ENSMUST00000184762.1_0610038B21RIK-001	N	N	N	A0	N	N	N	N	1	1	0	1	-1	other
ENSMUST00000154038.3_GM27206-001	N	N	N	N	N	F	N	N	1	-1	0	-1	0	other
ENSMUST00000129617.1_GM12786-001	N	N	F	N	N	N	N	N	1	-1	0	-1	0	other
ENSMUST00000141027.1_PLATR12-001	N	N	A2	N	N	N	N	N	1	1	0	1	0.5	other
ENSMUST00000203736.1_1810059H22RIK-008	N	A0	N	F	N	N	N	N	0.86	0	0	0	-1	other
ENSMUST00000128591.1_2310081O03RIK-001	N	N	N	N	N	N	A1	N	1	1	0	1	-0.5	other
ENSMUST00000181127.2_GM26879-001	N	N	N	N	N	N	F	N	1	-1	0	-1	0	other
ENSMUST00000195460.1_GM37583-001	N	F	A1	F	A0	N	N	N	0.57	0	0	0	-1.5	other
ENSMUST00000132326.1_HOXD3OS1-004	N	N	N	N	N	N	F	A1	0.86	0	0	0	-0.5	other
ENSMUST00000197103.1_SOX2OT-014	A0	N	N	N	N	N	N	N	1	1	0	1	-1	other
ENSMUST00000171379.1_4930405O22RIK-002	N	N	N	F	N	N	N	N	1	-1	0	-1	0	other
ENSMUST00000185726.1_1700064M15RIK-001	N	N	N	N	N	N	N	F	1	-1	0	-1	0	other
ENSMUST00000164804.1_GM17056-001	N	N	N	F	N	N	N	N	1	-1	0	-1	0	other
ENSMUST00000187932.1_GM20268-001	N	N	N	N	N	N	N	F	1	-1	0	-1	0	other
ENSMUST00000202958.1_GM43280-001	N	N	N	N	N	N	N	F	1	-1	0	-1	0	other
ENSMUST00000194600.1_GM38235-001	N	N	N	F	N	N	N	N	1	-1	0	-1	0	other
ENSMUST00000142099.7_1810062O18RIK-005	N	N	N	N	N	N	N	A0	1	1	0	1	-1	other
ENSMUST00000182986.1_MIR99AHG-014	N	N	N	N	A0	N	N	N	1	1	0	1	-1	other
ENSMUST00000215275.1_RP23-325P15.2-001	N	N	N	N	N	N	N	A1	1	1	0	1	-0.5	other
ENSMUST00000149608.1_GM13840-001	N	N	N	F	N	A0	N	N	0.86	0	0	0	-1	other
ENSMUST00000180506.1_GM26824-201	F	N	N	N	N	N	N	N	1	-1	0	-1	0	other
ENSMUST00000208236.1_GM26708-002	N	N	N	N	N	N	N	A1	1	1	0	1	-0.5	other
ENSMUST00000146320.1_GM15318-001	N	N	N	N	N	A0	N	N	1	1	0	1	-1	other
ENSMUST00000062252.1_GM9828-201	N	N	N	N	N	N	N	A2	1	1	0	1	0.5	other
ENSMUST00000193041.1_GM38283-001	N	N	N	F	N	N	N	N	1	-1	0	-1	0	other
ENSMUST00000170636.1_GM17133-001	N	N	N	N	N	F	N	N	1	-1	0	-1	0	other
ENSMUST00000217323.1_RP23-363G20.2-002	N	N	N	N	F	N	N	N	1	-1	0	-1	0	other
ENSMUST00000126549.1_BB557941-001	N	N	N	N	A1	N	N	F	0.86	0	0	0	-0.5	other
ENSMUST00000213712.1_RP24-300B21.2-002	N	N	N	N	A1	N	N	N	1	1	0	1	-0.5	other
ENSMUST00000131042.1_GM11635-002	N	N	N	N	N	N	N	A0	1	1	0	1	-1	other
ENSMUST00000181939.1_GM26559-201	N	A0	N	F	N	N	N	N	0.86	0	0	0	-1	other
ENSMUST00000191816.1_GM37606-001	N	N	N	F	N	N	N	N	1	-1	0	-1	0	other
ENSMUST00000194009.1_5830444F18RIK-001	N	F	N	N	N	N	N	N	1	-1	0	-1	0	other
ENSMUST00000193285.1_GM37986-001	F	N	N	N	N	N	N	N	1	-1	0	-1	0	other
ENSMUST00000192036.1_GM37219-001	N	A0	N	N	N	N	N	N	1	1	0	1	-1	other
ENSMUST00000195881.1_GM38257-001	N	F	N	N	N	N	N	N	1	-1	0	-1	0	other
ENSMUST00000135674.1_1700084C06RIK-001	N	N	N	N	N	N	N	A0	1	1	0	1	-1	other
ENSMUST00000204670.1_GM44143-001	N	N	N	F	N	N	N	N	1	-1	0	-1	0	other
ENSMUST00000191767.1_GM35584-001	N	N	N	N	N	N	N	A1	1	1	0	1	-0.5	other
ENSMUST00000213995.1_RP23-158J3.1-001	N	N	N	N	A0	N	N	N	1	1	0	1	-1	other
ENSMUST00000203121.1_D830050J10RIK-201	N	N	N	N	N	N	A2	N	1	1	0	1	0.5	other
ENSMUST00000143555.1_GM16212-002	N	F	N	N	N	N	N	N	1	-1	0	-1	0	other
ENSMUST00000151521.1_0610009E02RIK-002	N	N	N	N	N	N	N	A2	1	1	0	1	0.5	other
ENSMUST00000180997.2_BC065403-002	F	N	N	N	N	N	N	N	1	-1	0	-1	0	other
ENSMUST00000199688.1_GM42951-001	N	N	F	N	N	N	N	N	1	-1	0	-1	0	other
ENSMUST00000196949.1_GM43729-010	N	N	N	F	N	N	N	N	1	-1	0	-1	0	other
ENSMUST00000135958.1_LRRC8DOS-001	N	N	N	F	N	N	N	N	1	-1	0	-1	0	other
ENSMUST00000211705.1_GM45637-001	N	N	N	F	N	N	N	N	1	-1	0	-1	0	other
ENSMUST00000181831.2_GM26685-001	N	N	N	F	N	N	N	N	1	-1	0	-1	0	other
ENSMUST00000208051.1_GM45131-001	N	N	N	F	N	N	N	N	1	-1	0	-1	0	other
ENSMUST00000187848.1_1810008I18RIK-001	N	N	N	N	N	A3	N	N	1	1	0	1	1	other
ENSMUST00000161380.7_GAS5-011	A3	N	N	N	N	N	F	N	0.86	0	0	0	1	other
ENSMUST00000196136.1_GM42683-001	N	A1	N	F	N	N	N	N	0.86	0	0	0	-0.5	other
ENSMUST00000096366.5_1700010D01RIK-001	N	N	N	N	N	N	N	F	1	-1	0	-1	0	other
ENSMUST00000201214.1_ABHD1-003	F	N	N	N	N	N	N	N	1	-1	0	-1	0	other
ENSMUST00000180551.1_GM26584-201	N	N	N	N	N	F	N	N	1	-1	0	-1	0	other
ENSMUST00000203211.1_GM44229-001	N	F	N	N	N	N	N	N	1	-1	0	-1	0	other
ENSMUST00000195308.1_GM37864-001	N	N	N	A0	N	N	N	N	1	1	0	1	-1	other
ENSMUST00000198248.4_5033403H07RIK-001	N	N	N	N	N	A0	N	N	1	1	0	1	-1	other
ENSMUST00000201403.1_GM42740-001	N	N	N	N	N	N	N	F	1	-1	0	-1	0	other
ENSMUST00000180715.2_GM26646-001	N	N	N	F	N	N	N	N	1	-1	0	-1	0	other
ENSMUST00000141329.7_HNF4AOS-002	N	N	N	N	N	A2	N	N	1	1	0	1	0.5	other
ENSMUST00000181590.1_4930547M16RIK-001	N	N	N	N	N	N	N	F	1	-1	0	-1	0	other
ENSMUST00000131093.1_GM16144-001	N	N	N	F	N	N	N	N	1	-1	0	-1	0	other
ENSMUST00000194090.1_GM36988-001	N	N	N	F	N	N	N	N	1	-1	0	-1	0	other
ENSMUST00000150099.1_GM13267-002	N	N	N	N	N	N	N	A0	1	1	0	1	-1	other
ENSMUST00000197011.1_9330171B17RIK-201	N	N	N	N	N	N	N	A3	1	1	0	1	1	other
ENSMUST00000125158.1_GM15270-005	A0	N	N	N	N	N	N	N	1	1	0	1	-1	other
ENSMUST00000162837.1_GM16271-001	N	N	N	N	N	F	N	N	1	-1	0	-1	0	other
ENSMUST00000206304.1_MYPOPOS-004	N	N	N	N	N	N	A0	N	1	1	0	1	-1	other
ENSMUST00000211184.1_1500002F19RIK-001	F	N	N	N	N	N	N	N	1	-1	0	-1	0	other
ENSMUST00000180709.1_4930426I24RIK-201	N	N	N	N	F	N	N	A1	0.86	0	0	0	-0.5	other
ENSMUST00000145435.1_TNFSF13OS-002	N	N	A1	N	N	N	F	N	0.86	0	0	0	-0.5	other
ENSMUST00000182756.7_DLEU2-007	N	A0	N	N	N	F	N	N	0.86	0	0	0	-1	other
ENSMUST00000155758.1_HALR1-002	N	N	F	N	N	N	A0	N	0.86	0	0	0	-1	other
ENSMUST00000132389.2_DANCR-001	N	A1	N	N	N	N	N	N	1	1	0	1	-0.5	other
ENSMUST00000181030.2_GM4890-001	N	N	N	N	N	N	N	F	1	-1	0	-1	0	other
ENSMUST00000209231.1_GM45385-001	N	F	N	N	N	N	N	N	1	-1	0	-1	0	other
ENSMUST00000193964.1_GM37933-001	N	N	N	N	N	N	N	A1	1	1	0	1	-0.5	other
ENSMUST00000176950.1_SCARLETLTR-001	N	F	N	N	N	N	N	N	1	-1	0	-1	0	other
ENSMUST00000146981.1_4930599N23RIK-001	N	N	F	N	N	N	N	A1	0.86	0	0	0	-0.5	other
ENSMUST00000212699.1_GM17435-002	N	F	N	N	N	N	N	N	1	-1	0	-1	0	other
ENSMUST00000172178.1_A230065N10RIK-001	F	N	N	N	A1	N	N	N	0.86	0	0	0	-0.5	other
ENSMUST00000197648.1_GM42488-001	N	N	N	F	N	N	N	N	1	-1	0	-1	0	other
ENSMUST00000181412.1_4930477E14RIK-001	N	N	N	N	N	N	N	A0	1	1	0	1	-1	other
ENSMUST00000179833.1_GM15099-001	N	N	N	N	N	F	N	N	1	-1	0	-1	0	other
ENSMUST00000209522.1_RP23-4P23.1-003	N	N	N	N	A1	N	N	N	1	1	0	1	-0.5	other
ENSMUST00000187858.1_9130024F11RIK-004	N	N	N	N	A0	N	N	N	1	1	0	1	-1	other
ENSMUST00000193962.1_4933417C20RIK-001	N	N	N	N	N	N	N	A1	1	1	0	1	-0.5	other
ENSMUST00000150851.1_MEG3-009	F	A0	F	N	A0	N	N	N	0.57	0	0	0	-2	other
ENSMUST00000150953.1_D030055H07RIK-002	N	N	N	N	N	F	N	N	1	-1	0	-1	0	other
ENSMUST00000180444.1_4930455B14RIK-201	N	N	N	N	N	N	N	F	1	-1	0	-1	0	other
ENSMUST00000148318.1_D030047H15RIK-001	F	N	N	N	N	N	N	N	1	-1	0	-1	0	other
ENSMUST00000196947.1_4930520M14RIK-001	N	N	N	F	N	N	N	N	1	-1	0	-1	0	other
ENSMUST00000208802.1_1700112J16RIK-002	N	N	N	N	N	N	N	A1	1	1	0	1	-0.5	other
ENSMUST00000148364.1_GM12056-001	N	N	N	A0	N	N	N	N	1	1	0	1	-1	other
ENSMUST00000173770.2_GM20496-002	F	N	N	N	N	N	N	N	1	-1	0	-1	0	other
ENSMUST00000161024.2_GM15890-001	N	N	N	N	N	F	N	N	1	-1	0	-1	0	other
ENSMUST00000138422.1_CCDC142OS-003	F	N	N	N	N	N	A0	N	0.86	0	0	0	-1	other
ENSMUST00000208297.1_GM44753-002	N	N	N	F	N	N	N	N	1	-1	0	-1	0	other
ENSMUST00000201829.1_GM43029-001	N	N	N	F	N	N	N	N	1	-1	0	-1	0	other
ENSMUST00000199522.1_GM43492-001	N	N	N	N	N	N	N	A3	1	1	0	1	1	other
ENSMUST00000208395.1_GM44584-001	N	N	N	F	N	N	N	N	1	-1	0	-1	0	other
ENSMUST00000140928.2_BC048644-001	N	N	N	N	N	F	N	A2	0.86	0	0	0	0.5	other
ENSMUST00000211351.1_GM45377-001	N	N	N	N	F	N	N	N	1	-1	0	-1	0	other
ENSMUST00000198074.1_C230096K16RIK-001	N	N	N	F	A0	F	A0	N	0.57	0	0	0	-2	other
ENSMUST00000203918.1_GM44434-001	N	N	N	F	N	N	N	N	1	-1	0	-1	0	other
ENSMUST00000211135.1_GM45680-001	N	N	N	N	N	N	N	F	1	-1	0	-1	0	other
ENSMUST00000131274.1_RBM46OS-001	N	N	N	N	N	N	N	F	1	-1	0	-1	0	other
ENSMUST00000180567.7_2810429I04RIK-010	N	N	A1	N	N	N	N	N	1	1	0	1	-0.5	other
ENSMUST00000181769.1_GM26734-201	N	F	N	A0	N	N	N	N	0.86	0	0	0	-1	other
ENSMUST00000209307.1_GM45414-002	N	A0	N	F	N	N	N	N	0.86	0	0	0	-1	other
ENSMUST00000200378.1_GM42685-001	N	N	N	A0	N	N	N	N	1	1	0	1	-1	other
ENSMUST00000192864.1_RIAN-009	F	N	N	N	N	N	N	N	1	-1	0	-1	0	other
ENSMUST00000128562.1_GM14426-001	N	N	N	N	N	N	N	F	1	-1	0	-1	0	other
ENSMUST00000180579.1_D330041H03RIK-006	F	A0	N	N	N	N	N	N	0.86	0	0	0	-1	other
ENSMUST00000189938.1_GM17634-002	F	A0	N	F	N	A0	N	N	0.57	0	0	0	-2	other
ENSMUST00000204727.1_GM43887-001	N	A0	N	F	N	N	N	N	0.86	0	0	0	-1	other
ENSMUST00000187484.1_GM29053-001	N	N	N	N	N	N	N	F	1	-1	0	-1	0	other
ENSMUST00000210623.1_0610005C13RIK-004	N	N	N	N	N	A2	N	N	1	1	0	1	0.5	other
ENSMUST00000202348.1_GM43658-001	N	N	N	F	N	N	N	N	1	-1	0	-1	0	other
ENSMUST00000180462.1_GM26630-003	N	N	N	N	N	N	N	A1	1	1	0	1	-0.5	other
ENSMUST00000192006.1_GM37195-001	N	N	N	F	N	N	N	N	1	-1	0	-1	0	other
ENSMUST00000132023.1_1700012C14RIK-001	N	N	N	N	N	N	N	A2	1	1	0	1	0.5	other
ENSMUST00000181633.1_GM20619-003	N	N	N	N	N	N	N	A2	1	1	0	1	0.5	other
ENSMUST00000188490.1_1700006H21RIK-001	N	N	N	N	N	N	N	A1	1	1	0	1	-0.5	other
ENSMUST00000212780.1_RP23-399J5.1-001	N	N	N	N	N	N	N	A1	1	1	0	1	-0.5	other
ENSMUST00000211696.1_GM45348-001	N	N	N	N	N	N	N	A0	1	1	0	1	-1	other
ENSMUST00000202118.1_PANCT2-003	N	N	N	N	A0	N	N	N	1	1	0	1	-1	other
ENSMUST00000190578.1_GM29185-001	N	N	N	N	N	N	N	A1	1	1	0	1	-0.5	other
ENSMUST00000216368.1_RP24-63K13.5-001	N	N	N	N	F	A0	N	N	0.86	0	0	0	-1	other
ENSMUST00000153646.7_1700001G11RIK-001	F	N	N	N	N	N	N	A2	0.86	0	0	0	0.5	other
ENSMUST00000136149.1_BACH2OS-003	N	N	N	N	N	A1	N	N	1	1	0	1	-0.5	other
ENSMUST00000137869.1_GM13562-002	F	N	N	N	N	N	N	N	1	-1	0	-1	0	other
ENSMUST00000198910.1_GM6602-001	N	N	N	F	A1	N	N	N	0.86	0	0	0	-0.5	other
ENSMUST00000189394.1_GM19589-001	N	N	N	A0	N	N	N	N	1	1	0	1	-1	other
ENSMUST00000132584.7_B230206L02RIK-001	N	N	N	N	N	F	A0	N	0.86	0	0	0	-1	other
ENSMUST00000180442.1_4833407H14RIK-201	N	N	A1	N	N	N	N	N	1	1	0	1	-0.5	other
ENSMUST00000122806.1_GM14302-001	N	N	N	N	N	A0	N	F	0.86	0	0	0	-1	other
ENSMUST00000195967.1_GM43463-001	N	N	N	F	N	N	N	N	1	-1	0	-1	0	other
ENSMUST00000203158.1_GM44001-001	N	F	N	N	N	N	N	N	1	-1	0	-1	0	other
ENSMUST00000140271.1_DLX1AS-001	F	N	N	N	N	N	N	N	1	-1	0	-1	0	other
ENSMUST00000204572.1_GM43984-001	N	N	N	F	N	N	N	N	1	-1	0	-1	0	other
ENSMUST00000185536.1_GM28941-001	N	N	N	F	N	N	N	N	1	-1	0	-1	0	other
ENSMUST00000207631.1_4930598N05RIK-006	N	N	N	N	N	N	N	A1	1	1	0	1	-0.5	other
ENSMUST00000136201.1_C030037D09RIK-002	F	N	N	N	A2	N	N	N	0.86	0	0	0	0.5	other
ENSMUST00000188069.1_GM28535-001	N	A0	N	N	N	N	N	N	1	1	0	1	-1	other
ENSMUST00000199398.1_GM43477-001	N	N	N	N	A2	N	N	N	1	1	0	1	0.5	other
ENSMUST00000198827.1_GM42956-001	F	N	N	A0	N	N	N	N	0.86	0	0	0	-1	other
ENSMUST00000076667.1_0610039K10RIK-201	F	N	N	N	N	N	N	A0	0.86	0	0	0	-1	other
ENSMUST00000122972.1_GM15601-001	F	N	N	N	N	N	N	N	1	-1	0	-1	0	other
ENSMUST00000191643.1_GM37229-001	N	N	N	F	N	N	N	N	1	-1	0	-1	0	other
ENSMUST00000213677.1_RP23-366E1.3-001	N	N	N	N	A0	N	N	N	1	1	0	1	-1	other
ENSMUST00000194136.1_GM38125-001	N	N	N	F	N	N	N	N	1	-1	0	-1	0	other
ENSMUST00000183045.1_SNHG5-003	F	A0	N	F	N	N	A0	N	0.57	0	0	0	-2	other
ENSMUST00000213553.1_RP23-257K20.1-001	N	F	N	A0	N	N	N	N	0.86	0	0	0	-1	other
ENSMUST00000204814.1_GM44268-001	F	N	N	N	N	N	N	N	1	-1	0	-1	0	other
ENSMUST00000197563.1_GM42608-001	F	N	N	N	N	N	N	N	1	-1	0	-1	0	other
ENSMUST00000204157.1_GM44140-001	N	N	N	N	N	N	N	A0	1	1	0	1	-1	other
ENSMUST00000070359.2_GM9996-001	N	N	N	N	A1	N	N	N	1	1	0	1	-0.5	other
ENSMUST00000148316.1_AW495222-002	N	N	N	N	A1	F	N	N	0.86	0	0	0	-0.5	other
ENSMUST00000124850.1_9230111E07RIK-001	N	A0	N	N	N	N	N	N	1	1	0	1	-1	other
ENSMUST00000207232.1_GM45009-001	N	A1	N	N	N	N	N	N	1	1	0	1	-0.5	other
ENSMUST00000201648.1_GM42531-001	N	F	N	A0	N	N	N	N	0.86	0	0	0	-1	other
ENSMUST00000213180.1_RP23-23P9.4-003	N	N	N	F	N	N	N	N	1	-1	0	-1	0	other
ENSMUST00000194667.1_A330074H02RIK-001	F	N	N	N	N	N	N	N	1	-1	0	-1	0	other
ENSMUST00000190917.1_GM28874-001	A0	A0	A0	F	N	F	N	F	0.29	0	0	0	-3	other
ENSMUST00000123840.1_2900072N19RIK-001	N	N	N	N	F	N	N	N	1	-1	0	-1	0	other
ENSMUST00000215530.1_RP23-283A2.1-001	N	N	N	N	N	N	N	A1	1	1	0	1	-0.5	other
ENSMUST00000187015.6_4930579C12RIK-001	N	N	N	N	N	N	N	A1	1	1	0	1	-0.5	other
ENSMUST00000214015.1_RP23-18M12.2-001	N	N	N	F	N	N	N	N	1	-1	0	-1	0	other
ENSMUST00000209288.1_GM2788-003	N	N	N	N	N	A3	N	N	1	1	0	1	1	other
ENSMUST00000145185.2_5830418P13RIK-006	N	A0	N	N	N	N	N	N	1	1	0	1	-1	other
ENSMUST00000104970.2_GM16499-201	N	N	N	N	A0	N	N	N	1	1	0	1	-1	other
ENSMUST00000186748.1_GM29019-002	N	N	N	N	N	N	N	A0	1	1	0	1	-1	other
ENSMUST00000208965.1_GM9801-001	N	N	N	A0	F	N	N	N	0.86	0	0	0	-1	other
ENSMUST00000155982.1_GM16143-001	N	N	N	N	N	F	N	N	1	-1	0	-1	0	other
ENSMUST00000202562.1_GM42801-001	N	N	N	F	N	N	N	N	1	-1	0	-1	0	other
ENSMUST00000196829.1_C030018K13RIK-003	N	N	N	N	A1	N	N	N	1	1	0	1	-0.5	other
ENSMUST00000192781.1_GM37320-001	N	N	N	F	N	N	N	N	1	-1	0	-1	0	other
ENSMUST00000149463.2_C230038L03RIK-003	N	N	N	N	N	N	N	F	1	-1	0	-1	0	other
ENSMUST00000205203.1_GM44226-001	N	A0	N	N	N	N	N	N	1	1	0	1	-1	other
ENSMUST00000202338.1_GM43156-001	N	N	N	N	N	N	N	F	1	-1	0	-1	0	other
ENSMUST00000164074.1_GM17196-001	N	N	N	N	N	A0	N	N	1	1	0	1	-1	other
ENSMUST00000137593.1_GM11364-001	N	N	N	F	N	N	N	N	1	-1	0	-1	0	other
ENSMUST00000147795.1_GM11193-001	N	N	N	N	N	N	N	A1	1	1	0	1	-0.5	other
ENSMUST00000212236.1_RP24-423G4.1-001	N	N	N	F	N	N	N	N	1	-1	0	-1	0	other
ENSMUST00000062557.3_1700101I19RIK-201	N	N	N	N	N	N	N	A0	1	1	0	1	-1	other
ENSMUST00000177629.1_GM13201-201	N	N	N	N	N	N	N	A1	1	1	0	1	-0.5	other
ENSMUST00000211532.1_GM45632-001	N	N	N	F	N	N	N	N	1	-1	0	-1	0	other
ENSMUST00000153865.1_GM13775-001	N	N	N	N	N	A3	N	N	1	1	0	1	1	other
ENSMUST00000211068.1_GM5535-005	N	N	N	F	N	N	N	N	1	-1	0	-1	0	other
ENSMUST00000196531.1_GM36070-002	N	F	N	N	N	N	N	N	1	-1	0	-1	0	other
ENSMUST00000208576.1_GM45112-001	N	N	N	F	N	N	N	N	1	-1	0	-1	0	other
ENSMUST00000145191.1_4933431E20RIK-008	N	N	N	N	A1	N	N	N	1	1	0	1	-0.5	other
ENSMUST00000146250.1_GM13068-001	F	N	A0	N	F	A0	N	N	0.57	0	0	0	-2	other
ENSMUST00000137251.2_DLX1AS-004	F	N	N	N	A1	N	N	N	0.86	0	0	0	-0.5	other
ENSMUST00000215337.1_CH36-165I3.2-002	N	N	N	N	N	N	N	A1	1	1	0	1	-0.5	other
ENSMUST00000162458.1_GM16280-001	N	N	N	N	N	N	N	A1	1	1	0	1	-0.5	other
ENSMUST00000176556.1_SIX3OS1-002	N	A1	N	N	N	N	N	N	1	1	0	1	-0.5	other
ENSMUST00000211302.1_2310014F06RIK-002	N	A0	N	N	N	N	N	N	1	1	0	1	-1	other
ENSMUST00000180774.1_GM26871-005	N	N	N	N	A1	N	N	N	1	1	0	1	-0.5	other
ENSMUST00000205600.1_4930429H19RIK-002	N	N	N	N	N	N	N	A1	1	1	0	1	-0.5	other
ENSMUST00000143272.7_MEG3-004	F	N	N	N	N	N	N	N	1	-1	0	-1	0	other
ENSMUST00000199653.1_GM43176-001	N	N	N	F	N	N	N	N	1	-1	0	-1	0	other
ENSMUST00000145711.1_GM12984-001	N	N	N	N	N	N	N	A1	1	1	0	1	-0.5	other
ENSMUST00000145585.1_4930551O13RIK-001	N	N	N	N	N	F	N	N	1	-1	0	-1	0	other
ENSMUST00000183056.1_GM27019-001	N	N	N	N	N	F	N	N	1	-1	0	-1	0	other
ENSMUST00000194956.1_5430420F09RIK-001	N	F	N	N	N	N	N	N	1	-1	0	-1	0	other
ENSMUST00000187724.1_GM28809-002	N	N	N	A0	N	N	N	N	1	1	0	1	-1	other
ENSMUST00000143488.1_GM15461-001	N	N	N	N	N	F	N	N	1	-1	0	-1	0	other
ENSMUST00000138653.7_2210408F21RIK-012	N	N	N	N	A0	N	N	N	1	1	0	1	-1	other
ENSMUST00000162457.2_GM15716-001	F	N	N	A0	N	N	N	N	0.86	0	0	0	-1	other
ENSMUST00000067618.4_GM14461-001	N	N	N	F	N	N	N	N	1	-1	0	-1	0	other
ENSMUST00000134755.1_GM14488-001	N	N	N	F	N	N	N	N	1	-1	0	-1	0	other
ENSMUST00000126735.7_PCSK2OS1-001	N	N	N	N	A2	N	N	N	1	1	0	1	0.5	other
ENSMUST00000192542.1_GM37343-001	F	A0	N	N	N	F	N	A0	0.57	0	0	0	-2	other
ENSMUST00000195380.1_GM37860-001	N	N	N	N	N	F	N	N	1	-1	0	-1	0	other
ENSMUST00000154775.1_GM15638-002	N	N	N	N	N	A0	N	N	1	1	0	1	-1	other
ENSMUST00000133675.1_GM15569-001	N	N	N	N	N	N	N	F	1	-1	0	-1	0	other
ENSMUST00000153572.1_4930565N06RIK-001	N	N	N	F	N	N	N	N	1	-1	0	-1	0	other
ENSMUST00000161868.1_GM16163-001	N	N	N	A2	N	N	N	N	1	1	0	1	0.5	other
ENSMUST00000193304.1_GM37745-001	N	N	N	F	N	N	N	N	1	-1	0	-1	0	other
ENSMUST00000125852.1_1700010K24RIK-001	N	N	N	N	N	F	N	A0	0.86	0	0	0	-1	other
ENSMUST00000198617.1_GM43338-001	N	F	N	A1	N	N	N	N	0.86	0	0	0	-0.5	other
ENSMUST00000209429.1_1300002E11RIK-005	A0	N	N	N	N	N	N	N	1	1	0	1	-1	other
ENSMUST00000191885.1_GM32250-001	N	N	N	F	N	N	N	N	1	-1	0	-1	0	other
ENSMUST00000199224.1_GM43353-001	N	N	N	N	N	N	N	F	1	-1	0	-1	0	other
ENSMUST00000140645.1_GM11789-002	N	N	N	N	N	A1	N	N	1	1	0	1	-0.5	other
ENSMUST00000199961.1_GM43716-001	N	N	N	N	N	N	N	A1	1	1	0	1	-0.5	other
ENSMUST00000188602.1_INO80DOS-002	F	N	F	A0	A1	N	N	N	0.57	0	0	0	-1.5	other
ENSMUST00000175921.3_SIX3OS1-009	N	A0	N	F	N	N	N	N	0.86	0	0	0	-1	other
ENSMUST00000152737.1_1700049E15RIK-001	N	N	N	N	N	N	N	F	1	-1	0	-1	0	other
ENSMUST00000204964.1_GM44064-001	N	N	N	N	N	N	N	F	1	-1	0	-1	0	other
ENSMUST00000154334.7_5530601H04RIK-003	A1	N	N	N	N	N	N	N	1	1	0	1	-0.5	other
ENSMUST00000199996.1_GM43435-001	N	F	N	N	N	N	N	N	1	-1	0	-1	0	other
ENSMUST00000174864.1_GM20548-005	N	N	N	F	N	N	N	N	1	-1	0	-1	0	other
ENSMUST00000157018.1_GM15895-001	N	N	N	N	N	N	A1	N	1	1	0	1	-0.5	other
ENSMUST00000181180.1_GM16702-201	A0	F	F	F	A2	F	A1	A0	0	0	0	0	-2	other
ENSMUST00000185812.1_MIR124A-1HG-004	F	N	N	N	A0	N	N	N	0.86	0	0	0	-1	other
ENSMUST00000192399.1_GM37053-001	N	N	N	F	N	N	N	N	1	-1	0	-1	0	other
ENSMUST00000210738.1_GM45563-001	N	N	N	N	N	N	A0	N	1	1	0	1	-1	other
ENSMUST00000193135.1_4930524O07RIK-003	F	N	N	N	N	N	N	A0	0.86	0	0	0	-1	other
ENSMUST00000181928.3_1600020E01RIK-002	F	N	N	N	A0	A0	F	N	0.57	0	0	0	-2	other
ENSMUST00000160951.1_D6ERTD474E-002	N	N	N	N	N	N	N	A3	1	1	0	1	1	other
ENSMUST00000159613.1_GM9017-002	N	N	N	N	A0	N	N	N	1	1	0	1	-1	other
ENSMUST00000194105.1_GM36975-001	N	F	N	N	N	N	N	N	1	-1	0	-1	0	other
ENSMUST00000206867.1_9130221F21RIK-001	N	N	N	N	N	F	N	N	1	-1	0	-1	0	other
ENSMUST00000166902.1_ARF4OS-001	F	N	N	N	N	N	N	A1	0.86	0	0	0	-0.5	other
ENSMUST00000209804.1_RP23-434H18.1-001	A2	N	N	N	N	N	N	N	1	1	0	1	0.5	other
ENSMUST00000202828.1_C330024D21RIK-002	N	N	A2	N	N	N	N	N	1	1	0	1	0.5	other
ENSMUST00000180920.1_GM26695-201	N	N	N	F	N	N	N	N	1	-1	0	-1	0	other
ENSMUST00000185538.1_GM28119-001	F	A0	A0	F	N	N	N	N	0.57	0	0	0	-2	other
ENSMUST00000199414.1_GM43820-001	A0	N	N	N	N	N	N	N	1	1	0	1	-1	other
ENSMUST00000171190.1_2900005J15RIK-201	A1	N	N	F	N	N	N	N	0.86	0	0	0	-0.5	other
ENSMUST00000191850.1_GM38070-001	N	N	N	N	N	F	N	N	1	-1	0	-1	0	other
ENSMUST00000098653.2_GM10654-001	F	N	N	N	N	N	N	N	1	-1	0	-1	0	other
ENSMUST00000150540.1_GM6117-001	F	N	N	N	N	N	N	N	1	-1	0	-1	0	other
ENSMUST00000184429.1_1110015O18RIK-003	A2	N	N	N	N	N	N	N	1	1	0	1	0.5	other
ENSMUST00000216940.1_RP23-180C14.3-001	N	F	N	A0	N	N	N	N	0.86	0	0	0	-1	other
ENSMUST00000176106.1_GM28577-001	N	N	N	N	N	A1	N	N	1	1	0	1	-0.5	other
ENSMUST00000136401.7_4631405J19RIK-001	N	N	N	N	N	N	A1	N	1	1	0	1	-0.5	other
ENSMUST00000195639.2_GM42568-001	N	N	N	N	N	F	N	N	1	-1	0	-1	0	other
ENSMUST00000201164.1_4930553P18RIK-001	N	N	N	N	N	N	N	A0	1	1	0	1	-1	other
ENSMUST00000173605.1_GM15564-001	N	A0	N	F	N	N	N	N	0.86	0	0	0	-1	other
ENSMUST00000205672.1_1110035H17RIK-201	N	N	N	F	N	N	N	N	1	-1	0	-1	0	other
ENSMUST00000075773.2_NPN2-201	N	N	N	F	N	N	N	N	1	-1	0	-1	0	other
ENSMUST00000176338.1_GM20621-002	N	N	N	N	N	N	N	A2	1	1	0	1	0.5	other
ENSMUST00000152663.7_4933431E20RIK-002	N	N	N	N	A2	N	N	N	1	1	0	1	0.5	other
ENSMUST00000099446.3_PLATR25-201	F	N	A1	N	N	N	N	N	0.86	0	0	0	-0.5	other
ENSMUST00000123699.1_GM13483-002	N	N	N	N	F	N	N	N	1	-1	0	-1	0	other
ENSMUST00000199936.1_GM42515-001	N	N	N	F	N	N	N	N	1	-1	0	-1	0	other
ENSMUST00000192833.1_GM26917-001	N	A1	N	F	N	N	N	N	0.86	0	0	0	-0.5	other
ENSMUST00000201257.1_GM17768-001	N	N	A2	N	N	N	N	N	1	1	0	1	0.5	other
ENSMUST00000180455.1_GM26654-001	N	N	N	N	N	N	N	A0	1	1	0	1	-1	other
ENSMUST00000148597.1_PLATR32-001	N	A0	N	N	N	N	N	N	1	1	0	1	-1	other
ENSMUST00000149386.7_GM16096-001	F	N	A1	N	N	N	N	N	0.86	0	0	0	-0.5	other
ENSMUST00000195003.1_GM37813-001	A0	N	N	A0	F	F	N	N	0.57	0	0	0	-2	other
ENSMUST00000188632.1_GM14820-003	N	N	A1	N	N	N	N	N	1	1	0	1	-0.5	other
ENSMUST00000185848.1_GM10138-002	N	N	N	N	N	N	N	A1	1	1	0	1	-0.5	other
ENSMUST00000207446.1_GM44935-003	N	N	N	A0	N	N	N	N	1	1	0	1	-1	other
ENSMUST00000068730.3_GM11149-003	F	N	N	N	N	N	N	N	1	-1	0	-1	0	other
ENSMUST00000148776.1_GM15506-001	N	A0	N	N	N	N	N	N	1	1	0	1	-1	other
ENSMUST00000181226.7_A330023F24RIK-001	N	N	N	N	A1	N	N	N	1	1	0	1	-0.5	other
ENSMUST00000205892.1_4933435G04RIK-001	N	N	N	N	N	N	N	A1	1	1	0	1	-0.5	other
ENSMUST00000180676.1_GM2449-001	N	N	N	N	N	N	N	F	1	-1	0	-1	0	other
ENSMUST00000209591.1_GM31816-002	N	N	N	N	N	N	N	A0	1	1	0	1	-1	other
ENSMUST00000126016.1_4930502E09RIK-001	N	N	N	F	N	N	N	A0	0.86	0	0	0	-1	other
ENSMUST00000188600.1_GM29183-001	N	N	N	F	N	N	N	N	1	-1	0	-1	0	other
ENSMUST00000199056.1_A930003O13RIK-001	A1	N	N	N	N	N	N	N	1	1	0	1	-0.5	other
ENSMUST00000210292.1_RP23-4P23.1-004	N	N	N	N	A2	N	N	N	1	1	0	1	0.5	other
ENSMUST00000180995.2_GM16701-001	N	N	N	N	A1	N	N	N	1	1	0	1	-0.5	other
ENSMUST00000153372.1_GM5577-001	F	N	N	A0	N	N	N	N	0.86	0	0	0	-1	other
ENSMUST00000182342.1_GM10605-002	N	N	N	N	A0	N	N	N	1	1	0	1	-1	other
ENSMUST00000168682.1_GM16759-002	N	N	N	F	N	N	N	N	1	-1	0	-1	0	other
ENSMUST00000185499.1_4732465J04RIK-002	N	N	N	N	N	A3	N	N	1	1	0	1	1	other
ENSMUST00000188649.1_1700008K24RIK-004	N	N	N	N	N	N	N	A3	1	1	0	1	1	other
ENSMUST00000123480.1_GM14267-001	N	N	N	N	N	N	N	A0	1	1	0	1	-1	other
ENSMUST00000193607.1_GM37284-001	N	N	N	F	N	N	N	N	1	-1	0	-1	0	other
ENSMUST00000194642.1_GM37027-001	N	N	N	F	N	A0	N	N	0.86	0	0	0	-1	other
ENSMUST00000156219.1_GM12847-001	N	N	N	N	N	F	N	N	1	-1	0	-1	0	other
ENSMUST00000212406.1_RP23-312B17.2-001	N	N	N	F	N	N	N	N	1	-1	0	-1	0	other
ENSMUST00000197636.1_GM42794-001	N	N	N	N	N	N	N	A0	1	1	0	1	-1	other
ENSMUST00000180357.1_GM15100-001	N	N	N	N	N	F	N	N	1	-1	0	-1	0	other
ENSMUST00000133999.1_GM16120-002	N	N	N	F	N	N	N	N	1	-1	0	-1	0	other
ENSMUST00000160516.1_GAS5-022	F	A1	A1	N	N	N	F	N	0.57	0	0	0	-1	other
ENSMUST00000127576.2_4930483K19RIK-001	N	N	N	N	N	F	N	N	1	-1	0	-1	0	other
ENSMUST00000174032.2_GM20404-001	N	A0	N	F	N	N	N	N	0.86	0	0	0	-1	other
ENSMUST00000142047.1_GM11240-001	N	N	N	N	N	N	N	F	1	-1	0	-1	0	other
ENSMUST00000197527.1_A730035I17RIK-003	N	N	N	N	N	N	N	A0	1	1	0	1	-1	other
ENSMUST00000195710.1_GM38342-001	N	N	N	N	N	N	N	F	1	-1	0	-1	0	other
ENSMUST00000193601.1_2900092N22RIK-001	N	N	N	F	N	N	N	N	1	-1	0	-1	0	other
ENSMUST00000180860.1_GM6277-201	N	N	N	N	A2	N	N	N	1	1	0	1	0.5	other
ENSMUST00000199587.1_C130026L21RIK-002	A2	N	N	N	N	N	N	N	1	1	0	1	0.5	other
ENSMUST00000207133.1_GM44935-002	N	N	N	N	N	F	N	A0	0.86	0	0	0	-1	other
ENSMUST00000199721.1_GM17690-002	F	N	N	N	N	N	N	A1	0.86	0	0	0	-0.5	other
ENSMUST00000137546.1_1700121C08RIK-001	N	N	N	N	N	N	N	F	1	-1	0	-1	0	other
ENSMUST00000209841.1_6430584L05RIK-002	F	N	N	N	N	N	N	N	1	-1	0	-1	0	other
ENSMUST00000211443.1_1300002E11RIK-006	A0	N	N	N	N	N	N	N	1	1	0	1	-1	other
ENSMUST00000147653.1_GM15398-001	N	N	N	N	N	N	N	A1	1	1	0	1	-0.5	other
ENSMUST00000204286.1_GM43999-001	N	N	N	N	N	F	N	N	1	-1	0	-1	0	other
ENSMUST00000180441.1_AU022754-201	F	N	N	N	N	N	N	N	1	-1	0	-1	0	other
ENSMUST00000154825.7_9430041J12RIK-001	A0	N	N	N	N	N	N	N	1	1	0	1	-1	other
ENSMUST00000143208.1_GM15893-001	N	N	N	F	N	N	N	N	1	-1	0	-1	0	other
ENSMUST00000162738.1_MAN2C1OS-003	N	A0	N	N	N	N	N	N	1	1	0	1	-1	other
ENSMUST00000201943.1_GM8579-001	N	N	A1	N	N	N	N	N	1	1	0	1	-0.5	other
ENSMUST00000201586.1_GM43417-001	N	N	N	F	N	N	N	N	1	-1	0	-1	0	other
ENSMUST00000144990.1_GM12195-001	N	N	N	F	N	N	N	N	1	-1	0	-1	0	other
ENSMUST00000181622.1_GM3764-006	F	N	N	N	N	N	N	N	1	-1	0	-1	0	other
ENSMUST00000213509.1_RP23-185O8.1-001	N	N	N	A0	N	N	N	N	1	1	0	1	-1	other
ENSMUST00000186944.6_DUBR-001	N	N	N	N	A2	N	N	N	1	1	0	1	0.5	other
ENSMUST00000200537.1_GM43289-001	N	N	N	A0	N	N	N	N	1	1	0	1	-1	other
ENSMUST00000211988.1_RP24-178J22.3-001	N	N	N	F	N	N	N	N	1	-1	0	-1	0	other
ENSMUST00000211119.1_4933400L20RIK-001	N	N	N	N	N	N	N	A0	1	1	0	1	-1	other
ENSMUST00000180927.1_GM26689-201	N	N	N	N	N	N	N	A1	1	1	0	1	-0.5	other
ENSMUST00000181849.1_4930471M09RIK-001	N	N	N	N	N	N	N	F	1	-1	0	-1	0	other
ENSMUST00000139794.7_MED9OS-002	N	N	N	N	N	N	N	A2	1	1	0	1	0.5	other
ENSMUST00000041998.1_4930591A17RIK-001	N	N	N	N	N	N	N	F	1	-1	0	-1	0	other
ENSMUST00000212865.1_GM10286-001	N	N	N	F	N	N	N	N	1	-1	0	-1	0	other
ENSMUST00000202139.1_GM43172-001	N	N	N	N	F	N	N	N	1	-1	0	-1	0	other
ENSMUST00000201180.1_GM34411-001	N	N	N	N	N	N	N	F	1	-1	0	-1	0	other
ENSMUST00000159411.1_GM16136-003	N	N	N	N	N	N	A2	N	1	1	0	1	0.5	other
ENSMUST00000210839.1_E330011O21RIK-005	N	N	N	N	N	N	F	N	1	-1	0	-1	0	other
ENSMUST00000207434.1_GM45200-001	N	N	N	F	N	N	N	N	1	-1	0	-1	0	other
ENSMUST00000199724.1_GM10419-004	F	N	N	N	A1	N	N	N	0.86	0	0	0	-0.5	other
ENSMUST00000143995.1_GM13872-001	N	N	N	N	F	N	N	N	1	-1	0	-1	0	other
ENSMUST00000167359.1_1810064F22RIK-201	N	N	N	N	N	F	N	N	1	-1	0	-1	0	other
ENSMUST00000209754.1_GM45293-001	N	N	N	F	N	N	N	N	1	-1	0	-1	0	other
ENSMUST00000141543.1_C230035I16RIK-001	F	N	N	A0	N	N	N	N	0.86	0	0	0	-1	other
ENSMUST00000214468.1_RP23-342N3.1-001	N	A0	N	F	N	N	N	N	0.86	0	0	0	-1	other
ENSMUST00000205212.1_GM44091-001	N	N	N	F	N	N	N	N	1	-1	0	-1	0	other
ENSMUST00000174014.2_GM20444-001	F	N	N	N	N	N	N	N	1	-1	0	-1	0	other
ENSMUST00000146542.1_GM14266-001	N	N	N	N	N	N	N	A2	1	1	0	1	0.5	other
ENSMUST00000101090.2_2310040G07RIK-201	N	N	N	F	N	N	N	N	1	-1	0	-1	0	other
ENSMUST00000171130.8_1700082M22RIK-002	N	N	N	N	N	N	N	A2	1	1	0	1	0.5	other
ENSMUST00000181893.7_D430036J16RIK-001	A3	N	N	N	N	N	N	N	1	1	0	1	1	other
ENSMUST00000180881.2_MIR9-3HG-002	A3	N	F	N	A2	N	N	F	0.57	0	0	0	1.5	other
ENSMUST00000140883.6_GM44597-001	A3	N	N	N	N	N	N	N	1	1	0	1	1	other
ENSMUST00000192072.1_GM37648-001	N	N	N	F	N	N	N	N	1	-1	0	-1	0	other
ENSMUST00000077951.13_TRERF1-201	N	N	A3	N	N	N	N	N	1	1	0	1	1	other
ENSMUST00000139334.1_GM15879-001	F	N	N	N	N	N	N	N	1	-1	0	-1	0	other
ENSMUST00000205953.1_A230077H06RIK-004	F	N	N	N	N	N	N	N	1	-1	0	-1	0	other
ENSMUST00000154654.1_GM13647-001	N	N	F	N	N	N	N	N	1	-1	0	-1	0	other
ENSMUST00000180898.1_GM26697-201	N	N	N	N	N	F	N	N	1	-1	0	-1	0	other
ENSMUST00000180468.1_GM26510-001	N	N	N	F	N	N	N	N	1	-1	0	-1	0	other
ENSMUST00000181694.2_4930593A02RIK-001	N	N	N	N	N	N	N	F	1	-1	0	-1	0	other
ENSMUST00000209955.1_GM45399-001	N	N	N	F	N	N	N	N	1	-1	0	-1	0	other
ENSMUST00000209007.1_GM44716-001	N	N	N	F	N	N	N	N	1	-1	0	-1	0	other
ENSMUST00000141681.1_IGF2OS-001	N	A3	N	N	N	N	N	N	1	1	0	1	1	other
ENSMUST00000211427.1_GM45345-001	N	N	N	F	N	N	N	N	1	-1	0	-1	0	other
ENSMUST00000154993.1_GM14549-001	N	F	N	N	N	N	N	N	1	-1	0	-1	0	other
ENSMUST00000188936.1_GM19744-001	F	N	N	N	N	N	N	N	1	-1	0	-1	0	other
ENSMUST00000193265.1_GM37928-001	F	N	N	N	N	N	N	N	1	-1	0	-1	0	other
ENSMUST00000207022.1_GM45035-001	F	A1	F	A0	N	F	A0	N	0.29	0	0	0	-2.5	other
ENSMUST00000188813.1_5930403N24RIK-002	N	N	N	F	N	N	N	N	1	-1	0	-1	0	other
ENSMUST00000181220.1_GM17597-201	N	N	N	N	F	N	N	N	1	-1	0	-1	0	other
ENSMUST00000111588.8_4933413L06RIK-001	N	N	N	N	N	F	N	N	1	-1	0	-1	0	other
ENSMUST00000197043.1_GM42992-001	N	F	N	N	N	N	N	N	1	-1	0	-1	0	other
ENSMUST00000181277.2_GM17249-001	N	A0	N	N	N	F	N	N	0.86	0	0	0	-1	other
ENSMUST00000193156.1_4932441J04RIK-002	N	N	N	N	A2	N	N	N	1	1	0	1	0.5	other
ENSMUST00000200723.1_GM42736-001	N	N	N	F	N	N	N	N	1	-1	0	-1	0	other
ENSMUST00000180991.2_MIR155HG-001	N	N	N	F	N	N	N	N	1	-1	0	-1	0	other
ENSMUST00000182303.1_GM27028-001	N	N	N	N	N	F	N	N	1	-1	0	-1	0	other
ENSMUST00000180547.1_9530082P21RIK-201	N	N	N	N	N	N	A0	N	1	1	0	1	-1	other
ENSMUST00000140464.1_GM13558-001	N	N	N	N	A0	N	N	N	1	1	0	1	-1	other
ENSMUST00000210866.1_0610005C13RIK-002	N	N	F	N	N	A2	N	N	0.86	0	0	0	0.5	other
ENSMUST00000193131.1_GM37958-001	N	N	N	N	N	N	N	F	1	-1	0	-1	0	other
ENSMUST00000198476.1_RPRL1-001	N	A0	A0	F	F	A0	N	F	0.29	0	0	0	-3	other
ENSMUST00000149839.1_AW495222-001	F	N	N	N	A2	N	N	N	0.86	0	0	0	0.5	other
ENSMUST00000181829.1_GM26742-201	N	F	N	N	N	N	N	N	1	-1	0	-1	0	other
ENSMUST00000182826.1_SNHG12-007	A0	A0	N	F	N	N	F	N	0.57	0	0	0	-2	other
ENSMUST00000212862.1_RP23-187D7.1-001	N	N	N	N	N	N	N	F	1	-1	0	-1	0	other
ENSMUST00000170849.7_MIR99AHG-005	N	N	N	N	N	N	A0	N	1	1	0	1	-1	other
ENSMUST00000151688.1_PTPRTOS-001	N	N	A0	N	N	N	N	N	1	1	0	1	-1	other
ENSMUST00000132858.1_A830036E02RIK-004	N	N	N	N	A0	N	N	N	1	1	0	1	-1	other
ENSMUST00000205992.1_GM44514-001	N	N	N	N	N	N	A0	N	1	1	0	1	-1	other
ENSMUST00000180818.1_2610203C20RIK-004	N	N	N	N	A1	N	N	N	1	1	0	1	-0.5	other
ENSMUST00000195777.1_GM37969-001	N	F	N	N	N	N	N	N	1	-1	0	-1	0	other
ENSMUST00000063376.9_B230319C09RIK-001	N	N	N	F	N	N	N	N	1	-1	0	-1	0	other
ENSMUST00000213746.1_C030014I23RIK-003	N	N	N	N	A1	N	N	N	1	1	0	1	-0.5	other
ENSMUST00000195774.1_GM38220-001	N	N	N	F	N	N	N	N	1	-1	0	-1	0	other
ENSMUST00000188773.1_DALIR-001	N	N	N	N	A0	N	N	N	1	1	0	1	-1	other
ENSMUST00000147494.1_GM10558-001	N	A0	N	F	N	N	N	N	0.86	0	0	0	-1	other
ENSMUST00000143605.1_ITPR3OS-001	N	N	N	F	N	N	N	N	1	-1	0	-1	0	other
ENSMUST00000210072.1_RP23-106I21.5-001	F	N	N	N	N	N	N	N	1	-1	0	-1	0	other
ENSMUST00000180574.1_4933433G15RIK-002	N	N	N	N	N	N	N	A1	1	1	0	1	-0.5	other
ENSMUST00000181207.1_GM26884-201	N	N	N	N	N	N	N	A1	1	1	0	1	-0.5	other
ENSMUST00000139381.1_GM53-004	N	N	N	N	N	N	F	N	1	-1	0	-1	0	other
ENSMUST00000212366.1_RP24-420C18.1-001	N	N	N	N	N	F	N	N	1	-1	0	-1	0	other
ENSMUST00000153879.1_GM16035-001	N	N	N	N	N	A1	N	N	1	1	0	1	-0.5	other
ENSMUST00000186237.1_1700012E03RIK-001	N	N	N	N	N	N	N	A1	1	1	0	1	-0.5	other
ENSMUST00000193314.1_GM37078-001	N	A0	N	F	N	N	N	N	0.86	0	0	0	-1	other
ENSMUST00000180729.1_GM26543-201	N	N	F	N	N	N	N	N	1	-1	0	-1	0	other
ENSMUST00000154524.1_GM14343-001	N	N	N	F	N	N	N	N	1	-1	0	-1	0	other
ENSMUST00000138170.1_GM4876-004	A2	N	N	N	N	N	N	N	1	1	0	1	0.5	other
ENSMUST00000090237.2_GM10244-001	F	A0	F	N	N	N	N	A0	0.57	0	0	0	-2	other
ENSMUST00000128125.1_GM10658-002	F	N	N	N	N	A1	N	N	0.86	0	0	0	-0.5	other
ENSMUST00000202778.1_1700017G19RIK-002	N	N	N	N	N	N	N	A3	1	1	0	1	1	other
ENSMUST00000151782.1_A230108P19RIK-001	N	N	N	N	N	N	N	F	1	-1	0	-1	0	other
ENSMUST00000148327.7_6430710C18RIK-002	N	N	N	N	N	N	N	F	1	-1	0	-1	0	other
ENSMUST00000187779.1_GM28719-001	N	N	N	N	N	F	N	N	1	-1	0	-1	0	other
ENSMUST00000180594.5_4921504A21RIK-001	N	N	N	N	A1	N	N	F	0.86	0	0	0	-0.5	other
ENSMUST00000207746.1_C230062I16RIK-001	A0	F	F	F	A1	A0	F	A1	0	0	0	0	-3	other
ENSMUST00000166780.1_GM17099-001	N	N	N	N	N	N	F	N	1	-1	0	-1	0	other
ENSMUST00000188258.6_GM8883-002	N	N	N	N	N	A2	N	N	1	1	0	1	0.5	other
ENSMUST00000189527.1_GM553-001	N	N	N	N	F	N	N	N	1	-1	0	-1	0	other
ENSMUST00000211767.1_GM45486-001	N	A0	N	F	N	N	N	N	0.86	0	0	0	-1	other
ENSMUST00000127883.1_GM12347-001	N	N	N	N	N	N	F	N	1	-1	0	-1	0	other
ENSMUST00000202523.1_GM42884-001	N	N	N	N	A1	N	N	N	1	1	0	1	-0.5	other
ENSMUST00000149472.2_1700086P04RIK-001	N	A1	A1	F	N	N	N	F	0.57	0	0	0	-1	other
ENSMUST00000188305.1_C730036E19RIK-001	N	N	N	N	N	F	N	N	1	-1	0	-1	0	other
ENSMUST00000129408.1_GM16178-001	N	N	N	A0	N	N	N	N	1	1	0	1	-1	other
ENSMUST00000152014.1_GM15787-003	N	N	N	N	N	N	N	F	1	-1	0	-1	0	other
ENSMUST00000192326.1_GM37485-001	N	F	N	N	N	N	N	N	1	-1	0	-1	0	other
ENSMUST00000124118.7_GM14965-001	N	N	F	N	N	N	N	N	1	-1	0	-1	0	other
ENSMUST00000186838.1_D730045B01RIK-001	N	N	N	N	F	N	N	N	1	-1	0	-1	0	other
ENSMUST00000155224.2_GM12440-001	N	N	N	N	N	F	N	N	1	-1	0	-1	0	other
ENSMUST00000193635.1_GM37629-001	N	F	N	N	N	N	N	N	1	-1	0	-1	0	other
ENSMUST00000207194.1_GM44562-001	N	N	N	F	N	N	N	N	1	-1	0	-1	0	other
ENSMUST00000217174.1_RP23-410O11.1-001	N	N	N	N	N	N	N	A0	1	1	0	1	-1	other
ENSMUST00000181619.1_4930539J05RIK-001	N	N	N	N	N	N	N	A0	1	1	0	1	-1	other
ENSMUST00000211499.1_GM45338-005	N	N	N	N	N	A1	N	N	1	1	0	1	-0.5	other
ENSMUST00000143715.1_1700095J03RIK-001	F	N	N	N	N	N	N	A2	0.86	0	0	0	0.5	other
ENSMUST00000197819.1_9530097N15RIK-001	N	N	N	F	N	N	N	N	1	-1	0	-1	0	other
ENSMUST00000186073.6_GM10619-001	N	N	N	N	N	N	N	A1	1	1	0	1	-0.5	other
ENSMUST00000197606.1_D930016D06RIK-002	F	N	N	N	N	N	N	N	1	-1	0	-1	0	other
ENSMUST00000191930.1_GM37496-001	N	N	N	N	N	F	N	N	1	-1	0	-1	0	other
ENSMUST00000217582.1_RP23-88C11.2-001	N	F	N	N	N	N	N	N	1	-1	0	-1	0	other
ENSMUST00000212638.1_GM26843-002	N	N	N	N	N	N	N	F	1	-1	0	-1	0	other
ENSMUST00000124319.7_GM12354-002	N	N	N	N	N	A0	N	N	1	1	0	1	-1	other
ENSMUST00000205739.1_4933432K03RIK-001	N	N	N	N	N	N	N	A2	1	1	0	1	0.5	other
ENSMUST00000210076.1_GM45548-001	N	N	N	F	N	N	N	N	1	-1	0	-1	0	other
[truncated: 4,261 more rows]
