# Supplementary material for: Identification and analysis of ribosome-associated lncRNAs using ribosome profiling data
Source: BMC Genomics. 2018 May 29;19:414. doi: 10.1186/s12864-018-4765-z (PMC5975437; doi:10.1186/s12864-018-4765-z)
Supplement: Supplementary file 10 — Table S7. Analysis of ribosomal associations of mRNAs and lncRNAs. (XLSX 46.7 kb) [file 12864_2018_4765_MOESM10_ESM.xlsx]

## Sheet: Sheet1
		mRNA			lncRNA
Dataset(used)	FullName	Expressed	ribo-associated	%ribo-associated	Expressed	ribo-associated	%ribo-associated
Brain	human-Brain-Gonzalez2014-tumor-B	28005	26916	0.961114	7093	2024	0.285352
ES	human-ES-Werner2015-control-rep2	24460	23522	0.961652	5493	1665	0.303113
Fibroblasts	human-Fibroblasts-Shitrit2015-control	24190	23750	0.981811	5266	1979	0.375807
Foreskin	human-Foreskin-Stren2012-24hr	23605	23469	0.994239	2654	1284	0.483798
HEK293	human-HEK293-Sidrauski2015-control-b	24271	23003	0.947757	8740	2154	0.246453
HeLa	human-HeLa-Park2016-Sphase-rep1	22634	22127	0.9776	5215	1977	0.379099
Myeloma	human-Myeloma-Wiita2013-control	22919	21712	0.947336	7179	2059	0.286809
PC3	human-PC3-Hsieh2012-control-rep2	21063	20641	0.979965	3762	1676	0.445508
RPE-1	human-RPE-1-Tanenbaum2015-G1-rep1	21416	21312	0.995144	2600	1558	0.599231
U2OS	human-U2OS-Jang2015-CT20-rep1	23237	23001	0.989844	5164	2644	0.512006
Brain	mouse-Brain-Gonzalez2014-tumor-A	22096	21697	0.981942	2439	878	0.359984
EB	mouse-EB-Ingolia2011-eb	16714	16255	0.972538	2729	1095	0.401246
ES	mouse-ES-Hurt2013-control	17981	17681	0.983316	1595	740	0.46395
Fibroblasts	mouse-Fibroblast-Thoreen2012-wild-vehicle	15652	15024	0.959877	3068	799	0.26043
Hippocampi	mouse-Hippocampi-Cho2015-10min-rep3	19602	19425	0.99097	2040	1255	0.615196
Liver	mouse-Liver-Frederic2015-ZT18-D	15710	15543	0.98937	1855	711	0.383288
Skin	mouse-Skin-Sendoel2017-wt-invivo-rep0	16081	15988	0.994217	1002	638	0.636727
Testis	mouse-Testis-Castaneda2014-wt-a	18499	18214	0.984594	1895	1329	0.701319
