# Supplementary material for: Identification and analysis of ribosome-associated lncRNAs using ribosome profiling data
Source: BMC Genomics. 2018 May 29;19:414. doi: 10.1186/s12864-018-4765-z (PMC5975437; doi:10.1186/s12864-018-4765-z)
Supplement: Supplementary file 13 — Table S9. Alignment of mass spectrometry data to human trans-lncRNAs. (TSV 9.83 kb) [file 12864_2018_4765_MOESM13_ESM.tsv]

LncRNA_Class	LncRNA_ID	LncRNA_Start	LncRNA_End	Peptide	Peptide_Start	Peptide_End	PRIDE_IDs
other	ENST00000554988.1_1_RPPH1-001	394	441	MSFGEVSSQRTGLRAR	1	16	PXD005130:69315
other	ENST00000494270.6_1_RPARP-AS1-005	316	345	MAGSHGRSQK	1	10	PRD000414:16880
other	ENST00000626936.2_1_VIPR1-AS1-018	450	494	QPLTHGPETALGAEDR	1	15	PXD005130:69587,PXD005130:69131
other	ENST00000590478.1_1_RP11-799D4.4-001	164	199	EGDLGIHPMSSR	1	12	PXD005130:69078,PXD005130:69753
other	ENST00000634974.1_1_RP11-477N12.6-001	443	481	LTCQGSGTGLVLRR	2	14	PXD005130:69580
other	ENST00000339037.3_1_LINC01116-002	518	547	IFTNEQCIRR	1	10	PXD000623:33077
other	ENST00000295549.8_1_LINC01116-001	511	540	IFTNEQCIRR	1	10	PXD000623:33077
other	ENST00000499425.1_1_LINC00968-001	116	148	WPRSSWAELLK	1	11	PXD000760:34846
other	ENST00000518943.1_1_LINC00968-004	238	270	WPRSSWAELLK	1	11	PXD000760:34846
other	ENST00000524338.1_1_LINC00968-005	268	300	WPRSSWAELLK	1	11	PXD000760:34846
other	ENST00000523664.1_1_LINC00968-003	129	161	WPRSSWAELLK	1	11	PXD000760:34846
other	ENST00000499499.2_1_DNAJC3-AS1-001	98	133	PFWAGPAALGWR	1	12	PXD005130:69667
other	ENST00000445180.2_1_RP11-111I12.1-001	645	592	CFNPETAVPLIDDTRWCFY	2	19	PXD000760:34902
other	ENST00000592982.2_1_CEBPA-AS1-001	81	110	MGRGFSFKAR	1	10	PXD005130:69000
other	ENST00000609616.1_1_SCOC-AS1-003	23	73	MRIPVWKIRKEAGMSDR	1	17	PXD001474:41522
other	ENST00000512692.6_1_SCOC-AS1-001	29	79	MRIPVWKIRKEAGMSDR	1	17	PXD001474:41522
other	ENST00000608178.5_1_SCOC-AS1-002	50	100	MRIPVWKIRKEAGMSDR	1	17	PXD001474:41522
other	ENST00000424518.5_1_HOTAIR-001	251	301	MLLAAPTRDLDPQVPNI	1	17	PXD000760:34839
other	ENST00000455246.5_1_HOTAIR-002	242	292	MLLAAPTRDLDPQVPNI	1	17	PXD000760:34839
other	ENST00000453875.5_1_HOTAIR-004	13	63	MLLAAPTRDLDPQVPNI	1	17	PXD000760:34839
other	ENST00000578831.1_1_RP11-739L10.1-001	253	288	LSICIFNRHSSR	1	12	PXD000760:34917
other	ENST00000585917.5_1_CTC-459F4.3-005	500	529	MLLSWHCIHR	1	10	PXD005130:69662
other	ENST00000592404.5_1_CTC-459F4.3-011	528	557	MLLSWHCIHR	1	10	PXD005130:69662
other	ENST00000587188.1_1_CTC-459F4.3-012	446	475	MLLSWHCIHR	1	10	PXD005130:69662
ribo-lncRNA	ENST00000586784.1_1_CTC-459F4.3-007	499	528	MLLSWHCIHR	1	10	PXD005130:69662
other	ENST00000534336.1_1_MALAT1-001	2641	2670	LHRSGFSESR	1	10	PXD000760:34895
trans-lncRNA	ENST00000450535.5_1_ZFAS1-007	866	901	AMEYERSPLERK	1	12	PXD001474:41513
other	ENST00000371743.7_1_ZFAS1-001	799	834	AMEYERSPLERK	1	12	PXD001474:41513
other	ENST00000441722.5_1_ZFAS1-003	737	772	AMEYERSPLERK	1	12	PXD001474:41513
ribo-lncRNA	ENST00000417721.5_1_ZFAS1-004	651	686	AMEYERSPLERK	1	12	PXD001474:41513
other	ENST00000458653.5_1_ZFAS1-005	387	422	AMEYERSPLERK	1	12	PXD001474:41513
trans-lncRNA	ENST00000428008.5_1_ZFAS1-006	357	392	AMEYERSPLERK	1	12	PXD001474:41513
trans-lncRNA	ENST00000326677.9_1_ZFAS1-002	295	330	AMEYERSPLERK	1	12	PXD001474:41513
other	ENST00000440088.5_1_APTR-001	140	175	MAEVAIVSAATK	1	12	PXD001474:41529,PXD001474:41516
ribo-lncRNA	ENST00000398043.2_1_APTR-003	140	175	MAEVAIVSAATK	1	12	PXD001474:41529,PXD001474:41516
other	ENST00000565113.5_1_DYX1C1-CCPG1-001	1171	1203	IVCRRPERCLK	1	11	PXD005130:69589
other	ENST00000557792.1_1_CRNDE-005	24	56	METGSWLQRRR	1	11	PXD005130:69055,PXD005130:69236,PXD005130:69276,PXD005130:69695,PXD005130:68899,PXD005130:69284,PXD005130:69816,PXD005130:69817,PXD005130:69731,PXD005130:68969,PXD005130:69779,PXD005130:69209,PXD005130:69083,PXD005130:69630,PXD005130:69618,PXD005130:69750,PXD005130:69263,PXD005130:69788,PXD005130:69780,PXD005130:69781,PXD005130:69728,PXD005130:69297,PXD005130:69721,PXD005130:69763,PXD005130:69601…
other	ENST00000413221.6_1_EPB41L4A-AS1-001	714	749	MVTAVSTCGARR	1	12	PXD000623:33079
ribo-lncRNA	ENST00000427306.2_1_EPB41L4A-AS1-002	711	746	MVTAVSTCGARR	1	12	PXD000623:33079
ribo-lncRNA	ENST00000442823.2_1_EPB41L4A-AS1-003	348	383	MVTAVSTCGARR	1	12	PXD000623:33079
other	ENST00000412060.1_1_LINC01315-002	13	57	EREKGVGGQPRGRRR	1	15	PXD001474:41510
other	ENST00000424852.1_1_LINC01315-001	41	85	EREKGVGGQPRGRRR	1	15	PXD001474:41510
other	ENST00000429829.5_1_XIST-001	871	900	AENDSAVKLR	1	10	PXD005130:68914
other	ENST00000525636.5_1_SBF2-AS1-006	463	495	ISACPVAELIR	1	11	PXD000623:33074
other	ENST00000534671.1_1_SBF2-AS1-004	251	283	ISACPVAELIR	1	11	PXD000623:33074
ribo-lncRNA	ENST00000498905.2_1_SBF2-AS1-001	228	260	ISACPVAELIR	1	11	PXD000623:33074
ribo-lncRNA	ENST00000527564.1_1_FLJ20021-001	341	376	MRVSEENRGDGR	1	12	PXD005130:69103
other	ENST00000529296.1_1_FLJ20021-002	155	190	MRVSEENRGDGR	1	12	PXD005130:69103
other	ENST00000335142.5_1_KTN1-AS1-003	242	277	SEAVSPLIQRIR	1	12	PXD005130:69775
other	ENST00000634619.1_1_RP4-665J23.1-006	157	207	MLRALVLCQGVLSNPQV	1	17	PXD000383:30431
other	ENST00000443802.1_1_RP4-665J23.1-003	207	257	MLRALVLCQGVLSNPQV	1	17	PXD000383:30431
ribo-lncRNA	ENST00000624705.1_1_CTD-3014M21.1-001	150	188	MCLHWAICISWDR	1	13	PXD005130:69315
ribo-lncRNA	ENST00000440496.5_1_LINC00630-001	48	77	QQCGLNLRGV	1	10	PXD005130:68931,PXD005130:69409,PXD005130:69406
other	ENST00000420471.5_1_LINC00630-002	46	75	QQCGLNLRGV	1	10	PXD005130:68931,PXD005130:69409,PXD005130:69406
other	ENST00000431616.5_1_LINC00630-004	66	95	QQCGLNLRGV	1	10	PXD005130:68931,PXD005130:69409,PXD005130:69406
other	ENST00000435966.1_1_LINC00630-003	9	38	QQCGLNLRGV	1	10	PXD005130:68931,PXD005130:69409,PXD005130:69406
other	ENST00000499227.6_1_LACTB2-AS1-001	104	136	MSLLQVTNTVR	1	11	PXD005130:69626,PXD005130:69787
other	ENST00000518553.1_1_LACTB2-AS1-005	77	109	MSLLQVTNTVR	1	11	PXD005130:69626,PXD005130:69787
other	ENST00000519358.5_1_LACTB2-AS1-002	89	121	MSLLQVTNTVR	1	11	PXD005130:69626,PXD005130:69787
other	ENST00000521197.5_1_HOXA-AS3-004	447	412	MEIGRAPFPAPR	1	12	PXD001474:41518
other	ENST00000521231.1_1_HOXA-AS3-005	375	340	MEIGRAPFPAPR	1	12	PXD001474:41518
other	ENST00000518947.6_1_HOXA-AS3-001	521	486	MEIGRAPFPAPR	1	12	PXD001474:41518
other	ENST00000498652.1_1_RP1-170O19.23-001	142	177	MEIGRAPFPAPR	1	12	PXD001474:41518
other	ENST00000524304.1_1_HOXA-AS3-002	1794	1759	MEIGRAPFPAPR	1	12	PXD001474:41518
other	ENST00000518848.5_1_HOXA-AS3-003	443	408	MEIGRAPFPAPR	1	12	PXD001474:41518
other	ENST00000467897.2_1_RP1-170O19.22-001	105	140	MEIGRAPFPAPR	1	12	PXD001474:41518
other	ENST00000591836.1_1_AC006116.24-001	225	181	WEILHSSINSHSASK	1	15	PXD005130:69563
other	ENST00000424460.1_1_AC007128.1-001	243	278	MCVVPTACFQVK	1	12	PXD005130:68932
other	ENST00000458624.1_1_AC007009.1-001	274	309	MCVVPTACFQVK	1	12	PXD005130:68932
other	ENST00000425916.4_1_ZNF503-AS2-002	616	654	VAGTFLDEGSLLR	1	13	PXD000383:30452
other	ENST00000466942.2_1_ZNF503-AS2-004	1061	1099	VAGTFLDEGSLLR	1	13	PXD000383:30452
other	ENST00000484411.1_1_ZNF503-AS2-003	389	427	VAGTFLDEGSLLR	1	13	PXD000383:30452
other	ENST00000491557.2_1_ZNF503-AS2-001	620	658	VAGTFLDEGSLLR	1	13	PXD000383:30452
other	ENST00000486015.1_1_ZNF503-AS2-005	505	543	VAGTFLDEGSLLR	1	13	PXD000383:30452
other	ENST00000527641.1_1_ZNF503-AS2-006	438	476	VAGTFLDEGSLLR	1	13	PXD000383:30452
other	ENST00000414554.6_1_NIFK-AS1-004	243	284	EESGNPGVSPPSPR	1	14	PXD004465:67181
ribo-lncRNA	ENST00000423008.1_1_AC091729.9-001	203	235	ILRAPGGLHLK	1	11	PXD006482:77163
other	ENST00000422230.1_1_AC091729.9-002	83	115	ILRAPGGLHLK	1	11	PXD006482:77163
other	ENST00000450686.1_1_LINC01004-001	16	54	MVIVAAAADMEPK	1	13	PXD001474:41515
other	ENST00000445184.1_1_LINC01004-002	2	34	MVIVAAAADMEPK	3	13	PXD001474:41515
ribo-lncRNA	ENST00000528337.1_1_WAC-AS1-002	629	664	MSTPLPNVEVLQ	1	12	PXD000155:28643
ribo-lncRNA	ENST00000527986.5_1_WAC-AS1-001	311	346	MSTPLPNVEVLQ	1	12	PXD000155:28643
other	ENST00000442166.2_1_PCOLCE-AS1-001	112	65	MWVPASVPAIRSPRAR	1	16	PXD005130:68982
other	ENST00000426882.5_1_HCG18-002	978	1016	MWNLALFSFCSTK	1	13	PXD000623:33078
other	ENST00000444126.5_1_HCG18-008	721	759	MWNLALFSFCSTK	1	13	PXD000623:33078
other	ENST00000454129.5_1_HCG18-007	549	587	MWNLALFSFCSTK	1	13	PXD000623:33078
other	ENST00000449544.5_1_HCG18-006	378	416	MWNLALFSFCSTK	1	13	PXD000623:33078
ribo-lncRNA	ENST00000412685.6_1_HCG18-001	908	946	MWNLALFSFCSTK	1	13	PXD000623:33078
ribo-lncRNA	ENST00000438412.5_1_HCG18-003	215	253	MWNLALFSFCSTK	1	13	PXD000623:33078
other	ENST00000454269.5_1_HCG18-004	417	455	MWNLALFSFCSTK	1	13	PXD000623:33078
other	ENST00000413358.6_1_HCG18-005	433	471	MWNLALFSFCSTK	1	13	PXD000623:33078
other	ENST00000602290.1_1_HCG18-016	608	646	MWNLALFSFCSTK	1	13	PXD000623:33078
other	ENST00000602698.5_1_HCG18-017	181	219	MWNLALFSFCSTK	1	13	PXD000623:33078
trans-lncRNA	ENST00000424349.1_1_FGD5-AS1-003	3433	3471	HLSDNVESMKSVD	1	13	PXD000457:31249
other	ENST00000563261.5_1_SNAI3-AS1-001	154	207	YVVWLMHLERICALHNCR	1	18	PXD001474:41529
other	ENST00000569786.5_1_SNAI3-AS1-004	83	136	YVVWLMHLERICALHNCR	1	18	PXD001474:41529
other	ENST00000563475.1_1_SNAI3-AS1-002	72	125	YVVWLMHLERICALHNCR	1	18	PXD001474:41529
other	ENST00000565633.1_1_SNAI3-AS1-005	117	170	YVVWLMHLERICALHNCR	1	18	PXD001474:41529
noribo-lncRNA	ENST00000601040.1_1_CTC-429P9.1-001	336	289	SLGCPVGVGSAAFSRAP	1	16	PXD001474:41522,PXD001474:41527
noribo-lncRNA	ENST00000601687.1_1_CTC-429P9.1-002	345	298	SLGCPVGVGSAAFSRAP	1	16	PXD001474:41522,PXD001474:41527
other	ENST00000442166.2_1_PCOLCE-AS1-001	112	71	MWVPASVPAIRSPR	1	14	PXD005130:69625
ribo-lncRNA	ENST00000380711.3_1_CHKB-AS1-001	534	563	VLFDNQKEIK	1	10	PRD000544:18991
other	ENST00000573167.2_1_BAIAP2-AS1-002	438	473	LAWRKVEWLEPR	1	12	PXD000383:30425
ribo-lncRNA	ENST00000577066.2_1_BAIAP2-AS1-001	317	352	LAWRKVEWLEPR	1	12	PXD000383:30425
trans-lncRNA	ENST00000438436.2_1_RNASEH1-AS1-001	587	637	LEVRDTEQRSTRTWRVR	1	17	PXD001474:41516
ribo-lncRNA	ENST00000557682.6_1_LINC01578-001	1628	1657	MCNPFYITLK	1	10	PXD001464:41468
ribo-lncRNA	ENST00000585075.1_1_RP11-649A18.12-002	100	135	MAPHPALPGAQV	1	12	PRD000417:17057
other	ENST00000582668.1_1_RP11-649A18.12-001	71	106	MAPHPALPGAQV	1	12	PRD000417:17057
other	ENST00000432125.2_1_RP11-89K21.1-005	493	540	APRMNQKLSPLLQFSH	1	16	PXD000383:30447
other	ENST00000437916.2_1_RP11-89K21.1-001	505	552	APRMNQKLSPLLQFSH	1	16	PXD000383:30447
other	ENST00000399869.1_1_RP11-43F13.3-001	142	183	YFILPDGSCQPPEK	1	14	PXD005130:69213
