# Supplementary material for: Identification and analysis of ribosome-associated lncRNAs using ribosome profiling data
Source: BMC Genomics. 2018 May 29;19:414. doi: 10.1186/s12864-018-4765-z (PMC5975437; doi:10.1186/s12864-018-4765-z)
Supplement: Supplementary file 14 — Table S10. Alignment of mass spectrometry data to mouse trans-lncRNAs. (TSV 5.97 kb) [file 12864_2018_4765_MOESM14_ESM.tsv]

LncRNA_Class	LncRNA_ID	LncRNA_Start	LncRNA_End	Peptide	Peptide_Start	Peptide_End	PRIDE_IDs
trans-lncRNA	ENSMUST00000201414.3_CCT6A-001	1189	1218	YKSAEEREKL	1	10	PXD000311:29858
trans-lncRNA	ENSMUST00000031402.11_CCT6A-201	748	777	YKSAEEREKL	1	10	PXD000311:29858
trans-lncRNA	ENSMUST00000202854.3_CCT6A-002	548	577	YKSAEEREKL	1	10	PXD000311:29858
other	ENSMUST00000156293.7_BC018473-001	284	313	VCSCCWIFTR	1	10	PXD002101:52233
other	ENSMUST00000132056.7_BC018473-003	282	311	VCSCCWIFTR	1	10	PXD002101:52233
other	ENSMUST00000145570.7_BC018473-004	102	131	VCSCCWIFTR	1	10	PXD002101:52233
other	ENSMUST00000172812.2_MALAT1-001	5369	5410	MNSSVVFSALSLCR	1	14	PXD000311:29864
noribo-lncRNA	ENSMUST00000173314.1_MALAT1-002	161	202	MNSSVVFSALSLCR	1	14	PXD000311:29864
other	ENSMUST00000160564.1_GM15851-001	351	322	ISNVPAISNK	1	10	PRD000659:22106
ribo-lncRNA	ENSMUST00000131129.1_R74862-002	756	794	AFPLEYCYCWNTR	1	13	PXD002101:52233
other	ENSMUST00000133630.7_R74862-001	496	534	AFPLEYCYCWNTR	1	13	PXD002101:52233
other	ENSMUST00000155952.7_R74862-003	765	803	AFPLEYCYCWNTR	1	13	PXD002101:52233
other	ENSMUST00000201790.1_AI839979-001	20	61	MWPLGLGCNLMPTR	1	14	PXD006204:75385
other	ENSMUST00000200738.1_AI839979-002	14	55	MWPLGLGCNLMPTR	1	14	PXD006204:75385
other	ENSMUST00000145773.1_GM14204-002	155	202	LCLEPVPVMVLGYKNK	1	16	PXD006204:75369
other	ENSMUST00000210935.1_GM2694-009	396	455	MLVSSHDVAAPPCGLIMDHR	1	20	PXD006204:75382
other	ENSMUST00000183294.1_GM27016-001	447	388	MLVSSHDVAAPPCGLIMDHR	1	20	PXD006204:75382
trans-lncRNA	ENSMUST00000201653.1_CCT6A-003	135	170	AIRKKDEPIDLF	1	12	PXD000311:29887
trans-lncRNA	ENSMUST00000031402.11_CCT6A-201	532	567	AIRKKDEPIDLF	1	12	PXD000311:29887
trans-lncRNA	ENSMUST00000201414.3_CCT6A-001	973	1008	AIRKKDEPIDLF	1	12	PXD000311:29887
trans-lncRNA	ENSMUST00000202854.3_CCT6A-002	332	367	AIRKKDEPIDLF	1	12	PXD000311:29887
other	ENSMUST00000185662.6_MIR155HG-002	260	295	LMLIVIGVLASD	1	12	PXD003938:63307
other	ENSMUST00000180991.2_MIR155HG-001	162	197	LMLIVIGVLASD	1	12	PXD003938:63307
other	ENSMUST00000131907.8_C130071C03RIK-001	849	902	MNCWLTILEITCWKGKSL	1	18	PRD000400:16817
other	ENSMUST00000146110.1_PLATR8-001	130	168	CKYSCGMLTSSFR	1	13	PXD001870:46747
other	ENSMUST00000196243.4_SOX2OT-009	114	146	TGEYISPTPLHPSTR	3	13	PXD002101:52233
other	ENSMUST00000200625.1_SOX2OT-008	166	198	TGEYISPTPLHPSTR	3	13	PXD002101:52233
other	ENSMUST00000196058.4_SOX2OT-007	279	311	TGEYISPTPLHPSTR	3	13	PXD002101:52233
ribo-lncRNA	ENSMUST00000190033.2_SNHG5-008	274	306	CCSEGTRVTER	1	11	PXD003938:63251
ribo-lncRNA	ENSMUST00000180563.8_SNHG5-001	292	324	CCSEGTRVTER	1	11	PXD003938:63251
ribo-lncRNA	ENSMUST00000182872.2_SNHG5-007	290	322	CCSEGTRVTER	1	11	PXD003938:63251
ribo-lncRNA	ENSMUST00000196466.1_SNHG8-001	149	208	MRETQGGYGAGRKPSTLQER	1	20	PXD006204:75380
other	ENSMUST00000199645.1_SNHG8-002	78	137	MRETQGGYGAGRKPSTLQER	1	20	PXD006204:75380
ribo-lncRNA	ENSMUST00000198509.1_SNHG8-003	75	134	MRETQGGYGAGRKPSTLQER	1	20	PXD006204:75380
trans-lncRNA	ENSMUST00000201414.3_CCT6A-001	1342	1380	SLDALAKEGIVAL	1	13	PXD000311:29887,PXD000311:29886
trans-lncRNA	ENSMUST00000031402.11_CCT6A-201	901	939	SLDALAKEGIVAL	1	13	PXD000311:29887,PXD000311:29886
trans-lncRNA	ENSMUST00000201414.3_CCT6A-001	865	900	EMDRETLIDVAR	1	12	PXD001870:46748,PXD001870:46749,PXD001870:46747,PXD001870:46745
trans-lncRNA	ENSMUST00000031402.11_CCT6A-201	424	459	EMDRETLIDVAR	1	12	PXD001870:46748,PXD001870:46749,PXD001870:46747,PXD001870:46745
trans-lncRNA	ENSMUST00000202854.3_CCT6A-002	224	259	EMDRETLIDVAR	1	12	PXD001870:46748,PXD001870:46749,PXD001870:46747,PXD001870:46745
trans-lncRNA	ENSMUST00000201653.1_CCT6A-003	27	62	EMDRETLIDVAR	1	12	PXD001870:46748,PXD001870:46749,PXD001870:46747,PXD001870:46745
trans-lncRNA	ENSMUST00000199941.4_AI506816-001	2272	2304	SIDPEEIESRE	1	11	PXD001870:46748,PXD001870:46749,PXD002101:52233
trans-lncRNA	ENSMUST00000200473.1_GM42427-001	4596	4628	SIDPEEIESRE	1	11	PXD001870:46748,PXD001870:46749,PXD002101:52233
noribo-lncRNA	ENSMUST00000181610.1_GM26880-201	581	549	SIDPEEIESRE	1	11	PXD001870:46748,PXD001870:46749,PXD002101:52233
ribo-lncRNA	ENSMUST00000209823.1_GM42031-001	1259	1291	SIDPEEIESRE	1	11	PXD001870:46748,PXD001870:46749,PXD002101:52233
trans-lncRNA	ENSMUST00000199958.1_GM43305-001	4327	4359	SIDPEEIESRE	1	11	PXD001870:46748,PXD001870:46749,PXD002101:52233
other	ENSMUST00000144178.1_GM14023-001	117	152	MEPWQAWDSLDR	1	12	PXD001870:46748,PXD001870:46749
other	ENSMUST00000156068.2_6330403K07RIK-001	832	864	NQTRVCGLPEK	1	11	PXD006204:75357,PXD006204:75365
other	ENSMUST00000144853.7_C230004F18RIK-001	888	923	KNSCQVTRTADK	1	12	PXD001870:46747
other	ENSMUST00000096426.5_C230004F18RIK-201	884	919	KNSCQVTRTADK	1	12	PXD001870:46747
other	ENSMUST00000122923.1_C630043F03RIK-001	179	208	LIFPRAAVPR	1	10	PXD006204:75382
trans-lncRNA	ENSMUST00000031402.11_CCT6A-201	46	84	AQAALAVNISAAR	1	13	PXD001870:46748,PXD001870:46749,PXD002101:52233,PXD001870:46747,PXD001870:46745
ribo-lncRNA	ENSMUST00000190033.2_SNHG5-008	336	368	MTMAPLFFASSK	2	12	PXD002101:52233
ribo-lncRNA	ENSMUST00000180563.8_SNHG5-001	354	386	MTMAPLFFASSK	2	12	PXD002101:52233
ribo-lncRNA	ENSMUST00000182872.2_SNHG5-007	352	384	MTMAPLFFASSK	2	12	PXD002101:52233
ribo-lncRNA	ENSMUST00000182232.7_SNHG5-002	129	161	MTMAPLFFASSK	2	12	PXD002101:52233
other	ENSMUST00000144029.1_GM12371-001	251	307	LQMHGLSKAPTESSICVER	1	19	PXD002101:52233
ribo-lncRNA	ENSMUST00000150749.1_2810408I11RIK-001	486	515	MYDGQVKNDR	1	10	PXD000781:37127
other	ENSMUST00000151427.1_GM14005-001	227	268	MQADPSISFSLVSTL	2	15	PXD000311:29891
other	ENSMUST00000135433.7_GM14005-003	201	242	MQADPSISFSLVSTL	2	15	PXD000311:29891
other	ENSMUST00000154173.1_GM14005-007	48	86	MQADPSISFSLVSTL	2	14	PXD000311:29891
other	ENSMUST00000143065.7_GM14005-002	18	59	MQADPSISFSLVSTL	2	15	PXD000311:29891
ribo-lncRNA	ENSMUST00000138486.1_GM14005-005	64	93	MQADPSISFSLVSTL	2	11	PXD000311:29891
other	ENSMUST00000132149.1_GM14005-004	118	150	MQADPSISFSLVSTL	2	12	PXD000311:29891
other	ENSMUST00000068704.11_MIR99AHG-009	298	345	SQLVLKSSLLQCGIHK	1	16	PRD000400:16796
other	ENSMUST00000183327.1_MIR99AHG-013	130	177	SQLVLKSSLLQCGIHK	1	16	PRD000400:16796
