# Supplementary material for: Identification and analysis of ribosome-associated lncRNAs using ribosome profiling data
Source: BMC Genomics. 2018 May 29;19:414. doi: 10.1186/s12864-018-4765-z (PMC5975437; doi:10.1186/s12864-018-4765-z)
Supplement: Supplementary file 18 — Table S11. Fold change values for cellular localization analysis in HeLa cells. (XLSX 154 kb) [file 12864_2018_4765_MOESM18_ESM.xlsx]

## Sheet: Sheet1
LncRNA_ID	Label	FC_log2
ENST00000556200.1_1_PRC1-AS1-001	F	10.9
ENST00000448190.6_1_SNHG4-005	A	9.867
ENST00000443252.3_1_SNHG23-005	F	9.854
ENST00000457876.5_1_MIR503HG-003	F	8.855
ENST00000548203.1_1_RP11-44N21.4-001	A	8.377
ENST00000512498.1_1_RP11-159F24.6-001	A	8.373
ENST00000589456.1_1_CTD-2537I9.12-001	F	8.291
ENST00000624092.1_1_RP11-294N21.2-001	A	8.211
ENST00000625037.1_1_RP1-59D14.9-001	A	8.127
ENST00000549103.1_1_RP11-136F16.1-001	F	7.736
ENST00000584621.5_1_AC005154.6-024	F	7.701
ENST00000521708.1_1_THUMPD3-AS1-016	A	7.688
ENST00000602755.1_1_SCARNA2-001	A	7.664
ENST00000444357.1_BMS1P17-001	F	7.592
ENST00000450989.5_1_LINC00894-006	F	7.558
ENST00000606107.5_1_CTD-2228K2.7-002	A	7.531
ENST00000417267.1_1_AC114730.7-001	F	7.493
ENST00000509654.5_1_LINC00504-001	F	7.432
ENST00000634503.1_1_RP11-242D8.1-003	F	7.424
ENST00000580007.1_1_RP11-806L2.6-001	F	7.361
ENST00000531730.1_1_RP11-661A12.9-001	F	7.348
ENST00000520447.1_1_THUMPD3-AS1-017	A	7.251
ENST00000628412.1_2_AC093495.4-017	F	7.224
ENST00000406892.6_1_CTD-2006C1.2-002	F	7.215
ENST00000493797.1_1_RP11-34P13.14-001	F	7.144
ENST00000369843.3_1_RP5-1160K1.6-001	F	7.142
ENST00000502517.5_1_LINC00483-004	F	7.121
ENST00000457443.2_1_PRMT5-AS1-002	F	7.097
ENST00000617077.1_1_RP11-378J18.9-005	F	7.09
ENST00000624123.1_1_RP3-332O11.2-001	A	7.076
ENST00000577325.1_1_AC010761.9-001	F	7.023
ENST00000396885.2_1_SZT2-AS1-001	F	6.93
ENST00000502812.2_1_CTC-338M12.6-003	F	6.912
ENST00000585725.2_SPPL2B-009	F	6.905
ENST00000622310.1_1_RP11-58C22.2-001	F	6.843
ENST00000624704.1_1_AC006128.2-001	F	6.789
ENST00000563780.1_1_AC099668.5-002	F	6.783
ENST00000504270.2_1_CD27-AS1-004	A	6.772
ENST00000580897.1_1_RP11-498C9.12-001	F	6.77
ENST00000623212.1_1_RP11-173D3.4-001	F	6.763
ENST00000502383.1_1_CTC-458G6.4-001	A	6.754
ENST00000609976.1_1_RP5-1039K5.17-001	F	6.64
ENST00000437016.1_1_CTD-2308N23.2-001	F	6.633
ENST00000594764.5_1_RGPD4-AS1-004	F	6.619
ENST00000448389.1_1_RP11-575L7.8-001	F	6.576
ENST00000416930.2_1_LINC01513-001	F	6.559
ENST00000580385.1_1_CTD-2517M22.17-001	F	6.548
ENST00000504539.1_1_RP11-256P1.1-001	F	6.518
ENST00000618708.3_1_LINC00969-047	F	6.507
ENST00000568057.1_1_RP11-264B17.2-002	F	6.494
ENST00000624558.1_1_CTD-3126B10.5-001	F	6.491
ENST00000607902.1_1_RP4-548D19.3-001	F	6.475
ENST00000627421.1_1_RP11-415J8.3-008	F	6.449
ENST00000600607.5_1_PPP3CB-AS1-010	F	6.43
ENST00000602315.2_2_CARMN-008	F	6.405
ENST00000567966.1_1_LINC01228-001	F	6.394
ENST00000564743.1_1_RP11-388M20.6-001	F	6.366
ENST00000573609.2_1_LA16C-349E10.1-001	F	6.357
ENST00000436899.5_2_LINC00266-3-001	A	6.353
ENST00000623712.1_1_CTB-151G24.2-001	F	6.337
ENST00000560387.1_1_AC100830.3-001	F	6.314
ENST00000517670.1_1_RP11-363E6.3-002	F	6.309
ENST00000623698.1_1_RP11-246E12.2-001	F	6.299
ENST00000586503.1_1_AC005954.4-001	F	6.267
ENST00000592009.1_1_TBX2-AS1-001	F	6.252
ENST00000624206.1_1_RP11-175K6.2-001	F	6.224
ENST00000546784.2_1_RP11-454K7.1-001	A	6.219
ENST00000399886.2_1_DHRS4-AS1-004	A	6.213
ENST00000458220.1_1_GAS5-005	A	6.202
ENST00000414816.1_1_LINC01567-001	A	6.192
ENST00000608430.1_1_RP11-190A12.8-001	F	6.19
ENST00000441492.1_1_MIR503HG-001	F	6.187
ENST00000619654.1_1_CTD-2017F17.2-001	F	6.187
ENST00000609067.1_1_RP11-347I19.8-001	F	6.166
ENST00000603827.1_1_MIR4435-2HG-019	A	6.163
ENST00000564984.1_1_RP5-1142A6.9-001	F	6.119
ENST00000424351.1_1_RNF144A-AS1-005	F	6.077
ENST00000560029.5_1_CRNDE-010	F	6.076
ENST00000623173.1_1_RP11-697K23.3-001	F	6.041
ENST00000425991.1_1_RP11-228B15.4-002	F	6.032
ENST00000584023.1_1_AC005154.6-008	F	6.024
ENST00000622927.1_1_RP11-449J21.3-001	F	6.016
ENST00000525556.1_1_AC022182.3-001	F	6.013
ENST00000583267.1_1_RP11-799B12.4-001	F	6.011
ENST00000619713.1_1_RP11-732M18.4-001	F	6.003
ENST00000529934.5_1_RP11-802E16.3-003	A	5.997
ENST00000572950.1_1_CTD-3088G3.6-001	F	5.967
ENST00000625112.1_1_AC130469.1-001	F	5.964
ENST00000530198.1_1_AP002954.3-001	F	5.94
ENST00000534757.1_1_LINC00678-002	F	5.932
ENST00000606074.1_1_CTD-2228K2.7-004	F	5.927
ENST00000579467.1_1_RP11-143J12.3-001	F	5.918
ENST00000424235.1_1_SNHG17-007	A	5.909
ENST00000607459.1_1_RP1-286D6.5-001	F	5.909
ENST00000435491.1_1_AC091133.1-001	F	5.906
ENST00000562802.1_1_RP11-166B2.5-001	F	5.899
ENST00000622680.1_1_LINC00963-016	A	5.897
ENST00000587851.1_SPPL2B-011	A	5.889
ENST00000425425.1_1_LINC00969-043	A	5.887
ENST00000591365.1_1_CTD-2020K17.1-001	F	5.886
ENST00000569326.2_1_CTD-2517M22.14-005	F	5.872
ENST00000432575.1_1_LINC01067-001	A	5.864
ENST00000520023.1_1_EXTL3-AS1-001	F	5.852
ENST00000425653.1_1_DANCR-002	A	5.849
ENST00000588369.1_1_CTD-2293H3.1-001	F	5.846
ENST00000562900.1_1_RP11-142A12.1-001	F	5.846
ENST00000565199.1_1_CTD-2007L18.5-001	F	5.845
ENST00000623983.1_1_CH507-42P11.7-001	A	5.799
ENST00000450860.1_1_RP5-1091N2.9-001	F	5.791
ENST00000417506.1_1_AC004941.3-001	F	5.788
ENST00000601893.1_1_PTOV1-AS2-002	F	5.786
ENST00000541416.5_1_SNHG1-008	A	5.78
ENST00000563704.1_1_RP11-709D24.5-001	A	5.752
ENST00000400902.4_1_RP11-703H8.7-001	F	5.748
ENST00000573953.1_1_MMP25-AS1-006	F	5.739
ENST00000620937.1_1_RP13-516M14.10-001	F	5.723
ENST00000577814.1_1_RP11-192H23.7-001	F	5.72
ENST00000523068.1_1_PVT1-010	A	5.716
ENST00000582325.1_1_RP11-524F11.1-001	F	5.715
ENST00000634357.1_1_PCBP2-OT1-001	A	5.714
ENST00000557335.1_1_RP11-84C10.4-001	F	5.713
ENST00000619862.1_1_CTD-2270P14.1-004	F	5.713
ENST00000582727.1_1_SNHG15-006	A	5.708
ENST00000414896.1_1_AC005104.3-001	F	5.708
ENST00000595954.1_1_ZIM2-AS1-003	F	5.69
ENST00000589278.6_1_RP3-335N17.2-002	F	5.685
ENST00000626251.1_1_LINC00608-005	A	5.681
ENST00000623147.1_1_CTD-2012K14.5-001	F	5.677
ENST00000528207.1_1_CTD-2517M22.14-004	F	5.671
ENST00000502606.1_1_RP11-98O2.1-002	F	5.665
ENST00000422157.1_RP6-74O6.3-002	F	5.662
ENST00000576086.1_1_RP13-580F15.2-003	F	5.66
ENST00000418963.1_1_AC093690.1-001	F	5.642
ENST00000442318.1_1_RP11-576D8.4-001	F	5.637
ENST00000575741.1_1_RP11-235E17.6-001	F	5.636
ENST00000503405.1_1_RP11-440L14.1-004	F	5.631
ENST00000565965.1_1_RP11-356C4.5-001	F	5.63
ENST00000620523.1_1_RP5-1184F4.7-001	F	5.629
ENST00000412149.1_1_LL22NC03-2H8.4-001	F	5.624
ENST00000418803.1_1_RP3-508I15.19-001	F	5.616
ENST00000414948.1_1_ENO1-IT1-001	F	5.614
ENST00000609998.1_1_RP11-449P15.2-001	F	5.602
ENST00000416249.1_1_RP11-313D6.3-001	F	5.591
ENST00000623462.1_1_RP11-360N9.2-001	F	5.582
ENST00000480904.2_1_THUMPD3-AS1-018	A	5.574
ENST00000563151.1_1_RP11-403P17.4-001	F	5.569
ENST00000615535.1_1_SNHG22-002	F	5.566
ENST00000539975.5_1_SNHG1-005	A	5.56
ENST00000415062.1_1_RP11-426A6.5-001	F	5.556
ENST00000626852.2_1_LINC00969-101	F	5.553
ENST00000623684.1_1_XX-C00717C00720L.1-001	F	5.553
ENST00000606319.1_1_CTD-2228K2.7-006	A	5.546
ENST00000557226.1_1_RP11-638I2.8-001	F	5.542
ENST00000623228.1_1_RP11-51F16.1-001	F	5.527
ENST00000623181.1_1_RP11-96D1.8-001	F	5.525
ENST00000549438.1_1_RP11-603J24.5-002	F	5.523
ENST00000590522.1_1_CTD-2020K17.1-006	F	5.521
ENST00000568500.1_1_RP11-146F11.1-002	F	5.518
ENST00000366441.4_1_ITGA9-AS1-003	A	5.516
ENST00000630404.1_1_RBM5-AS1-001	A	5.514
ENST00000483901.2_1_RP11-846F4.12-001	F	5.514
ENST00000625256.1_1_CTBP1-AS-001	F	5.509
ENST00000561653.1_1_RP11-715J22.3-001	F	5.492
ENST00000578710.1_1_RP11-92B11.3-001	F	5.477
ENST00000507869.5_1_AC108142.1-003	F	5.472
ENST00000588425.5_1_TEX26-AS1-004	F	5.471
ENST00000587701.1_1_AC005262.3-001	F	5.464
ENST00000595428.1_1_LA16C-OS12.2-001	F	5.461
ENST00000603981.1_1_AC015849.19-001	F	5.458
ENST00000511565.1_1_PRR7-AS1-003	F	5.457
ENST00000523840.1_1_RP11-395I14.2-001	F	5.455
ENST00000510987.1_1_CTD-2013M15.1-001	A	5.451
ENST00000579050.1_1_RP11-68I3.4-001	F	5.446
ENST00000448049.1_1_LINC00319-001	A	5.444
ENST00000428280.1_1_AC142119.1-002	F	5.44
ENST00000588380.1_1_LLNLR-284B4.2-001	F	5.433
ENST00000624886.1_1_RP11-407G23.5-001	F	5.43
ENST00000603884.5_1_TMCC1-AS1-002	A	5.414
ENST00000616838.1_1_RP11-295D4.5-001	F	5.407
ENST00000437589.2_1_RNF144A-AS1-002	F	5.401
ENST00000514376.1_1_CTD-3080P12.3-003	F	5.38
ENST00000624179.1_1_CTA-113A6.1-001	F	5.359
ENST00000526566.2_1_CTD-2653D5.1-001	F	5.346
ENST00000581172.1_1_RP11-703M24.5-002	F	5.329
ENST00000562493.1_1_CTC-459F4.1-001	F	5.324
ENST00000437541.1_1_DLX6-AS1-006	A	5.323
ENST00000543656.1_1_RUSC1-AS1-201	F	5.309
ENST00000512538.1_1_SLC7A11-AS1-005	F	5.303
ENST00000581303.1_1_RP13-516M14.2-001	A	5.284
ENST00000599259.1_1_PTOV1-AS2-003	F	5.279
ENST00000569175.2_1_CTD-2358C21.4-001	F	5.275
ENST00000603893.1_1_PPP1R26-AS1-004	F	5.267
ENST00000625353.1_1_RP13-143G15.4-014	A	5.261
ENST00000587267.1_1_RP11-552F3.10-001	F	5.257
ENST00000421870.1_1_EIF2B5-AS1-001	F	5.255
ENST00000576554.1_1_RP11-498C9.3-002	F	5.255
ENST00000547717.1_1_RP11-793H13.8-001	A	5.249
ENST00000558427.1_1_RP11-66B24.2-003	A	5.248
ENST00000570175.1_1_RP11-106M3.3-001	F	5.245
ENST00000538519.3_1_JPX-012	A	5.245
ENST00000623545.1_1_RP11-43D4.3-001	F	5.239
ENST00000624282.1_1_RP11-75C10.6-001	F	5.237
ENST00000632627.1_1_RP11-539L10.5-001	F	5.233
ENST00000609831.5_1_CTD-2303H24.2-011	A	5.232
ENST00000566225.1_1_LINC01254-001	A	5.221
ENST00000588189.1_1_RP11-798G7.5-001	F	5.213
ENST00000607934.1_1_AC000068.9-001	F	5.211
ENST00000524309.1_1_RP11-659E9.2-001	F	5.208
ENST00000540866.2_1_RP11-197N18.2-001	A	5.205
ENST00000555968.1_1_RP11-66N24.3-001	F	5.192
ENST00000599515.2_1_RP5-1057I20.4-001	F	5.191
ENST00000610691.1_1_RP11-455F5.6-001	F	5.186
ENST00000533576.1_1_RP11-755F10.3-001	F	5.181
ENST00000590697.1_1_CTC-559E9.5-001	F	5.179
ENST00000623802.1_1_RP11-498C9.4-001	F	5.176
ENST00000615485.4_1_RP11-575L7.4-012	F	5.175
ENST00000550468.2_1_RP11-161H23.5-001	F	5.165
ENST00000443930.1_1_RP11-547D24.1-001	A	5.159
ENST00000546686.1_1_RP3-416H24.1-001	F	5.156
ENST00000531087.1_1_RP11-110I1.11-001	F	5.153
ENST00000601363.1_1_EDRF1-AS1-005	F	5.152
ENST00000620711.1_1_AC009120.6-005	F	5.138
ENST00000436602.1_1_SH3BP5-AS1-003	F	5.135
ENST00000563087.2_1_AC137932.5-001	F	5.132
ENST00000624199.1_1_CTB-52I2.7-001	F	5.132
ENST00000439298.5_1_RP11-228B15.4-001	F	5.13
ENST00000457407.1_1_AC093388.3-001	F	5.13
ENST00000609238.1_1_RP11-78A19.4-001	F	5.125
ENST00000601211.1_1_AC018766.6-001	F	5.125
ENST00000592738.2_SPPL2B-005	A	5.114
ENST00000563610.1_1_LA16C-390E6.4-001	F	5.112
ENST00000545885.5_1_LINC01089-007	F	5.111
ENST00000360737.4_1_MIRLET7BHG-001	A	5.106
ENST00000503529.1_1_MGC32805-003	F	5.102
ENST00000569831.1_1_LA16C-316G12.2-001	F	5.099
ENST00000524412.1_1_RP11-390K5.6-001	F	5.098
ENST00000322227.6_1_FLJ40194-001	F	5.097
ENST00000625139.1_1_RP11-477I4.4-001	F	5.092
ENST00000623005.1_1_RP11-44N21.3-001	A	5.088
ENST00000501356.5_1_RP11-712B9.2-001	F	5.088
ENST00000366224.2_1_RP11-571E6.3-001	A	5.086
ENST00000613210.1_1_LA16C-390H2.4-002	A	5.086
ENST00000451837.5_1_GUSBP11-006	F	5.078
ENST00000613697.1_1_RP11-378J18.9-004	F	5.075
ENST00000394793.2_1_AC015691.13-001	A	5.067
ENST00000454348.1_1_MIR92B-002	F	5.059
ENST00000591038.1_1_CTD-2562J15.4-001	A	5.058
ENST00000424474.2_RP11-782C8.4-001	F	5.048
ENST00000525023.1_1_GS1-393G12.12-001	F	5.031
ENST00000561845.1_1_RP11-182J23.1-001	F	5.029
ENST00000381051.6_1_MIRLET7BHG-003	A	5.026
ENST00000589515.2_SPPL2B-012	A	5.025
ENST00000445733.1_1_Z69666.2-001	F	5.025
ENST00000438368.6_1_LINC00665-005	A	5.022
ENST00000418369.1_1_RP13-212L9.1-001	F	5.022
ENST00000623210.1_1_RP11-463O12.5-001	F	5.019
ENST00000592217.2_1_AC074212.5-002	A	5.018
ENST00000446521.1_1_LINC00969-044	A	5.016
ENST00000580902.5_1_AC005154.6-018	A	5.004
ENST00000543308.1_1_RP11-1038A11.2-001	F	5.004
ENST00000554333.1_1_CRAT37-001	F	4.997
ENST00000499732.2_1_NEAT1-002	F	4.991
ENST00000549734.1_1_RP11-70F11.8-005	F	4.986
ENST00000559553.1_1_RP11-519G16.5-001	F	4.986
ENST00000562582.1_1_RP11-231E4.2-002	F	4.983
ENST00000624045.1_1_RP11-56L13.3-001	F	4.981
ENST00000424628.1_1_AC019185.4-001	F	4.977
ENST00000442423.1_RP6-206I17.3-001	F	4.974
ENST00000443490.5_1_MIRLET7BHG-007	A	4.97
ENST00000355869.2_1_RP11-230G5.2-010	F	4.967
ENST00000568997.5_1_SLX1A-SULT1A3-004	A	4.962
ENST00000427857.1_1_FAM41C-002	A	4.961
ENST00000424450.1_1_RP11-122K13.12-001	F	4.959
ENST00000443929.6_1_ASMTL-AS1-003	F	4.958
ENST00000443929.6_1_PAR_Y_ASMTL-AS1-003	F	4.958
ENST00000608016.1_1_RP3-402G11.28-001	F	4.952
ENST00000398777.3_1_RP11-16N2.1-002	F	4.941
ENST00000489336.5_1_CTD-2006C1.2-001	F	4.941
ENST00000619652.1_1_AC083884.8-004	F	4.94
ENST00000566898.1_1_FAM157C-013	F	4.938
ENST00000511947.2_1_RP11-338H14.1-001	F	4.936
ENST00000412203.1_1_P3H2-AS1-001	F	4.931
ENST00000457084.1_1_RP11-206L10.9-019	A	4.917
ENST00000521127.1_1_SNHG6-007	A	4.916
ENST00000574290.1_1_RP1-59D14.5-002	F	4.912
ENST00000602706.1_1_RP11-568J23.5-001	F	4.911
ENST00000572730.1_1_RP11-334C17.5-002	F	4.908
ENST00000534438.1_1_RP11-770J1.5-001	F	4.903
ENST00000605780.1_1_RP11-138E2.1-001	A	4.899
ENST00000581946.1_1_RP11-354P11.3-001	F	4.898
ENST00000595500.1_1_CTD-2616J11.10-001	F	4.897
ENST00000531894.5_1_PDXDC2P-001	A	4.895
ENST00000624087.1_1_RP13-554M15.7-001	F	4.895
ENST00000446516.2_1_CTC-384G19.1-001	F	4.889
ENST00000569969.5_1_RP11-264B17.3-001	A	4.887
ENST00000582249.1_1_RP13-991F5.2-001	F	4.886
ENST00000613523.1_1_RP11-143K11.7-001	F	4.885
ENST00000623970.1_1_ARRDC1-AS1-003	A	4.879
ENST00000426699.1_1_AC010084.1-001	F	4.877
ENST00000456363.1_1_AC093110.3-001	F	4.877
ENST00000429224.1_1_NALT1-001	F	4.865
ENST00000551908.1_BMS1P18-002	F	4.864
ENST00000607943.1_1_RP3-402G11.25-001	F	4.856
ENST00000505109.1_1_AC113167.1-001	F	4.856
ENST00000416385.1_RP11-206L10.3-001	F	4.851
ENST00000608995.1_1_AC069257.8-002	F	4.846
ENST00000577684.1_1_FLJ35934-001	F	4.845
ENST00000590491.1_1_CTC-265F19.2-001	A	4.841
ENST00000623742.1_1_CTD-2017D11.2-001	F	4.841
ENST00000609909.1_1_RP5-1074L1.4-001	F	4.837
ENST00000613495.1_1_CTD-2600O9.2-001	F	4.833
ENST00000483543.7_1_AJ271736.10-001	A	4.832
ENST00000483543.7_1_PAR_Y_AJ271736.10-001	A	4.832
ENST00000499137.6_1_SOCS2-AS1-001	F	4.831
ENST00000624372.1_1_CTD-2527I21.5-001	A	4.83
ENST00000553301.1_1_CTD-2062F14.3-001	F	4.826
ENST00000620218.1_1_RP11-378E13.4-001	F	4.825
ENST00000595133.1_CTD-2337J16.1-001	F	4.824
ENST00000624039.1_1_RP11-45M22.2-001	F	4.821
ENST00000419160.3_RP4-669L17.10-004	F	4.819
ENST00000595655.1_1_CTD-3193O13.13-001	F	4.819
ENST00000370380.2_1_AC017104.2-001	F	4.815
ENST00000552324.1_1_RP11-320P7.2-001	A	4.814
ENST00000569959.5_1_SLX1A-SULT1A3-007	A	4.813
ENST00000344620.10_1_SLX1B-SULT1A4-001	A	4.813
ENST00000533814.1_1_RP11-58K22.5-001	F	4.812
ENST00000520395.1_1_HOXA11-AS-004	A	4.81
ENST00000626706.1_1_LINC00969-061	A	4.803
ENST00000450304.1_1_NALT1-002	F	4.799
ENST00000606511.1_1_RP11-338I21.1-001	F	4.796
ENST00000442419.1_1_SNHG11-009	A	4.794
ENST00000586560.1_1_CTB-175E5.7-001	F	4.793
ENST00000558736.1_1_RP11-654A16.1-001	A	4.789
ENST00000535817.1_1_RP11-727F15.9-002	F	4.786
ENST00000560727.5_1_RP11-707P17.2-002	F	4.786
ENST00000567731.1_1_RP11-22P6.2-001	F	4.784
ENST00000366097.2_1_RP11-560A15.3-001	A	4.778
ENST00000545308.5_1_SNHG1-012	A	4.771
ENST00000452097.1_1_AC012314.8-001	A	4.77
ENST00000441504.1_1_DANCR-003	A	4.762
ENST00000600419.5_1_ERVK-28-002	F	4.761
ENST00000623420.1_1_CTA-212A2.4-001	F	4.758
ENST00000419027.1_RP11-435B5.4-007	A	4.757
ENST00000414354.1_1_MFI2-AS1-004	A	4.754
ENST00000610778.1_1_LL22NC03-2H8.5-001	F	4.753
ENST00000437204.1_1_SEMA3F-AS1-001	F	4.752
ENST00000523871.1_1_RP11-48B3.3-001	F	4.748
ENST00000534336.1_1_MALAT1-001	F	4.743
ENST00000554678.1_1_RP11-203M5.8-001	F	4.741
ENST00000471864.1_1_FAM201A-002	A	4.74
ENST00000437737.3_1_LINC01088-010	A	4.738
ENST00000455485.5_1_GUSBP11-005	F	4.731
ENST00000609182.1_1_RP11-399K21.13-001	A	4.725
ENST00000458331.1_1_XIAP-AS1-001	F	4.725
ENST00000601801.2_1_NEAT1-005	F	4.721
ENST00000411856.1_1_AC005276.1-001	F	4.718
ENST00000623020.1_1_CTD-2621I17.3-001	F	4.717
ENST00000623762.1_1_RP11-426D19.1-001	F	4.716
ENST00000507298.1_1_RP11-83M16.5-001	F	4.716
ENST00000533437.1_1_RP11-21L23.4-001	A	4.716
ENST00000550601.5_1_RP11-983P16.4-003	F	4.715
ENST00000453677.1_1_KMT2E-AS1-001	A	4.708
ENST00000417557.1_1_AC092535.3-001	F	4.705
ENST00000569274.1_1_RP11-63M22.2-001	F	4.705
ENST00000578819.1_1_AC010761.13-001	F	4.705
ENST00000624046.1_1_RP11-361L15.5-001	F	4.701
ENST00000624487.1_1_RP11-561O23.9-001	A	4.7
ENST00000458361.1_1_DDR1-AS1-001	F	4.698
ENST00000608229.1_1_SFTPD-AS1-001	F	4.694
ENST00000589702.1_1_CTC-548K16.6-001	F	4.694
ENST00000428791.1_1_RP11-269F19.2-002	F	4.688
ENST00000533812.6_1_RP11-890B15.2-001	F	4.687
ENST00000522778.1_1_LINC01609-002	F	4.679
ENST00000442384.1_1_BSN-AS1-001	F	4.674
ENST00000619343.1_1_RP4-681N20.5-001	F	4.674
ENST00000439423.1_1_RP6-109B7.2-001	F	4.671
ENST00000607933.1_AP000525.9-006	F	4.67
ENST00000624878.1_1_RP11-197N18.8-001	F	4.669
ENST00000462717.1_1_RP11-245J9.4-001	F	4.669
ENST00000354527.2_1_RP11-57C13.3-001	A	4.668
ENST00000506172.2_1_RP11-1391J7.1-001	F	4.666
ENST00000430235.7_1_LINC00106-001	F	4.666
ENST00000447775.1_1_NCBP2-AS1-001	A	4.66
ENST00000556448.1_1_RP11-561B11.6-001	A	4.653
ENST00000531111.1_1_CTD-2371O3.2-001	F	4.653
ENST00000501405.2_1_CTD-2340E1.2-001	F	4.652
ENST00000624345.1_1_RP11-384M20.1-001	A	4.65
ENST00000419737.7_1_ASMTL-AS1-006	F	4.65
ENST00000419737.7_1_PAR_Y_ASMTL-AS1-006	F	4.65
ENST00000599382.2_1_AC008746.12-001	F	4.644
ENST00000428641.1_1_RP11-66D17.5-001	F	4.644
ENST00000430721.2_1_RP11-295P9.3-005	F	4.642
ENST00000591109.1_1_AC104532.4-001	F	4.641
ENST00000514061.2_1_CTC-303L1.2-001	F	4.635
ENST00000477192.5_1_NUTM2B-AS1-005	A	4.634
ENST00000545920.1_1_SNHG1-024	F	4.631
ENST00000612531.1_1_RP11-81H14.1-001	F	4.63
ENST00000436359.1_1_AP001048.4-001	A	4.629
ENST00000605506.1_1_RP11-486G15.2-001	A	4.627
ENST00000549262.6_2_C12ORF77-002	F	4.625
ENST00000585940.1_1_CTD-2537I9.12-002	F	4.62
ENST00000484859.1_1_RP11-34P13.13-004	F	4.619
ENST00000601618.1_1_AC092301.3-001	F	4.617
ENST00000586278.1_1_RP11-794M8.1-001	F	4.614
ENST00000554623.1_1_RP11-566K11.4-001	A	4.613
ENST00000454228.1_1_ARMCX3-AS1-001	F	4.609
ENST00000366408.3_1_LINC00970-001	F	4.606
ENST00000575593.1_1_RP11-235E17.4-001	F	4.606
ENST00000436326.2_RP11-435B5.4-005	A	4.6
ENST00000563962.5_1_LCMT1-AS1-001	A	4.6
ENST00000453804.1_1_RP11-288I21.1-001	F	4.598
ENST00000415244.1_1_MFI2-AS1-001	F	4.592
ENST00000549291.1_1_RP11-219B4.5-002	A	4.586
ENST00000602461.1_1_MIR222HG-002	F	4.585
ENST00000620344.1_1_RP13-1032I1.11-001	F	4.584
ENST00000447748.5_1_LINC01359-001	A	4.579
ENST00000452624.1_1_RP1-23E21.2-001	A	4.578
ENST00000555212.1_1_RP11-638I2.2-001	F	4.575
ENST00000501322.2_1_RP11-366H4.3-001	F	4.574
ENST00000554670.2_1_C5ORF66-006	F	4.571
ENST00000620163.1_1_AP001059.7-001	F	4.571
ENST00000501122.2_1_NEAT1-001	F	4.569
ENST00000594418.1_1_RP11-167N5.5-001	F	4.569
ENST00000558039.1_1_CTD-2651B20.1-001	F	4.563
ENST00000623975.1_1_RP11-629N8.4-001	F	4.559
ENST00000604956.1_1_TTN-AS1-053	F	4.559
ENST00000577700.5_1_SNHG15-002	A	4.556
ENST00000616866.1_1_CTC-435M10.12-001	F	4.55
ENST00000571911.1_RP11-517A5.4-001	F	4.543
ENST00000623414.1_1_RP11-394B2.1-001	F	4.541
ENST00000566551.1_1_LINC01355-001	A	4.54
ENST00000585150.1_1_RP11-806L2.2-001	A	4.538
ENST00000563687.1_1_RP4-536B24.2-001	F	4.535
ENST00000506465.1_1_PRR7-AS1-002	F	4.533
ENST00000494221.1_1_RP11-506M12.1-001	A	4.53
ENST00000574526.1_1_RP11-353N14.4-001	A	4.529
ENST00000565993.1_1_RP11-352G18.2-001	F	4.528
ENST00000434849.2_1_TPT1-AS1-009	F	4.527
ENST00000366136.2_1_RP11-375H19.2-001	F	4.527
ENST00000469070.1_1_RP11-18H7.1-002	F	4.524
ENST00000451622.2_1_AC007099.1-001	F	4.524
ENST00000632280.1_1_AC008993.2-001	F	4.523
ENST00000635687.1_1_MIR34A-005	F	4.522
ENST00000581232.1_1_MIR1539-001	F	4.519
ENST00000561624.2_1_CTD-2270L9.2-001	F	4.517
ENST00000609111.1_1_ADIRF-AS1-001	A	4.515
ENST00000588480.1_1_AC005306.3-002	F	4.512
ENST00000535078.1_1_C1RL-AS1-005	F	4.511
ENST00000552061.1_1_RP3-405J10.3-001	F	4.509
ENST00000564226.1_1_CTD-3193O13.1-001	F	4.509
ENST00000612303.1_1_NEAT1-003	F	4.507
ENST00000532226.1_1_TRAF3IP2-AS1-013	A	4.504
ENST00000624961.1_1_RP11-20I23.5-001	F	4.492
ENST00000421202.5_1_CCDC18-AS1-015	F	4.49
ENST00000616691.1_1_MALAT1-017	F	4.489
ENST00000553985.1_1_RP11-66N24.4-002	F	4.487
ENST00000596000.5_1_LINC01435-004	F	4.486
ENST00000420724.1_1_AC007389.3-001	A	4.482
ENST00000624882.1_1_RP3-522J7.7-001	F	4.479
ENST00000566190.1_1_RP11-455F5.4-001	F	4.478
ENST00000578239.1_1_RP11-6N17.10-001	F	4.477
ENST00000624592.1_1_AC004623.3-001	F	4.476
ENST00000623804.1_1_RP11-158L12.4-001	F	4.473
ENST00000623369.1_1_AC005786.6-001	F	4.467
ENST00000413977.1_1_SH3BP5-AS1-002	F	4.467
ENST00000630523.1_1_RP11-216B9.9-001	F	4.464
ENST00000558478.1_1_RP11-468E2.5-001	F	4.461
ENST00000624923.1_2_KB-1125A3.12-001	F	4.458
ENST00000605896.1_1_RP3-329A5.8-001	F	4.458
ENST00000603264.1_1_RP11-731D1.4-001	F	4.457
ENST00000635675.1_1_LINC00339-005	A	4.455
ENST00000613688.1_1_DARS-AS1-025	A	4.453
ENST00000570949.5_1_MMP25-AS1-007	A	4.453
ENST00000383808.6_1_AC022007.5-001	F	4.444
ENST00000420195.1_1_SH3BP5-AS1-001	F	4.437
ENST00000432536.5_1_GAS5-016	A	4.433
ENST00000428541.1_1_AC079305.10-001	A	4.433
ENST00000483578.1_1_RP11-2C24.4-001	A	4.432
ENST00000512934.1_1_RP11-843P14.1-001	F	4.431
ENST00000623579.3_1_CBR3-AS1-014	F	4.43
ENST00000592252.1_1_CTD-2537I9.13-001	F	4.429
ENST00000533844.1_1_RP11-496I9.1-002	F	4.425
ENST00000621689.1_1_LA16C-380H5.6-001	F	4.425
ENST00000608925.1_1_AL133245.2-001	F	4.424
ENST00000598139.5_2_PAQR9-AS1-007	F	4.424
ENST00000623634.1_1_DNM1P41-001	F	4.422
ENST00000623846.1_1_CMB9-55F22.1-001	F	4.421
ENST00000626618.1_1_AC012594.1-038	A	4.421
ENST00000471731.2_1_MCCC1-AS1-001	F	4.42
ENST00000623257.1_1_RP11-661A12.8-001	F	4.418
ENST00000424345.5_1_LINC01410-001	F	4.415
ENST00000539009.1_1_RP11-277P12.10-001	A	4.414
ENST00000617276.1_1_RP11-378J18.9-001	F	4.411
ENST00000558749.1_1_RP11-356M20.3-001	F	4.411
ENST00000623816.1_1_CTC-277H1.6-001	F	4.41
ENST00000354425.4_1_RP5-1096D14.6-001	F	4.409
ENST00000624384.1_1_RP5-1180D12.1-001	A	4.409
ENST00000636429.1_1_RP11-739P1.3-001	F	4.406
ENST00000474814.1_1_SNHG12-004	A	4.399
ENST00000582218.1_1_RP11-634B7.4-002	F	4.398
ENST00000414042.1_1_RP11-157P1.4-001	F	4.397
ENST00000568752.1_1_RP11-989E6.10-001	F	4.392
ENST00000437438.1_1_AC114730.5-001	F	4.391
ENST00000450706.1_1_HIPK1-AS1-001	F	4.39
ENST00000444042.2_1_CYP4A22-AS1-001	F	4.386
ENST00000626781.1_1_LLNLR-307A6.1-002	F	4.386
ENST00000558254.5_1_RP11-66B24.2-001	A	4.383
ENST00000528133.1_1_RP11-727A23.4-001	F	4.381
ENST00000366397.3_1_IGBP1-AS1-001	A	4.38
ENST00000625094.1_1_RP11-649A18.3-001	F	4.377
ENST00000623307.1_1_RP11-429P3.8-001	F	4.37
ENST00000552532.1_1_RP11-263K4.5-001	A	4.369
ENST00000590889.5_1_CTD-3220F14.1-002	A	4.369
ENST00000504769.5_1_TMEM161B-AS1-015	A	4.369
ENST00000567829.1_1_LA16C-358B7.3-001	F	4.368
ENST00000440778.5_1_CCDC18-AS1-023	F	4.368
ENST00000568686.1_1_RP4-555D20.2-001	F	4.366
ENST00000473572.2_1_AC002116.8-001	A	4.365
ENST00000624194.1_1_RP11-158H5.2-001	F	4.362
ENST00000377597.6_1_ST8SIA6-AS1-003	A	4.361
ENST00000559614.2_1_AC002306.1-001	F	4.357
ENST00000621799.1_1_FAM157C-201	A	4.354
ENST00000569291.1_1_RP11-452L6.1-001	F	4.354
ENST00000451142.2_1_RP11-390F4.3-002	A	4.352
ENST00000609170.1_1_ADIRF-AS1-004	A	4.348
ENST00000550941.1_1_CTD-2503I6.1-001	F	4.346
ENST00000562328.2_1_RP11-378A13.1-001	F	4.344
ENST00000522354.1_1_RP11-865I6.2-001	F	4.34
ENST00000472323.1_1_ZBTB20-AS4-001	F	4.334
ENST00000534540.1_1_MIR210HG-004	A	4.332
ENST00000586694.1_1_CTB-31O20.8-001	F	4.332
ENST00000565342.5_1_SLX1A-SULT1A3-001	A	4.329
ENST00000421894.1_1_HM13-IT1-005	F	4.326
ENST00000606796.1_1_RP1-244F24.1-001	F	4.325
ENST00000554008.5_1_RP11-486O13.2-002	F	4.324
ENST00000609578.1_1_CTD-2303H24.2-013	F	4.319
ENST00000412068.1_RP11-439L8.4-001	F	4.317
ENST00000453491.2_1_RP11-539I5.1-001	A	4.317
ENST00000608619.1_KB-226F1.1-001	F	4.317
ENST00000503704.1_1_THAP9-AS1-004	A	4.317
ENST00000420801.1_1_ODF2-AS1-001	F	4.315
ENST00000587586.5_1_GTF3C2-AS1-005	F	4.309
ENST00000630354.1_1_AF127936.7-006	F	4.306
ENST00000622998.1_1_RP11-604N13.1-001	F	4.304
ENST00000623480.1_1_RP11-1072C15.6-001	F	4.304
ENST00000593060.5_1_CTC-550B14.7-001	F	4.302
ENST00000443778.2_1_LINC00327-001	F	4.301
ENST00000425800.1_1_LINC00352-001	F	4.296
ENST00000555396.1_1_RP11-692C24.2-001	F	4.295
ENST00000555916.1_1_RP5-1021I20.5-001	F	4.294
ENST00000570217.1_1_RP11-566K11.7-001	A	4.293
ENST00000546464.1_1_RP11-977G19.14-001	F	4.289
ENST00000479085.1_1_RP11-148K1.10-001	F	4.286
ENST00000592547.1_1_RP11-206L10.9-005	F	4.283
ENST00000611482.1_1_RP11-4B16.4-002	F	4.281
ENST00000592117.1_1_RP11-686D22.4-001	F	4.279
ENST00000508187.1_1_RP11-843P14.2-001	F	4.278
ENST00000523331.1_1_RP1-170O19.14-001	F	4.276
ENST00000453988.1_1_LINC01160-003	A	4.273
ENST00000521953.1_1_RP11-1149M10.2-001	F	4.273
ENST00000514201.1_1_CTC-325J23.2-001	F	4.269
ENST00000554022.1_1_RP11-973D8.4-001	F	4.268
ENST00000512428.1_1_RP11-286E11.2-001	A	4.266
ENST00000561226.5_1_OIP5-AS1-009	F	4.265
ENST00000437047.1_1_AC034187.2-001	F	4.264
ENST00000457321.1_1_RP5-1011O1.3-001	F	4.261
ENST00000473753.2_1_RP11-967K21.1-001	A	4.253
ENST00000624920.1_1_RP13-516M14.8-001	F	4.248
ENST00000624777.1_1_RP11-797A18.5-001	F	4.244
ENST00000573346.5_1_RP11-334C17.5-001	A	4.241
ENST00000623719.1_1_CTD-2349P21.3-001	A	4.241
ENST00000446211.1_1_PARD3-AS1-001	F	4.239
ENST00000434147.1_1_RP11-574K11.5-001	F	4.235
ENST00000430893.1_AC159540.1-003	F	4.228
ENST00000600959.1_1_CTD-2527I21.7-001	F	4.227
ENST00000450199.1_1_RUSC1-AS1-003	F	4.223
ENST00000602516.1_1_HCG18-010	F	4.223
ENST00000618397.1_1_RP11-504P24.9-001	F	4.219
ENST00000625089.1_1_RP11-855A2.1-001	F	4.214
ENST00000423913.5_1_KB-1572G7.2-003	A	4.214
ENST00000498989.2_1_RP11-894P9.1-001	F	4.212
ENST00000616512.1_1_RP5-908M14.10-001	F	4.211
ENST00000528000.1_1_RP11-674C21.9-001	A	4.207
ENST00000554532.2_1_AC005519.4-001	F	4.206
ENST00000611274.1_1_CTD-3035K23.7-001	A	4.206
ENST00000366110.4_1_CTA-221G9.12-001	F	4.205
ENST00000574681.1_1_RP11-485G7.6-001	F	4.204
ENST00000517384.1_1_RP11-582J16.3-001	F	4.201
ENST00000556013.2_1_PTCSC3-001	F	4.198
ENST00000436950.5_1_AC074289.1-004	F	4.197
ENST00000625841.1_1_AC012358.8-023	F	4.197
ENST00000517681.1_1_CTA-398F10.1-001	F	4.193
ENST00000608420.1_RP4-669L17.10-014	F	4.191
ENST00000366365.2_2_SNHG20-002	F	4.189
ENST00000623619.1_1_RP11-1H8.5-001	F	4.185
ENST00000570309.1_1_RP11-334C17.5-005	F	4.181
ENST00000534918.1_1_CTD-2228K2.7-001	F	4.179
ENST00000485071.2_1_RP11-44M6.7-001	A	4.177
ENST00000538416.1_1_RP11-656E20.5-001	F	4.177
ENST00000538062.1_1_RP11-273B20.1-001	F	4.174
ENST00000613093.1_1_RP11-347I19.7-001	A	4.17
ENST00000454128.2_1_AF127936.3-002	A	4.17
ENST00000598560.1_AC159540.1-011	F	4.169
ENST00000455902.2_1_RP4-706G24.1-001	F	4.165
ENST00000608730.1_1_GS1-293C5.1-001	F	4.164
ENST00000555438.2_1_C5ORF66-004	F	4.161
ENST00000523703.1_1_RP11-37N22.1-001	F	4.16
ENST00000612995.1_1_RP11-709D24.8-001	F	4.159
ENST00000593654.1_1_PTOV1-AS2-001	F	4.158
ENST00000609548.1_1_RP11-20I20.4-001	F	4.154
ENST00000485974.1_1_RP11-148K1.12-001	F	4.15
ENST00000594558.1_1_AC104534.2-001	A	4.148
ENST00000608515.1_1_CTB-13F3.1-001	F	4.139
ENST00000488720.1_1_FLNB-AS1-001	A	4.138
ENST00000457853.1_1_LINC01270-002	A	4.136
ENST00000595955.1_1_CTC-344H19.4-001	F	4.136
ENST00000612262.1_1_RP11-154J22.1-003	F	4.135
ENST00000366424.2_1_AC144450.2-001	F	4.134
ENST00000589496.2_1_RP11-373L24.1-001	F	4.131
ENST00000609207.1_1_RP11-54O7.3-003	F	4.13
ENST00000416366.1_1_LINC00174-004	A	4.125
ENST00000564585.1_1_RP11-982M15.8-001	F	4.124
ENST00000602319.1_1_HCG18-011	F	4.124
ENST00000562795.1_1_RP11-669I1.1-001	A	4.124
ENST00000579979.1_1_RP11-1376P16.2-001	F	4.123
ENST00000631229.2_1_AC005154.6-031	F	4.123
ENST00000419679.1_1_SAPCD1-AS1-001	F	4.122
ENST00000599803.1_1_CTD-2245F17.9-001	A	4.122
ENST00000523648.5_1_CTC-340A15.2-007	A	4.119
ENST00000366152.3_1_RP11-277A4.4-001	A	4.118
ENST00000591826.1_1_CTB-5E10.3-001	F	4.118
ENST00000588798.1_1_CTB-50L17.7-001	F	4.118
ENST00000391359.2_1_RP1-122K4.3-001	A	4.111
ENST00000600473.1_1_AC008982.2-001	F	4.109
ENST00000587534.1_1_CTD-2020K17.3-001	F	4.107
ENST00000433175.6_1_SRD5A3-AS1-001	F	4.105
ENST00000623415.1_1_RP11-271K21.12-001	F	4.103
ENST00000513211.1_1_RP11-734I18.1-001	F	4.101
ENST00000545254.1_1_RP11-169D4.2-001	A	4.098
ENST00000520962.1_1_RP3-388N13.3-001	F	4.091
ENST00000573222.1_1_RP11-589P10.5-001	F	4.086
ENST00000524808.1_1_RP11-661A12.12-001	F	4.084
ENST00000584276.1_1_RP11-6N17.3-001	F	4.081
ENST00000602573.1_1_SNHG8-005	A	4.079
ENST00000458001.2_1_GAS6-AS1-001	F	4.078
ENST00000586442.1_1_CTD-3220F14.1-003	A	4.076
ENST00000625013.1_1_RP3-331H24.7-001	F	4.074
ENST00000592265.5_1_GTF3C2-AS1-009	F	4.072
ENST00000456450.1_1_AC010907.2-001	F	4.068
ENST00000500779.2_1_STARD4-AS1-002	A	4.067
ENST00000584108.5_1_AC005154.6-015	F	4.063
ENST00000520824.1_1_LINC00824-004	F	4.063
ENST00000416022.1_1_LENG8-AS1-003	F	4.059
ENST00000543604.1_1_RP11-359J14.2-001	F	4.059
ENST00000420856.6_2_CTD-2303H24.2-003	F	4.058
ENST00000537024.5_1_SNHG1-013	A	4.057
ENST00000578572.1_1_AC005154.6-023	F	4.057
ENST00000307548.2_1_SHANK2-AS3-001	F	4.055
ENST00000633579.1_1_RP11-479O9.4-001	A	4.05
ENST00000540299.1_1_RP11-20D14.6-002	F	4.05
ENST00000609736.1_1_KB-226F1.2-001	F	4.049
ENST00000535867.1_1_RP11-727F15.9-001	F	4.049
ENST00000382215.3_1_C1RL-AS1-002	A	4.047
ENST00000567488.1_1_RP11-691G17.1-001	F	4.047
ENST00000567464.1_1_RP11-23E10.3-001	F	4.047
ENST00000457390.1_RP11-14N7.2-004	A	4.046
ENST00000535643.5_1_LINC01089-003	F	4.045
ENST00000477702.1_1_LINC00173-004	F	4.044
ENST00000604070.1_1_RP3-368A4.6-001	F	4.041
ENST00000431117.1_1_AC008278.3-001	A	4.031
ENST00000526588.1_1_AP006621.5-003	A	4.029
ENST00000624478.1_1_RP11-416H1.2-001	F	4.028
ENST00000544657.1_1_RP11-273B20.1-002	F	4.026
ENST00000609247.1_1_RP4-549L20.3-001	A	4.026
ENST00000573856.1_1_CTA-972D3.2-001	F	4.024
ENST00000424210.1_1_SPAG5-AS1-002	F	4.021
ENST00000421068.5_1_GAS5-006	A	4.021
ENST00000586954.1_1_LINC00662-006	A	4.021
ENST00000580881.1_1_RP11-867G23.8-004	F	4.018
ENST00000629902.1_1_RP11-216B9.8-001	A	4.013
ENST00000584597.1_1_RP11-156L14.1-004	A	4.013
ENST00000607931.1_1_LINC00963-012	A	4.005
ENST00000617969.1_1_CTD-2515O10.5-001	F	4.005
ENST00000435621.3_1_RP11-983P16.2-001	F	4.003
ENST00000606180.1_1_RP11-337N6.2-001	F	4.001
ENST00000412122.2_1_LINC00092-001	F	4
ENST00000422679.1_1_MIR1302-9-001	F	3.996
ENST00000417346.1_1_RP4-800J21.3-001	F	3.993
ENST00000428862.5_1_ZMIZ1-AS1-004	A	3.992
ENST00000414890.1_1_RABGAP1L-IT1-001	F	3.992
ENST00000542933.5_1_LINC01089-006	F	3.991
ENST00000602595.1_1_RP11-932O9.8-001	F	3.991
ENST00000453732.1_1_RP5-902P8.10-002	F	3.984
ENST00000625119.1_1_RP11-556H2.1-001	F	3.984
ENST00000584499.1_1_RP11-848P1.4-001	A	3.982
ENST00000621809.1_1_RP11-417L19.6-001	A	3.977
ENST00000627127.1_1_PCAT14-003	F	3.975
ENST00000623591.1_1_AC006077.3-001	F	3.965
ENST00000449248.1_1_AC068580.6-001	F	3.964
ENST00000605571.1_1_RP11-572O17.1-001	A	3.961
ENST00000554631.2_1_DICER1-AS1-004	F	3.959
ENST00000483342.5_1_SNHG11-008	A	3.959
ENST00000602091.1_PCBP1-AS1-042	A	3.958
ENST00000558875.1_1_RP11-475A13.1-001	A	3.958
ENST00000560539.5_1_RP11-253M7.1-001	A	3.956
ENST00000635780.1_1_RP11-57A19.7-001	A	3.952
ENST00000332881.3_1_CTC-343N3.1-001	F	3.949
ENST00000411509.1_1_RP11-538D16.2-001	F	3.949
ENST00000624980.1_1_HEXDC-IT1-001	F	3.947
ENST00000608120.1_AC159540.1-017	F	3.947
ENST00000566864.1_1_AC137934.1-006	A	3.946
ENST00000629810.1_1_RP5-1024G6.2-002	F	3.946
ENST00000609737.1_1_LINC00899-003	A	3.945
ENST00000623888.1_1_CTA-243E7.4-001	F	3.945
ENST00000606909.1_1_XXBAC-BPG299F13.14-001	F	3.94
ENST00000422271.1_1_AC090505.4-001	F	3.933
ENST00000614749.1_1_RP5-1057I20.6-001	F	3.932
ENST00000581788.1_1_RP11-70L8.4-001	F	3.93
ENST00000502647.1_1_RP11-772C9.1-001	A	3.929
ENST00000574560.1_1_RP11-676J12.8-001	F	3.928
ENST00000577743.1_1_RP11-401O9.3-001	F	3.927
ENST00000414640.1_1_RP5-956O18.3-001	F	3.923
ENST00000631744.1_1_LLNLR-222A1.1-001	F	3.923
ENST00000521025.1_1_RP11-582J16.5-001	F	3.922
ENST00000591116.5_1_LINC01535-003	F	3.922
ENST00000614401.1_1_BACE1-AS-001	F	3.919
ENST00000438151.2_1_RP11-556N4.1-001	F	3.918
ENST00000576477.1_1_RP11-565F19.4-001	A	3.915
ENST00000624905.1_1_RP11-642A1.1-001	F	3.914
ENST00000608017.1_1_RP11-18I14.11-001	F	3.908
ENST00000546956.1_1_CTD-2368P22.1-004	F	3.908
ENST00000606894.1_1_RP11-394A14.4-001	F	3.907
ENST00000623740.1_1_RP5-898I4.1-001	A	3.904
ENST00000525594.1_1_RP11-91P24.7-001	F	3.903
ENST00000568395.1_1_CTD-2270P14.1-001	F	3.898
ENST00000584339.1_1_RP11-649A18.5-001	A	3.896
ENST00000629546.2_1_AC012358.8-022	A	3.895
ENST00000429109.1_1_RP11-399E6.4-001	F	3.895
ENST00000445184.1_1_LINC01004-002	F	3.894
ENST00000310771.8_1_STAG3L5P-PVRIG2P-PILRB-001	A	3.883
ENST00000584675.1_1_SPAG5-AS1-005	F	3.883
ENST00000528887.1_1_AP003068.9-001	F	3.881
ENST00000421762.5_1_RP11-57H12.3-001	A	3.879
ENST00000500093.2_1_FLJ31104-001	A	3.879
ENST00000630229.1_1_RP11-415J8.3-004	F	3.87
ENST00000442482.1_1_RP1-138B7.5-001	F	3.866
ENST00000569892.1_1_RP11-114H24.3-001	F	3.863
ENST00000422118.1_1_AC013448.1-001	F	3.862
ENST00000553344.2_1_CTD-3051D23.4-001	F	3.862
ENST00000602042.1_1_AC137932.4-001	F	3.862
ENST00000628924.1_1_EBLN3-007	A	3.862
ENST00000625713.2_1_ARRDC3-AS1-001	F	3.862
ENST00000587426.5_1_RP11-545I5.3-004	F	3.862
ENST00000500590.1_1_RP3-330M21.5-001	F	3.858
ENST00000514624.1_1_RP11-15B17.1-004	F	3.853
ENST00000624057.1_1_AP000437.3-001	F	3.846
ENST00000583314.1_1_RP11-769O8.1-001	F	3.843
ENST00000607005.5_1_CTD-2228K2.7-005	A	3.842
ENST00000526478.5_1_PDXDC2P-006	F	3.842
ENST00000552378.2_1_RP11-316A16.1-001	F	3.838
ENST00000623710.1_1_RP11-227G15.12-002	F	3.838
ENST00000445452.1_1_RP4-613B23.1-002	A	3.838
ENST00000624350.1_1_CH17-264L24.1-001	F	3.837
ENST00000460249.5_1_LRRC75A-AS1-014	A	3.835
ENST00000623090.1_1_RP11-1281K21.8-001	F	3.835
ENST00000606697.5_1_NNT-AS1-003	A	3.83
ENST00000623494.1_1_RP5-1181K21.4-001	F	3.829
ENST00000626131.1_1_RP11-35J1.2-001	F	3.826
ENST00000624079.1_1_CTC-510F12.3-001	F	3.824
ENST00000596203.1_1_LINC00664-004	F	3.823
ENST00000602455.1_1_LL0XNC01-7P3.1-001	F	3.823
ENST00000623805.1_1_CTD-2326C4.1-001	F	3.823
ENST00000437768.1_1_CASC6-001	F	3.822
ENST00000625028.1_1_RP11-626G3.1-001	F	3.818
ENST00000594077.1_1_CTD-2278I10.4-001	F	3.818
ENST00000467082.2_1_RP11-697M17.2-001	F	3.816
ENST00000435281.1_1_RP11-318G21.4-001	F	3.816
ENST00000497996.1_1_LINC01205-002	F	3.815
ENST00000616315.1_1_NEAT1-004	F	3.812
ENST00000588286.1_1_TMEM147-AS1-004	A	3.811
ENST00000621423.1_1_RP4-547N15.3-001	F	3.809
ENST00000605725.1_1_RP11-430G17.3-001	F	3.807
ENST00000576234.1_1_CTD-2561B21.5-001	F	3.806
ENST00000623681.1_1_RP11-338K17.10-001	F	3.806
ENST00000445418.1_1_AC092159.2-001	A	3.804
ENST00000501016.2_1_KB-1208A12.3-001	F	3.802
ENST00000456353.5_1_ZMIZ1-AS1-001	A	3.801
ENST00000455777.1_1_LINC00894-003	F	3.799
ENST00000568070.1_1_FAM157C-014	A	3.798
ENST00000586961.1_1_CTC-550B14.7-002	F	3.798
ENST00000571975.1_1_RP11-96D1.10-001	F	3.795
ENST00000619899.1_1_RP11-35G9.3-201	F	3.794
ENST00000576336.1_1_RP11-196G11.4-001	F	3.793
ENST00000424252.2_1_RP4-724E16.2-001	F	3.791
ENST00000339037.3_1_LINC01116-002	A	3.788
ENST00000531609.1_1_CTD-2509G16.2-001	F	3.786
ENST00000440614.1_1_RP11-308B5.2-001	F	3.785
ENST00000534517.1_1_RP11-802E16.3-001	F	3.784
ENST00000623964.1_1_RP11-85I17.2-001	F	3.783
ENST00000622604.4_1_LINC01272-201	F	3.783
ENST00000513581.5_1_THAP9-AS1-005	A	3.778
ENST00000623883.1_1_RP11-145P16.2-001	A	3.777
ENST00000602342.1_1_RP11-362K14.5-001	A	3.777
ENST00000575601.5_1_RP11-333E1.1-002	F	3.776
ENST00000588291.1_1_RP4-657D16.3-003	F	3.775
ENST00000629828.1_1_RASSF1-AS1-001	A	3.774
ENST00000587960.1_1_RP11-798G7.8-001	F	3.771
ENST00000585258.1_1_RP11-162A12.2-001	A	3.77
ENST00000547443.1_1_RP11-70F11.8-003	F	3.768
ENST00000559857.1_1_RP11-505E24.2-001	F	3.767
ENST00000610701.1_1_LLNLR-284B4.1-001	F	3.766
ENST00000526906.1_1_RP11-351I24.1-001	A	3.763
ENST00000453876.1_1_AC034220.3-004	F	3.763
ENST00000597780.1_1_CTD-2583A14.8-001	F	3.763
ENST00000563632.1_1_RP11-757F18.5-001	F	3.76
ENST00000418049.1_1_RP3-339A18.6-001	A	3.759
ENST00000585498.1_1_CTC-260E6.6-003	A	3.757
ENST00000624094.1_1_AP000892.6-001	F	3.756
ENST00000366312.2_1_MIR5689HG-002	F	3.755
ENST00000624016.1_1_RP4-555D20.1-001	F	3.754
ENST00000616861.4_1_RP11-295P9.3-056	F	3.754
ENST00000567919.1_1_RP11-731K22.1-001	A	3.749
ENST00000585816.1_1_CTC-260E6.6-001	A	3.747
ENST00000423075.1_1_RP11-80I15.4-001	F	3.744
ENST00000568414.1_1_RP11-854K16.3-001	F	3.741
ENST00000618020.1_1_CPEB1-AS1-002	F	3.74
ENST00000622913.1_1_RP5-1037N22.2-001	F	3.74
ENST00000509010.1_RP11-395P13.6-001	F	3.739
ENST00000532524.1_1_RP11-58K22.4-001	F	3.738
ENST00000626479.1_1_SLFNL1-AS1-001	F	3.737
ENST00000617634.1_1_RP11-494G9.1-001	F	3.735
ENST00000507644.2_1_RP11-11N5.1-001	F	3.73
ENST00000554430.1_1_RP11-950C14.3-001	F	3.729
ENST00000431268.5_1_GAS5-002	A	3.727
ENST00000505636.1_1_RP11-315A17.1-001	F	3.725
ENST00000624925.1_1_RP11-609N14.4-001	F	3.722
ENST00000493825.1_1_PAQR9-AS1-004	F	3.721
ENST00000523190.5_1_PVT1-017	F	3.717
ENST00000455257.2_1_RP11-525G13.2-001	F	3.717
ENST00000623520.1_1_RP11-354E23.3-001	A	3.716
ENST00000617352.1_1_ADAMTSL4-AS1-002	F	3.715
ENST00000623569.1_1_UCKL1-AS1-001	F	3.712
ENST00000605044.1_1_RP1-309F20.4-001	F	3.71
ENST00000625157.1_1_RP1-78B3.1-001	A	3.709
ENST00000624521.1_1_RP11-675P14.2-001	A	3.704
ENST00000563569.1_1_AC008088.4-001	F	3.703
ENST00000431986.2_1_RP5-1024N4.2-001	F	3.703
ENST00000452378.1_1_RP4-635E18.7-001	F	3.701
ENST00000508713.1_1_CTB-131B5.2-001	F	3.7
ENST00000388909.5_2_AC009095.4-001	F	3.7
ENST00000443221.2_1_RP11-250B2.3-003	F	3.7
ENST00000440719.1_LINC00623-015	A	3.699
ENST00000565189.1_1_RP11-44F14.2-002	F	3.696
ENST00000609543.1_PCBP1-AS1-060	F	3.696
ENST00000619486.1_1_CTA-315H11.2-001	F	3.693
ENST00000627863.2_1_LINC00969-058	F	3.691
ENST00000581621.1_1_RP11-186B7.4-001	A	3.689
ENST00000550644.1_1_RP11-133N21.10-001	F	3.688
ENST00000399866.3_1_RP11-266K4.9-002	F	3.687
ENST00000526655.1_1_RP11-867G23.12-001	F	3.687
ENST00000570148.1_1_RP11-55K13.1-001	F	3.682
ENST00000491676.1_1_KLHL6-AS1-001	F	3.682
ENST00000502284.1_1_RP11-849H4.4-001	F	3.68
ENST00000583062.1_1_RP11-258F1.1-001	F	3.678
ENST00000584157.1_1_RP13-753N3.1-001	F	3.677
ENST00000623557.1_1_RP11-2C24.3-001	F	3.674
ENST00000515495.1_1_RP11-484O2.1-001	F	3.674
ENST00000624012.1_1_RP11-415J8.3-005	A	3.673
ENST00000558905.1_1_RP11-244F12.2-001	F	3.673
ENST00000419851.6_1_RP11-295P9.3-003	F	3.671
ENST00000584643.1_1_RP11-385D13.3-001	F	3.671
ENST00000525893.1_1_RP13-317D12.3-001	F	3.669
ENST00000444114.5_1_RP5-1172A22.1-002	A	3.668
ENST00000628384.2_1_RP11-415D17.3-008	F	3.667
ENST00000521218.1_1_CTA-398F10.2-001	F	3.666
ENST00000621405.1_1_RP11-351C21.2-001	F	3.665
ENST00000564801.1_1_RP11-357N13.3-001	F	3.661
ENST00000447686.2_1_RP11-315I20.1-006	F	3.659
ENST00000579154.1_1_RP11-20B24.6-001	F	3.658
ENST00000529841.5_1_RP11-108O10.2-002	F	3.656
ENST00000628442.1_1_AC006547.13-011	F	3.656
ENST00000624271.1_1_RP11-83B20.6-001	F	3.656
ENST00000615987.1_1_RP11-972P1.11-001	F	3.655
ENST00000594653.1_1_RP11-15H20.7-002	A	3.654
ENST00000505556.1_1_RP11-501E14.1-001	F	3.653
ENST00000420417.3_1_RP11-44N12.2-001	F	3.652
ENST00000444180.3_1_RP11-96C23.14-001	A	3.65
ENST00000609212.1_1_RP3-508I15.21-001	F	3.648
ENST00000487657.2_1_RP11-184M15.2-002	F	3.647
ENST00000434951.1_1_AC079742.4-001	F	3.646
ENST00000601929.1_1_CTD-3032J10.3-001	A	3.645
ENST00000572046.1_1_AC113189.5-003	A	3.645
ENST00000607051.1_1_RP11-1250I15.3-001	F	3.643
ENST00000521317.1_1_RP11-100L22.3-001	F	3.643
ENST00000507296.1_1_RP11-364P22.2-001	A	3.642
ENST00000624337.1_1_RP11-295D4.3-001	F	3.641
ENST00000556458.1_1_RP11-638I2.6-001	F	3.64
ENST00000565283.1_1_RP11-490M8.1-001	F	3.639
ENST00000447883.2_RP11-277L2.3-001	A	3.637
ENST00000587245.2_1_PRMT5-AS1-005	F	3.637
ENST00000550723.1_1_RP11-314D7.2-001	F	3.632
ENST00000593321.5_1_PAQR9-AS1-006	F	3.631
ENST00000576963.1_1_RP11-353N14.2-001	F	3.63
ENST00000342757.2_1_LINC00319-002	F	3.63
ENST00000568895.1_1_CTD-2515A14.1-001	F	3.626
ENST00000576600.1_1_CTD-2135D7.3-001	A	3.622
ENST00000531523.1_1_SNHG9-001	A	3.622
ENST00000591702.1_1_RP11-206L10.9-020	F	3.621
ENST00000602381.1_1_RP11-727A23.5-009	F	3.621
ENST00000413670.2_1_MIR137HG-004	A	3.62
ENST00000560931.1_1_RP11-365N19.2-001	F	3.619
ENST00000425496.2_RP4-669L17.10-201	F	3.618
ENST00000426991.2_1_ANKRD10-IT1-001	F	3.618
ENST00000564014.1_1_SNHG9-002	A	3.618
ENST00000623077.1_1_RP11-165M1.1-001	F	3.615
ENST00000568106.1_1_LA16C-358B7.3-002	F	3.611
ENST00000569858.1_1_RP11-72I8.1-001	F	3.61
ENST00000597303.1_1_CTB-189B5.3-001	F	3.609
ENST00000602255.1_1_CTD-2540F13.2-001	F	3.607
ENST00000356047.3_1_AC092415.1-002	F	3.605
ENST00000624088.1_1_RP11-43N16.4-001	A	3.604
ENST00000548322.1_1_RP11-298I3.1-002	F	3.6
ENST00000431981.2_1_RP11-112J3.16-001	F	3.599
ENST00000530595.1_1_AP000662.4-001	F	3.596
ENST00000562315.1_1_RP11-303E16.3-003	F	3.596
ENST00000433131.1_1_RP11-385F5.4-001	F	3.595
ENST00000522674.1_1_HOXA11-AS-002	A	3.593
ENST00000605698.1_1_TMCC1-AS1-003	A	3.593
ENST00000429139.1_1_MIR181A2HG-001	A	3.591
ENST00000623731.1_1_CTD-2574D22.3-001	F	3.591
ENST00000587343.1_1_CTD-2013N17.4-001	F	3.59
ENST00000600090.1_1_AC006547.15-001	F	3.589
ENST00000442067.5_1_GAS5-018	A	3.587
ENST00000354746.4_1_RP1-253P7.4-001	F	3.585
ENST00000442456.4_1_AC007405.4-001	A	3.585
ENST00000436772.1_1_MIR92B-004	F	3.584
ENST00000550231.1_1_RP11-478C19.2-001	A	3.584
ENST00000565178.1_RP11-680G24.5-001	F	3.584
ENST00000448494.1_1_LINC00342-002	F	3.583
ENST00000473798.1_1_LINC00115-001	A	3.583
ENST00000616071.1_1_CTC-1337H24.4-001	F	3.582
ENST00000599320.2_1_CTC-360G5.9-001	F	3.579
ENST00000623524.1_1_RP11-723J4.3-001	A	3.579
ENST00000561161.1_1_RP11-346D14.1-002	A	3.578
ENST00000562471.2_1_RP11-7K24.3-001	F	3.577
ENST00000624650.1_1_RP11-81A1.4-001	F	3.577
ENST00000407120.1_1_LL22NC03-63E9.3-001	F	3.57
ENST00000417123.1_1_RP4-591N18.2-001	A	3.57
ENST00000579347.1_1_RP11-621L6.2-001	F	3.568
ENST00000449469.5_1_SNHG17-009	F	3.567
ENST00000451786.5_1_LINC-PINT-001	A	3.566
ENST00000624606.1_1_RP11-70D24.1-001	F	3.565
ENST00000421616.1_1_RP4-622L5.7-001	F	3.564
ENST00000609432.1_1_CTA-217C2.2-001	F	3.564
ENST00000587743.1_1_SNHG16-004	A	3.563
ENST00000496793.1_1_ARRDC1-AS1-002	A	3.563
ENST00000607322.1_1_RP11-498P14.5-002	A	3.563
ENST00000623204.1_1_RP11-278J6.4-001	F	3.558
ENST00000618809.1_1_XXYAC-YX155B6.5-008	F	3.558
ENST00000513221.1_1_STARD4-AS1-001	F	3.557
ENST00000624508.1_1_RP11-196G11.3-001	F	3.556
ENST00000583963.1_1_RP11-849F2.5-002	A	3.554
ENST00000623789.1_1_RP3-412A9.17-001	F	3.55
ENST00000609708.1_1_LLNLR-246C6.1-001	F	3.542
ENST00000443799.5_1_GAS5-011	A	3.536
ENST00000621942.1_1_RP11-497G19.7-001	F	3.534
ENST00000420364.1_1_LINC00189-001	F	3.534
ENST00000608669.1_1_LINC00963-014	A	3.532
ENST00000501927.2_1_CKMT2-AS1-003	A	3.531
ENST00000565802.1_1_RP11-626G11.1-001	A	3.531
ENST00000416406.1_1_RP3-508I15.14-001	F	3.524
ENST00000441414.1_1_FMR1-IT1-001	F	3.524
ENST00000513011.2_1_TMEM161B-AS1-002	A	3.523
ENST00000479626.1_1_SEC62-AS1-001	F	3.522
ENST00000513259.5_1_SNHG4-004	A	3.52
ENST00000565072.1_1_RP11-42I10.1-003	A	3.519
ENST00000436485.1_1_RP11-499P20.2-002	F	3.517
ENST00000439898.1_1_U73166.2-001	F	3.516
ENST00000550886.1_1_RP11-175P13.2-001	A	3.516
ENST00000613535.1_1_CMB9-94B1.2-001	F	3.516
ENST00000558175.1_1_LINC00687-003	F	3.516
ENST00000449307.3_1_GS1-124K5.11-001	F	3.514
ENST00000583426.1_1_RP11-464D20.6-001	A	3.507
ENST00000629181.1_1_RP11-88I18.2-006	F	3.507
ENST00000559539.1_1_RP11-685G9.2-001	F	3.505
ENST00000594428.5_1_LINC01198-004	F	3.504
ENST00000437019.1_PCBP1-AS1-040	A	3.503
ENST00000576021.1_1_RP11-498C9.3-001	F	3.503
ENST00000431789.1_1_AC022431.3-001	F	3.502
ENST00000504636.1_1_TMEM161B-AS1-006	A	3.5
ENST00000568025.1_1_RP1-168L15.5-001	A	3.5
ENST00000605794.5_1_RP11-1186N24.5-001	F	3.499
ENST00000523859.1_1_RP11-37B2.1-007	A	3.497
ENST00000441613.1_1_UBE2Q1-AS1-001	F	3.497
ENST00000530778.1_1_RNF139-AS1-003	F	3.495
ENST00000569809.2_1_AC009133.12-001	F	3.494
ENST00000366153.2_1_AC012358.7-001	A	3.493
ENST00000533146.5_1_RAD51-AS1-004	F	3.491
ENST00000623265.1_1_RP11-849N15.3-001	F	3.49
ENST00000608834.1_1_RP11-480C16.1-001	F	3.489
ENST00000434859.1_1_AP000477.3-001	F	3.489
ENST00000602396.1_1_RP6-91H8.5-001	F	3.488
ENST00000592931.1_1_AC005616.2-001	F	3.485
ENST00000602760.1_1_RP11-141B14.1-001	A	3.485
ENST00000428643.1_1_HMGA1P4-001	F	3.483
ENST00000624127.1_1_RP11-297C4.6-001	F	3.483
ENST00000608095.1_1_RP11-260M2.1-001	F	3.481
ENST00000432735.5_1_MCM3AP-AS1-005	A	3.48
ENST00000438872.1_1_RP11-24C3.2-002	F	3.48
ENST00000596632.1_1_RP11-573D15.8-003	F	3.479
ENST00000613749.4_1_RP11-734K23.9-001	F	3.477
ENST00000607448.5_1_LINC01001-003	F	3.474
ENST00000499988.2_1_RAD51-AS1-001	F	3.473
ENST00000597411.1_1_AC005253.2-001	F	3.473
ENST00000414142.5_1_SNHG17-005	A	3.472
ENST00000425170.1_1_SNHG5-008	A	3.469
ENST00000333854.2_1_RP11-181G12.2-001	F	3.466
ENST00000366457.2_1_AC023590.1-002	F	3.465
ENST00000481893.1_1_RP11-514P8.8-001	A	3.464
ENST00000602324.1_1_SPACA6P-AS-001	F	3.461
ENST00000593896.1_1_CFLAR-AS1-006	F	3.456
ENST00000606980.1_1_RP11-111M22.4-001	F	3.456
ENST00000602684.1_1_RP11-932O9.10-001	F	3.454
ENST00000493908.1_1_ATP1A1-AS1-003	A	3.45
ENST00000454086.2_1_RP11-47J17.2-001	F	3.45
ENST00000607703.1_1_RP3-337O18.9-001	F	3.447
ENST00000585863.2_1_CTD-2246P4.1-001	A	3.445
ENST00000624730.1_1_RP11-314B1.1-001	A	3.442
ENST00000445770.3_1_CTC-242N15.1-002	F	3.438
ENST00000622381.4_1_RP11-379B18.5-016	F	3.437
ENST00000624545.1_1_AF001548.3-001	F	3.437
ENST00000424995.1_1_ROR1-AS1-001	F	3.435
ENST00000586376.5_1_CTD-2020K17.1-005	F	3.426
ENST00000624137.1_1_LA16C-431H6.7-001	F	3.426
ENST00000624080.1_1_CBR3-AS1-020	F	3.425
ENST00000623346.1_1_CTD-3035K23.3-001	F	3.425
ENST00000625041.1_1_RP11-574K11.24-001	A	3.423
ENST00000527398.1_1_RP11-732A19.2-001	F	3.422
ENST00000550926.1_1_RP11-56G10.2-001	F	3.42
ENST00000455995.5_1_FAM95B1-001	F	3.413
ENST00000421943.1_1_RP11-426L16.3-001	F	3.413
ENST00000501239.2_1_RP11-630D6.5-001	A	3.412
ENST00000447070.1_1_AC074117.10-001	A	3.41
ENST00000452401.2_SPPL2B-202	A	3.408
ENST00000566712.2_1_SLX1A-SULT1A3-006	A	3.407
ENST00000395400.4_1_SLX1B-SULT1A4-002	A	3.407
ENST00000581556.1_1_RP11-78F17.1-003	F	3.407
ENST00000611189.1_1_RP11-104N10.2-001	F	3.397
ENST00000521541.1_1_RP11-317N12.1-002	A	3.397
ENST00000510505.1_1_RP11-703G6.1-001	F	3.397
ENST00000514010.1_1_RP11-93K22.13-001	F	3.397
ENST00000533736.5_1_RP11-539G18.3-001	A	3.394
ENST00000415627.1_1_AC012360.6-002	F	3.392
ENST00000624076.1_1_AD000864.6-001	F	3.39
ENST00000527440.1_1_RP11-802F5.1-001	A	3.389
ENST00000623251.1_1_RP11-25L19.1-001	F	3.388
ENST00000504333.1_1_CTD-2117L12.1-001	A	3.386
ENST00000614815.1_1_CTD-2537I9.18-001	F	3.383
ENST00000568031.1_1_RP11-863P13.3-002	F	3.381
ENST00000623163.3_1_SNHG5-019	A	3.38
ENST00000514736.1_1_LINC01099-002	F	3.38
ENST00000413185.2_1_AC073283.4-004	F	3.38
ENST00000574306.1_1_MIR22HG-002	A	3.377
ENST00000412059.5_1_GAS5-022	A	3.372
ENST00000554519.1_1_RP11-1152H15.1-003	F	3.371
ENST00000575159.1_RP11-708H21.4-001	A	3.37
ENST00000508832.2_1_MALAT1-002	F	3.367
ENST00000455607.3_1_RP11-350J20.5-001	A	3.365
ENST00000619323.1_1_RP11-631N16.4-001	F	3.363
ENST00000624164.1_1_AP000432.3-001	F	3.363
ENST00000443554.1_1_RP11-385E5.5-001	F	3.361
ENST00000623486.1_1_RP11-368N21.5-001	A	3.357
ENST00000579972.1_1_RP11-433M22.2-001	F	3.355
ENST00000424943.1_1_FLJ31662-001	F	3.354
ENST00000604397.1_AC159540.1-014	F	3.354
ENST00000623917.1_1_RP11-286N22.6-001	A	3.351
ENST00000543970.1_1_RP11-83B20.1-001	F	3.35
ENST00000623111.1_1_MIR6820-001	A	3.349
ENST00000624099.1_1_RP11-20I23.2-001	F	3.346
ENST00000428419.1_1_FRY-AS1-001	F	3.346
ENST00000602844.1_1_RP11-167P11.2-001	F	3.345
ENST00000624623.1_1_RP11-571O6.2-001	F	3.343
ENST00000585471.1_1_CTD-2020K17.1-002	F	3.342
ENST00000447478.1_1_RP4-534N18.2-001	F	3.34
ENST00000513576.1_1_OCIAD1-AS1-001	F	3.34
ENST00000580267.1_1_RP11-661O13.1-001	F	3.34
ENST00000517838.5_1_PVT1-015	F	3.338
ENST00000434409.1_1_DNMBP-AS1-001	F	3.337
ENST00000421331.1_1_NEXN-AS1-001	A	3.337
ENST00000611964.1_1_RP5-836N17.4-001	F	3.336
ENST00000604346.1_PCBP1-AS1-059	F	3.336
ENST00000422374.1_1_RP11-90C4.1-003	F	3.333
ENST00000612997.1_1_RP11-326N17.2-001	F	3.332
ENST00000594089.1_1_AP001462.6-001	F	3.332
ENST00000523884.1_1_RP11-875O11.1-002	F	3.331
ENST00000624460.1_1_RP11-493E3.3-001	F	3.33
ENST00000598961.1_1_RP11-186N15.3-002	F	3.329
ENST00000607659.1_1_RP11-195B17.1-001	F	3.328
ENST00000608028.1_1_RP11-383I23.2-001	F	3.327
ENST00000437267.2_RP11-782C8.2-001	A	3.326
ENST00000591675.1_1_RP4-657D16.3-002	F	3.324
ENST00000573260.1_1_LA16C-321D4.2-001	F	3.324
ENST00000599584.1_1_CTB-180A7.6-001	A	3.324
ENST00000497774.5_1_LRRC75A-AS1-007	A	3.322
ENST00000560314.1_1_CTD-2147F2.1-001	A	3.32
ENST00000609218.1_1_CTD-3216D2.5-001	F	3.32
ENST00000447221.1_1_SNHG7-002	A	3.32
ENST00000435356.2_1_CTD-2026K11.6-001	F	3.319
ENST00000573130.2_1_MMP25-AS1-003	F	3.317
ENST00000607259.1_1_RP11-356B19.11-001	F	3.316
ENST00000589777.1_1_WFDC21P-008	A	3.316
ENST00000588382.1_1_ZNF571-AS1-010	F	3.315
ENST00000428825.8_1_RP11-523O18.5-001	A	3.312
ENST00000466343.2_1_RP4-791M13.3-001	F	3.307
ENST00000587498.1_1_AC005306.3-001	F	3.305
ENST00000390329.3_1_KB-1572G7.3-001	F	3.304
ENST00000618311.4_1_LCA10-001	F	3.303
ENST00000382375.8_1_C21ORF62-AS1-001	F	3.303
ENST00000502568.1_1_CTC-506B8.1-001	F	3.303
ENST00000481368.5_1_SNHG12-005	F	3.299
ENST00000444874.5_1_STAG3L5P-PVRIG2P-PILRB-002	A	3.299
ENST00000470714.5_1_STAG3L5P-PVRIG2P-PILRB-003	A	3.295
ENST00000413035.5_1_IPO9-AS1-001	F	3.295
ENST00000617151.1_1_FRMD6-AS1-001	F	3.294
ENST00000617759.1_1_RP11-680G24.6-001	F	3.294
ENST00000623593.1_1_RP11-1334A24.5-001	F	3.291
ENST00000431043.1_1_SNHG5-009	A	3.29
ENST00000413053.2_1_MIR194-2HG-001	A	3.288
ENST00000560499.1_1_CTA-339C12.1-001	F	3.287
ENST00000525331.5_1_PDXDC2P-005	A	3.286
ENST00000430920.1_1_RP5-1050D4.2-001	F	3.285
ENST00000427524.1_1_RP1-117O3.2-001	A	3.283
ENST00000579368.1_1_GACAT2-001	A	3.282
ENST00000447643.1_1_AC004951.6-001	A	3.281
ENST00000413246.1_1_RP11-187A9.3-001	F	3.279
ENST00000557993.5_1_OIP5-AS1-007	F	3.278
ENST00000435921.6_1_C1RL-AS1-003	F	3.274
ENST00000588753.1_1_MCM3AP-AS1-008	A	3.273
ENST00000438181.5_1_RP11-342D14.1-002	A	3.272
ENST00000623455.1_1_RP11-823P9.4-001	F	3.27
ENST00000624324.1_1_CTD-2231E14.2-001	A	3.269
ENST00000602718.1_1_RP1-257I20.14-001	F	3.266
ENST00000443947.1_1_AC011288.2-002	A	3.265
ENST00000523860.5_1_RP11-758M4.4-002	A	3.263
ENST00000617191.1_1_RP11-45A17.4-001	A	3.26
ENST00000442292.2_1_RP11-54O7.18-001	A	3.259
ENST00000529488.5_1_RP11-494M8.4-004	F	3.259
ENST00000621597.1_1_RP1-63M2.7-001	F	3.258
ENST00000526807.1_1_RP11-539G18.3-002	F	3.258
ENST00000624570.1_1_GS1-124K5.13-001	F	3.256
ENST00000570130.1_1_RP11-480A16.1-001	F	3.255
ENST00000623640.1_1_ZFAS1-010	A	3.254
ENST00000518437.1_1_THUMPD3-AS1-007	A	3.254
ENST00000629608.1_1_RP11-35J6.1-001	F	3.253
ENST00000528156.1_1_RAB30-AS1-007	A	3.253
ENST00000508123.1_1_RP11-53O19.1-005	F	3.253
ENST00000609612.1_1_CTA-223H9.9-001	F	3.251
ENST00000607790.1_1_RP1-20C7.6-001	F	3.25
ENST00000602743.1_1_COX10-AS1-005	A	3.249
ENST00000432429.5_1_RP11-242F24.1-001	F	3.244
ENST00000620327.1_1_RP11-425M5.7-001	F	3.244
ENST00000568697.1_1_CTD-2600O9.1-003	F	3.243
ENST00000575890.1_1_CTC-524C5.2-001	F	3.243
ENST00000461943.1_1_SIAH2-AS1-001	A	3.242
ENST00000567545.1_1_RP11-120K18.2-001	F	3.239
ENST00000609422.1_1_RP11-493E12.2-001	F	3.237
ENST00000610681.1_1_NUTM2B-AS1-012	F	3.235
ENST00000563747.1_1_RP11-400N9.1-001	F	3.233
ENST00000392385.2_1_RP11-306O13.1-001	F	3.229
ENST00000545800.1_1_RP11-783K16.13-001	A	3.228
ENST00000629990.1_1_LINC00969-066	F	3.228
ENST00000606288.1_1_CTD-2228K2.7-007	A	3.225
ENST00000610177.1_1_RP11-458F8.4-001	F	3.223
ENST00000442166.2_1_PCOLCE-AS1-001	F	3.223
ENST00000447494.1_1_RP11-390P2.4-004	A	3.222
ENST00000523031.1_1_MINCR-006	F	3.219
ENST00000446880.5_1_RUSC1-AS1-001	F	3.219
ENST00000458463.1_1_Z99756.1-001	F	3.219
ENST00000522312.1_1_SAP30L-AS1-003	A	3.218
ENST00000604749.1_1_CTC-523E23.11-002	A	3.216
ENST00000501695.3_1_RP11-373N22.3-001	F	3.215
ENST00000606662.1_1_CTD-2287O16.5-001	F	3.213
ENST00000447430.1_1_AC016831.7-001	F	3.212
ENST00000434635.1_1_AC009227.2-001	A	3.212
ENST00000433474.1_1_RP11-109P14.9-001	F	3.208
ENST00000607140.1_1_RP11-254F7.4-001	F	3.208
ENST00000627501.2_1_SOX2-OT-057	A	3.208
ENST00000613454.1_1_RP11-666O2.2-001	A	3.207
ENST00000522875.5_1_PVT1-019	F	3.206
ENST00000566971.2_1_RP13-20L14.1-001	F	3.202
ENST00000585065.1_1_RP11-159D12.2-001	F	3.2
ENST00000527847.5_1_RP11-494M8.4-001	F	3.198
ENST00000430719.1_AC007308.6-001	F	3.197
ENST00000624584.1_1_RP11-113K21.6-001	F	3.194
ENST00000557322.1_1_CTD-2002H8.2-001	F	3.193
ENST00000591338.1_1_LINC00662-007	A	3.19
ENST00000445430.5_1_LINC00969-038	A	3.188
ENST00000343087.4_1_RP11-96B5.3-001	F	3.188
ENST00000412321.1_1_RP4-813D12.3-001	F	3.184
ENST00000628061.1_1_AC004237.1-002	F	3.183
ENST00000624611.1_1_RP11-720L3.1-001	A	3.182
ENST00000510444.1_1_RP11-478P10.1-001	F	3.181
ENST00000534499.1_1_RAB30-AS1-006	A	3.179
ENST00000603175.1_1_LBX2-AS1-002	A	3.179
ENST00000607245.1_1_RP13-131K19.6-001	F	3.178
ENST00000449984.1_1_RP11-298J20.3-001	F	3.177
ENST00000619006.1_1_RP11-261P13.6-001	F	3.175
ENST00000412349.6_1_ROR1-AS1-002	F	3.172
ENST00000617427.1_1_RP11-378E13.3-001	F	3.171
ENST00000624471.1_1_RP11-752G15.10-001	F	3.17
ENST00000541888.2_1_RP1-102E24.8-001	F	3.168
ENST00000511497.5_1_RP11-420A23.1-001	A	3.168
ENST00000587933.1_1_RP11-845C23.2-001	F	3.165
ENST00000601888.3_1_LINC01515-010	F	3.164
ENST00000558389.1_1_CTD-3065B20.2-001	F	3.163
ENST00000445084.1_1_AC022201.5-001	F	3.163
ENST00000397264.4_1_RP11-536K7.3-002	A	3.157
ENST00000425669.1_1_RP11-499P20.2-001	F	3.157
ENST00000428939.3_1_HOTAIRM1-003	A	3.156
ENST00000412242.1_1_KDM5C-IT1-001	F	3.156
ENST00000624969.1_1_RP11-334E15.1-001	F	3.155
ENST00000413915.1_1_RP11-613M10.6-001	F	3.154
ENST00000518024.1_1_RP11-273G15.2-005	F	3.154
ENST00000579019.2_1_RP11-192H23.6-001	F	3.153
ENST00000609755.1_1_RP11-1246C19.1-001	F	3.15
ENST00000416506.1_PCBP1-AS1-037	F	3.145
ENST00000518662.5_1_RP11-17A4.2-001	A	3.144
ENST00000555707.5_1_PSMA3-AS1-003	A	3.144
ENST00000626365.1_1_CTA-360L10.1-006	F	3.143
ENST00000452643.5_1_RP11-390F4.3-001	F	3.14
ENST00000444966.1_1_AP001469.7-001	F	3.14
ENST00000555918.1_1_RP11-317N8.5-001	A	3.138
ENST00000366287.4_1_AC012358.8-001	F	3.138
ENST00000532619.1_1_RP11-770J1.4-001	A	3.137
ENST00000608482.1_1_RP11-496H1.2-001	F	3.136
ENST00000431090.1_1_AC000068.5-001	F	3.133
ENST00000613908.1_1_RP11-77H9.2-002	A	3.132
ENST00000524264.5_1_SAP30L-AS1-002	A	3.132
ENST00000514519.1_1_RP11-259O2.3-001	F	3.131
ENST00000550290.2_1_RP11-631N16.2-001	F	3.127
ENST00000609770.1_1_RP11-166O4.6-001	F	3.126
ENST00000579673.1_1_RP11-20B24.7-001	F	3.124
ENST00000624617.1_2_RP11-494O16.4-001	A	3.121
ENST00000583662.1_1_RP11-524F11.2-001	F	3.121
ENST00000500365.2_1_PCED1B-AS1-001	F	3.12
ENST00000366188.2_1_RP11-370F5.4-001	A	3.118
ENST00000421657.1_1_RP11-186N15.3-001	F	3.113
ENST00000432384.1_RP6-206I17.2-006	A	3.112
ENST00000561978.1_1_PCAT1-002	F	3.108
ENST00000568771.1_1_RP11-517C16.4-001	F	3.105
ENST00000619432.1_1_RP11-670E13.6-001	A	3.103
ENST00000625159.1_1_RN7SKP23-001	F	3.103
ENST00000446473.2_1_RP1-7G5.6-001	F	3.103
ENST00000565623.1_1_RP11-104N10.1-001	F	3.101
ENST00000590622.5_1_LINC00665-006	A	3.099
ENST00000612438.1_1_LINC00547-001	F	3.096
ENST00000594850.1_1_AC022154.7-001	F	3.094
ENST00000623959.1_1_RP3-323A16.1-001	F	3.09
ENST00000435624.1_1_LINC00618-001	F	3.089
ENST00000441095.2_1_AL133493.2-002	F	3.086
ENST00000612055.1_1_RP11-392O17.2-001	F	3.084
ENST00000561847.2_1_RP11-715J22.6-001	F	3.082
ENST00000444968.1_1_RP5-890O3.9-001	F	3.082
ENST00000631117.2_1_AC003991.3-010	F	3.079
ENST00000596026.1_AC159540.1-013	F	3.078
ENST00000528233.1_1_RSF1-IT1-001	F	3.076
ENST00000521207.1_1_MINCR-003	A	3.075
ENST00000623282.1_1_CTC-487M23.6-001	F	3.07
ENST00000618623.1_1_RP11-474C8.8-001	F	3.067
ENST00000506299.1_1_CTD-2199O4.1-001	F	3.066
ENST00000442403.1_1_AC007064.24-001	F	3.064
ENST00000623905.1_1_CTD-2095E4.4-001	F	3.062
ENST00000632058.1_1_RP11-165E7.1-002	F	3.06
ENST00000451166.5_1_PRR34-AS1-002	A	3.06
ENST00000580873.1_1_CTD-2349P21.11-001	F	3.06
ENST00000451507.1_1_RP11-119B16.2-001	A	3.058
ENST00000621919.1_2_RP4-794I6.4-001	F	3.057
ENST00000601483.1_1_Z69720.2-001	F	3.057
ENST00000609680.1_1_RP11-170N16.3-001	F	3.057
ENST00000558342.1_1_RP11-752G15.8-001	F	3.056
ENST00000508269.1_1_HHIP-AS1-002	A	3.055
ENST00000611044.1_1_RP4-790G17.7-001	F	3.054
ENST00000456273.1_1_INE1-001	A	3.053
ENST00000524062.5_1_TPT1-AS1-001	A	3.051
ENST00000452051.1_1_TM4SF19-AS1-001	A	3.05
ENST00000555643.1_1_RP11-698F20.3-001	F	3.05
ENST00000623279.1_1_RP11-158L12.6-001	A	3.049
ENST00000373137.2_1_RP11-268J15.5-001	F	3.049
ENST00000614509.1_1_CTD-2313J17.6-001	A	3.048
ENST00000560545.1_1_OIP5-AS1-008	A	3.046
ENST00000416684.1_1_DDX39B-AS1-002	F	3.046
ENST00000400282.6_1_MIR17HG-001	F	3.045
ENST00000453289.1_1_AC074117.10-002	F	3.045
ENST00000623937.1_1_CTD-2270P14.2-001	F	3.043
ENST00000610144.1_AC159540.1-016	F	3.042
ENST00000594056.1_1_CTD-3128G10.6-001	F	3.041
ENST00000626183.1_1_AC012593.1-013	F	3.039
ENST00000444438.2_1_LINC00843-001	F	3.038
ENST00000615831.1_1_CTD-2036P10.5-001	F	3.037
ENST00000623130.1_1_AC006548.28-001	F	3.037
ENST00000606125.1_1_XXBAC-BPGBPG55C20.2-001	F	3.036
ENST00000548810.1_1_RP11-658F2.8-001	A	3.033
ENST00000607434.1_1_RP5-1112D6.8-001	F	3.032
ENST00000427046.1_1_RP11-467D18.2-001	F	3.03
ENST00000422008.5_1_GAS5-021	A	3.029
ENST00000624072.1_1_CTA-228A9.4-001	F	3.027
ENST00000531565.1_1_RP11-429J17.2-001	F	3.026
ENST00000604965.1_1_RP11-2E11.9-001	F	3.026
ENST00000596669.1_1_AP001442.2-005	F	3.026
ENST00000604650.1_1_RP11-435O5.4-001	F	3.025
ENST00000586377.2_SPPL2B-003	A	3.025
ENST00000553648.2_1_RP11-218E20.3-001	A	3.024
ENST00000575305.1_1_LA16C-313D11.12-002	F	3.024
ENST00000616901.1_1_AC139100.4-001	F	3.02
ENST00000607715.1_1_CTD-2201E18.5-001	F	3.019
ENST00000610979.1_1_RP5-908M14.9-001	A	3.019
ENST00000518818.1_1_CTC-308K20.1-001	A	3.019
ENST00000624546.1_1_CTD-3126B10.2-001	F	3.019
ENST00000625513.1_1_LINC00976-002	F	3.014
ENST00000422519.1_1_RP4-564F22.5-001	F	3.011
ENST00000449242.1_1_AC012307.2-001	F	3.011
ENST00000563775.1_1_RP11-715J22.2-001	F	3.01
ENST00000620494.1_1_RP11-428O18.6-001	F	3.01
ENST00000592671.1_1_CTC-429L19.3-001	F	3.01
ENST00000607600.1_1_RP1-261G23.7-001	F	3.01
ENST00000607520.1_1_SCARNA15-001	F	3.005
ENST00000607068.1_1_CTD-2589H19.6-001	F	3.005
ENST00000623854.1_1_RP11-314C9.1-001	F	3.005
ENST00000627173.1_1_LINC00891-001	F	3.005
ENST00000366253.2_1_RP11-163F15.1-001	F	3.005
ENST00000580790.1_1_BMS1P4-001	A	3.003
ENST00000585572.1_1_RP11-400F19.8-001	A	3.003
ENST00000623793.1_1_RP11-749I16.3-001	F	3.003
ENST00000580782.1_1_RP11-20B24.5-001	F	3.003
ENST00000607241.1_1_RP11-214N9.1-001	A	3.002
ENST00000313495.6_1_LINC00670-001	A	2.999
ENST00000434346.1_1_KDM4A-AS1-002	A	2.998
ENST00000527191.1_1_RP11-732A19.8-001	F	2.997
ENST00000631288.2_1_LINC00969-129	A	2.996
ENST00000456356.2_1_RP11-229P13.23-001	F	2.996
ENST00000432988.1_1_CBR3-AS1-004	F	2.995
ENST00000560239.1_1_RP11-182J1.12-001	F	2.995
ENST00000438994.1_1_RP11-13E5.2-001	A	2.995
ENST00000381800.3_1_LOH12CR2-001	A	2.994
ENST00000606367.1_1_XXBAC-BPG299F13.17-001	F	2.994
ENST00000584649.1_1_RP11-387H17.6-001	A	2.994
ENST00000505089.6_1_LINC00504-003	F	2.987
ENST00000579904.5_1_RP11-849F2.5-003	F	2.987
ENST00000615131.1_1_RP11-368I7.6-001	F	2.985
ENST00000453549.1_1_MIS18A-AS1-001	F	2.984
ENST00000565082.1_1_RP11-63M22.1-001	A	2.984
ENST00000622137.1_1_RP11-461A8.5-001	F	2.984
ENST00000563750.1_1_RP11-391L3.1-002	F	2.981
ENST00000629296.2_1_RBMS3-AS2-005	A	2.981
ENST00000229465.10_1_FLJ22447-002	A	2.979
ENST00000565861.1_1_RP11-325K4.3-001	F	2.979
ENST00000504469.1_1_RP11-159F24.3-002	F	2.977
ENST00000608574.1_2_RP5-1065J22.8-001	F	2.976
ENST00000584012.1_1_NARF-IT1-001	F	2.974
ENST00000607297.1_1_ARF4-AS1-001	F	2.973
ENST00000583985.1_1_RP11-92G19.2-001	F	2.97
ENST00000581489.1_1_RP13-516M14.4-001	F	2.965
ENST00000501280.3_1_SAP30L-AS1-004	A	2.961
ENST00000607950.1_1_RP11-15I20.1-001	F	2.957
ENST00000610159.1_1_RP11-83A24.2-002	F	2.956
ENST00000432530.1_1_RP11-258F22.1-001	F	2.955
ENST00000622968.1_1_CTC-425O23.5-001	A	2.954
ENST00000614406.1_1_RP11-45A17.2-001	F	2.954
ENST00000561788.1_1_PDXDC2P-007	F	2.952
ENST00000541775.5_1_C1RL-AS1-001	F	2.951
ENST00000617518.1_1_RP11-323P17.2-002	F	2.951
ENST00000441217.1_1_AC073046.25-001	A	2.949
ENST00000519566.1_1_KB-1991G8.1-001	F	2.949
ENST00000605260.1_1_PPP1R26-AS1-003	A	2.947
ENST00000568262.2_1_CTD-2196E14.6-001	F	2.944
ENST00000602429.1_1_RP11-326C3.11-002	F	2.939
ENST00000599771.2_RP4-669L17.10-005	F	2.938
ENST00000577614.2_2_RP11-681B3.4-001	F	2.937
ENST00000608694.1_1_RP11-448A19.1-001	A	2.937
ENST00000556127.1_1_RP11-840I19.3-004	F	2.936
ENST00000590241.1_1_RP11-666A8.7-001	A	2.934
ENST00000553321.1_1_AC068831.6-001	A	2.932
ENST00000454813.1_1_GAS5-026	F	2.931
ENST00000624679.1_1_RP4-758J24.6-001	A	2.931
ENST00000624916.1_1_RP11-80P20.3-001	F	2.931
ENST00000582141.5_1_MIR17HG-002	F	2.93
ENST00000628587.2_1_AC009950.2-011	F	2.93
ENST00000624705.1_1_CTD-3014M21.1-001	A	2.93
ENST00000452844.5_1_LINC00969-042	A	2.929
ENST00000602886.1_1_RP11-540B6.6-001	F	2.928
ENST00000511256.1_1_C5ORF66-AS1-002	A	2.928
ENST00000417281.2_1_CTC-338M12.4-002	F	2.927
ENST00000614983.1_1_RP11-295D4.4-001	A	2.923
ENST00000591108.1_1_CTD-2373H9.5-001	F	2.92
ENST00000393507.2_1_CTD-2020K17.3-002	F	2.917
ENST00000544380.1_1_RP11-500M8.4-001	F	2.915
ENST00000524499.1_1_CTD-3065J16.9-001	A	2.911
ENST00000609602.1_1_LINC00896-001	F	2.911
ENST00000535199.5_1_AP000688.14-002	F	2.91
ENST00000456355.1_1_RP11-124N14.3-001	F	2.908
ENST00000556205.1_1_CTD-2017C7.1-001	F	2.908
ENST00000637770.1_1_RP11-434E6.5-001	A	2.906
ENST00000620559.1_1_PPP3CB-AS1-015	A	2.906
ENST00000591892.2_1_RP1-20N2.8-001	A	2.904
ENST00000585832.2_1_CIRBP-AS1-001	F	2.903
ENST00000614874.1_1_RP11-180M15.7-001	F	2.903
ENST00000530049.1_1_CTD-2589M5.5-001	A	2.903
ENST00000427243.5_1_RP5-1033H22.2-003	F	2.902
ENST00000635072.1_1_LINC01358-007	A	2.899
ENST00000563192.1_1_SNHG19-001	A	2.897
ENST00000563116.1_1_CTD-3037G24.4-001	F	2.897
ENST00000468859.1_1_RP11-379B18.5-001	F	2.896
ENST00000574377.5_1_ALOX12-AS1-007	A	2.896
ENST00000360083.3_1_AC079610.2-001	F	2.896
ENST00000585888.1_1_RP4-604K5.3-001	F	2.896
ENST00000622592.1_1_AP003900.6-001	A	2.895
ENST00000597488.1_1_RPARP-AS1-004	F	2.894
ENST00000415917.2_1_RP11-574K11.29-002	F	2.894
ENST00000624533.1_1_RP11-727A23.5-008	A	2.891
ENST00000502413.2_1_RP4-598P13.1-001	A	2.89
ENST00000607458.1_1_RP11-28H5.2-001	F	2.889
ENST00000636224.1_1_RP11-4B14.3-004	A	2.887
ENST00000625011.1_1_RP11-475D10.4-001	F	2.885
ENST00000621230.1_1_CTD-2270P14.5-001	F	2.882
ENST00000449339.1_1_AP000253.1-001	F	2.876
ENST00000504419.1_1_RP11-249M12.2-001	F	2.873
ENST00000624054.1_1_XX-FW83563B9.5-001	A	2.871
ENST00000439999.1_1_DICER1-AS1-003	F	2.869
ENST00000446476.2_1_RP5-826L7.1-001	A	2.869
ENST00000468575.1_1_OR2A1-AS1-009	F	2.868
ENST00000466557.6_1_RP11-34P13.13-001	F	2.866
ENST00000419745.1_1_RP11-573D15.2-001	A	2.864
ENST00000604157.1_1_MIR4453-001	F	2.864
ENST00000624264.1_1_CTA-212A2.3-001	F	2.862
ENST00000585484.1_1_LINC01482-001	A	2.859
ENST00000549360.1_1_CTD-2251F13.1-002	F	2.858
ENST00000523354.1_1_THUMPD3-AS1-010	A	2.858
ENST00000593524.1_1_AC007292.3-001	F	2.857
ENST00000572634.1_1_KANSL1-AS1-002	F	2.857
ENST00000601494.1_PCBP1-AS1-046	F	2.856
ENST00000624598.1_1_RP11-229D13.3-001	F	2.856
ENST00000623577.1_1_RP11-303E16.9-001	F	2.855
ENST00000449782.6_1_RP11-324O2.3-003	F	2.855
ENST00000533528.1_1_RAB30-AS1-004	F	2.852
ENST00000419695.1_1_RP11-69I8.2-003	A	2.851
ENST00000571449.1_1_ZNF213-AS1-004	A	2.85
ENST00000568345.1_1_RP11-1007O24.2-001	F	2.85
ENST00000499326.1_1_GABPB1-AS1-002	A	2.85
ENST00000626655.2_1_AC093495.4-007	F	2.845
ENST00000606924.1_1_RP1-151F17.2-001	F	2.842
ENST00000592466.5_2_RP11-544A12.4-005	F	2.842
ENST00000613361.1_1_RP5-965G21.3-001	F	2.841
ENST00000629295.1_1_LINC00506-001	F	2.841
ENST00000623470.1_1_RP11-382B18.1-001	A	2.838
ENST00000497320.2_1_AC093627.9-003	F	2.837
ENST00000527683.1_1_LINC01001-002	F	2.836
ENST00000623748.1_1_RP5-915N17.11-001	F	2.833
ENST00000618092.2_1_GLIDR-002	A	2.832
ENST00000539278.1_1_CTD-3193O13.12-001	F	2.831
ENST00000429010.1_1_LINC01447-001	A	2.831
ENST00000610134.1_1_RP11-44N22.3-002	F	2.831
ENST00000502511.1_1_PP7080-003	A	2.831
ENST00000366105.2_1_RP11-315I20.1-005	A	2.831
ENST00000432139.2_1_CYP4F26P-001	F	2.828
ENST00000509399.1_1_RP11-297P16.4-001	A	2.827
ENST00000623164.1_1_RP11-374N7.2-001	A	2.826
ENST00000564464.1_1_CTA-204B4.2-001	F	2.825
ENST00000427901.1_1_RP11-63P12.7-001	F	2.825
ENST00000624463.1_1_RP11-630A13.4-001	F	2.824
ENST00000559702.1_1_IQCH-AS1-002	A	2.824
ENST00000417691.1_1_AC016747.3-004	A	2.822
ENST00000455424.1_1_AC016907.3-003	F	2.819
ENST00000408887.3_1_LINC01465-001	A	2.819
ENST00000578492.5_1_RP13-104F24.2-001	A	2.818
ENST00000582718.1_1_AC010761.8-001	F	2.818
ENST00000625054.1_1_RP11-876N24.3-001	F	2.818
ENST00000592187.1_1_CTD-2006C1.2-005	F	2.818
ENST00000451070.1_1_AC093642.3-003	F	2.818
ENST00000618835.1_1_RP11-81A1.6-001	A	2.816
ENST00000608737.3_1_LINC00969-046	F	2.816
ENST00000426999.1_1_ZRANB2-AS1-002	F	2.815
ENST00000607968.1_1_CTB-152G17.6-001	F	2.812
ENST00000615314.1_1_RP11-363N22.3-002	F	2.809
ENST00000628982.1_1_LINC00969-085	F	2.808
ENST00000607284.1_1_CTC-487M23.7-001	F	2.807
ENST00000608677.1_1_RP4-539M6.20-001	F	2.807
ENST00000594444.1_1_AC007292.6-001	F	2.806
ENST00000586143.1_1_CTD-2319I12.4-002	A	2.803
ENST00000581794.5_1_AC005154.6-011	A	2.802
ENST00000430391.1_1_AF127577.8-001	F	2.802
ENST00000429761.1_1_AC016722.4-001	F	2.8
ENST00000504184.3_1_LINC01521-001	F	2.797
ENST00000568177.1_1_RP11-600F24.7-001	F	2.797
ENST00000602827.1_1_RP11-73M18.6-001	F	2.795
ENST00000622896.1_1_RP11-481J2.4-001	F	2.794
ENST00000431803.2_1_CDC42-IT1-001	F	2.792
ENST00000623453.1_1_RP11-574K11.32-001	F	2.791
ENST00000567428.2_1_RP11-392E22.11-001	F	2.79
ENST00000619017.1_1_RP11-7F17.8-001	F	2.79
ENST00000579188.1_1_RP13-20L14.4-001	F	2.79
ENST00000628791.1_1_AC093495.4-005	F	2.789
ENST00000537925.5_1_SNHG1-002	A	2.789
ENST00000623726.1_1_RP5-1014D13.2-001	A	2.788
ENST00000624986.1_1_CTB-50L17.8-001	F	2.788
ENST00000417705.1_1_RP11-54O7.3-001	F	2.787
ENST00000450930.1_1_RP1-151F17.1-002	A	2.786
ENST00000422059.5_1_RP5-1120P11.1-001	A	2.786
ENST00000591771.1_CTC-550B14.8-001	F	2.784
ENST00000617211.1_1_RP11-358B23.7-001	F	2.784
ENST00000585028.5_1_RP11-172F10.1-002	A	2.784
ENST00000592918.5_2_AC005301.9-001	A	2.783
ENST00000624105.1_1_CH507-42P11.5-005	A	2.783
ENST00000507521.1_1_CTC-329D1.2-001	F	2.782
ENST00000421157.1_1_RP11-31F15.2-001	F	2.781
ENST00000581712.1_1_RP11-769O8.3-001	F	2.781
ENST00000564363.1_1_RP11-1100L3.8-001	F	2.778
ENST00000451217.1_1_RP1-150O5.3-001	A	2.778
ENST00000573568.1_1_RP11-235E17.3-001	F	2.778
ENST00000581636.1_1_AC100830.5-001	F	2.778
ENST00000636316.1_1_RP11-456N14.4-001	F	2.775
ENST00000566986.1_1_RP13-516M14.1-001	F	2.774
ENST00000623986.1_1_RP11-499E14.1-001	A	2.771
ENST00000598952.1_1_AC005614.3-001	F	2.768
ENST00000501708.1_1_RP11-867G23.3-001	A	2.764
ENST00000591837.1_1_AC005546.2-002	F	2.763
ENST00000451213.1_1_RP11-421L21.3-003	A	2.761
ENST00000450652.1_1_AC002472.11-001	F	2.76
ENST00000498967.3_2_RP11-486O12.2-001	A	2.758
ENST00000418747.2_1_SLC25A25-AS1-001	F	2.758
ENST00000562459.1_1_CTD-3064M3.3-001	F	2.758
ENST00000571815.1_1_RP11-667K14.5-001	F	2.755
ENST00000555853.1_1_RP11-471B22.2-001	F	2.754
ENST00000492960.2_AC159540.1-001	F	2.753
ENST00000566098.1_1_RP11-105C19.1-001	A	2.75
ENST00000589796.2_1_RP13-890H12.2-001	A	2.749
ENST00000569621.1_1_RP11-496D24.2-001	F	2.749
ENST00000533886.1_1_RP11-867O8.5-001	F	2.749
ENST00000560404.2_1_RP11-3D4.3-001	F	2.748
ENST00000612522.1_1_CTB-147N14.6-201	F	2.744
ENST00000473550.1_1_DUBR-003	A	2.744
ENST00000558006.1_1_RP11-151N17.1-001	A	2.744
ENST00000624318.1_1_RP11-391L3.3-001	F	2.743
ENST00000623994.1_1_CTD-2013N17.6-001	F	2.741
ENST00000499624.3_1_GABPB1-AS1-001	F	2.741
ENST00000609209.1_1_RP11-38M8.1-003	A	2.739
ENST00000631307.2_1_LAMTOR5-AS1-048	F	2.738
ENST00000567942.1_1_RP11-152P23.2-001	F	2.737
ENST00000613275.1_1_RP11-481J2.3-001	F	2.736
ENST00000608623.1_1_LINC01278-004	F	2.735
ENST00000623489.1_1_RP11-87H9.4-001	A	2.734
ENST00000606441.1_1_RP1-40E16.12-001	A	2.734
ENST00000436915.5_1_AC004895.4-002	F	2.734
ENST00000376775.3_1_RP11-1148L6.9-001	A	2.732
ENST00000593957.1_1_CTD-2521M24.6-001	F	2.732
ENST00000559041.1_1_RP11-429B14.1-001	A	2.732
ENST00000433521.2_1_RP4-682C21.5-001	F	2.73
ENST00000622996.1_1_RP11-135N5.3-001	A	2.727
ENST00000601296.2_1_RP4-591C20.9-001	F	2.727
ENST00000615718.1_1_BACH1-AS1-002	F	2.727
ENST00000429104.1_1_LINC00843-002	F	2.725
ENST00000514855.1_1_RP11-769N22.1-001	A	2.724
ENST00000607052.1_1_RP11-97C16.1-001	F	2.72
ENST00000623335.1_1_RP11-524F11.3-001	A	2.717
ENST00000620490.1_1_RP11-500G22.5-001	F	2.711
ENST00000428044.5_1_RP11-390P2.4-002	A	2.711
ENST00000601752.1_1_CTC-244M17.1-001	F	2.708
ENST00000614539.1_1_RP11-817I4.2-001	F	2.707
ENST00000528792.1_1_RP11-47J17.1-001	F	2.707
ENST00000623817.1_1_CTD-2600H12.2-001	A	2.705
ENST00000613153.1_1_RP11-54G14.1-001	F	2.705
ENST00000621944.1_1_RP11-115D19.1-008	F	2.705
ENST00000432668.1_1_AC005682.5-003	F	2.698
ENST00000562992.1_1_AC026150.8-001	F	2.698
ENST00000528869.1_1_RP1-68D18.4-001	F	2.698
ENST00000543848.1_1_RP11-7M8.2-001	F	2.698
ENST00000624141.1_1_MIR3911-001	F	2.697
ENST00000635600.1_1_RP11-242D8.1-002	A	2.695
ENST00000563806.1_1_AC009133.12-005	F	2.691
ENST00000415237.1_1_AC004988.1-001	F	2.691
ENST00000624272.3_1_C5ORF66-005	A	2.689
ENST00000435452.6_1_POT1-AS1-001	A	2.685
ENST00000635031.1_1_AC093323.3-003	A	2.684
ENST00000451607.5_1_GAS5-015	A	2.683
ENST00000448113.1_1_AC124944.3-002	F	2.682
ENST00000602981.1_1_RP11-351I21.11-001	F	2.681
ENST00000626810.1_1_ST3GAL4-AS1-002	F	2.681
ENST00000586297.1_1_CTB-5E10.3-003	F	2.676
ENST00000611145.1_1_RP11-651L5.3-001	A	2.674
ENST00000611744.1_1_RP11-90L1.8-001	A	2.673
ENST00000563734.1_1_MIR940-002	A	2.672
ENST00000447785.1_1_HRAT17-002	A	2.67
ENST00000590290.2_1_PRMT5-AS1-004	F	2.668
ENST00000532845.1_1_AP001258.4-003	A	2.666
ENST00000569881.1_1_AC002551.1-001	F	2.666
ENST00000442828.2_1_CTC-529I10.2-001	F	2.665
ENST00000570035.5_1_LINC01572-001	A	2.662
ENST00000533552.2_1_AP000442.4-001	A	2.662
ENST00000622954.1_1_RP11-452L6.6-001	F	2.661
ENST00000598378.2_1_DNAH17-AS1-004	A	2.66
ENST00000597785.1_1_RAB11B-AS1-002	A	2.66
ENST00000359838.3_1_LUADT1-001	F	2.659
ENST00000418400.1_RP11-592B15.3-001	A	2.655
ENST00000567343.1_1_RP11-33B1.4-001	F	2.654
ENST00000586231.1_1_LINC00910-003	A	2.651
ENST00000623199.1_1_LA16C-60D12.2-001	F	2.65
ENST00000561320.5_1_RP11-346D14.1-001	F	2.65
ENST00000442726.1_1_RP11-177F15.1-001	A	2.648
ENST00000588387.1_1_CTB-55O6.12-001	A	2.647
ENST00000568976.1_1_AL022344.7-001	F	2.643
ENST00000548901.1_1_RP11-114F10.3-001	F	2.64
ENST00000624738.1_1_RP11-507J18.5-001	F	2.639
ENST00000624373.1_1_RP11-434P11.1-001	F	2.639
ENST00000610233.1_1_RP5-827C21.6-001	F	2.639
ENST00000397551.6_1_PAXIP1-AS2-001	A	2.635
ENST00000624591.1_1_CTC-448F2.7-001	A	2.635
ENST00000527818.1_1_AP000708.1-001	F	2.632
ENST00000609900.1_1_RP11-798M19.6-002	A	2.631
ENST00000590740.2_1_RP11-242D8.1-001	F	2.631
ENST00000573939.1_1_ALOX12-AS1-005	A	2.629
ENST00000563101.1_1_CTD-2165H16.4-001	F	2.628
ENST00000511998.1_1_H1FX-AS1-004	F	2.625
ENST00000560886.5_1_RP11-184D12.1-001	A	2.623
ENST00000500370.2_1_SNHG10-001	A	2.623
ENST00000426752.2_1_RP11-298H24.1-003	A	2.623
ENST00000421315.1_1_RP11-398K22.12-001	A	2.619
ENST00000565162.2_1_LINC01311-001	F	2.619
ENST00000476186.2_1_RP11-90P5.5-001	F	2.619
ENST00000573177.1_1_DLGAP1-AS2-003	A	2.618
ENST00000636386.1_1_RP11-63G10.4-002	F	2.617
ENST00000624410.1_1_AC009166.7-001	F	2.616
ENST00000623902.1_1_RP11-624A21.1-001	A	2.613
ENST00000531869.1_1_RP11-727A23.7-001	F	2.611
ENST00000531710.1_1_RP11-700F16.3-001	A	2.611
ENST00000629716.2_1_LINC01515-020	F	2.61
ENST00000612496.1_1_RP11-322E11.2-001	F	2.609
ENST00000557551.1_1_RP11-1017G21.4-001	F	2.609
ENST00000561473.1_1_CTA-254O6.1-001	A	2.608
ENST00000441630.1_1_AC008074.3-001	F	2.608
ENST00000566841.1_1_RP11-382A20.5-001	F	2.608
ENST00000554687.1_1_CTD-2058B24.2-001	A	2.607
ENST00000599914.5_1_CTD-2126E3.3-001	F	2.607
ENST00000597769.1_1_AC005197.2-001	F	2.607
ENST00000625763.1_1_RP11-900F13.3-001	F	2.607
ENST00000440104.1_1_RP11-103C3.1-001	F	2.605
ENST00000436286.2_1_RP4-669H2.1-001	A	2.602
ENST00000526611.5_1_RP1-179N16.6-002	F	2.601
ENST00000615852.1_1_RP11-390P24.1-001	F	2.6
ENST00000427188.1_1_LINC00313-006	A	2.596
ENST00000544685.2_1_SNHG21-001	A	2.591
ENST00000525716.2_1_RP11-890B15.3-002	F	2.59
ENST00000623580.1_1_RP11-349F21.5-001	F	2.585
ENST00000425033.1_1_XXBAC-BPG154L12.4-001	F	2.584
ENST00000610486.1_1_RP11-468E2.10-001	F	2.583
ENST00000430244.1_1_LINC01372-001	F	2.583
ENST00000634618.1_1_SGO1-AS1-003	A	2.583
ENST00000413510.3_1_DLEU7-AS1-001	F	2.583
ENST00000602669.1_1_RP11-73M18.7-001	F	2.579
ENST00000421767.1_1_LINC00174-001	A	2.579
ENST00000434938.7_1_LINC00106-002	F	2.578
ENST00000434938.7_1_PAR_Y_LINC00106-002	F	2.578
ENST00000556988.1_1_RP11-368P15.3-001	F	2.575
ENST00000398216.2_1_RP11-54O7.2-001	F	2.574
ENST00000559866.1_1_RP11-182J1.13-001	F	2.572
ENST00000601692.1_1_CTD-2527I21.9-001	F	2.572
ENST00000426283.5_1_RP11-92J19.3-002	F	2.571
ENST00000418534.3_1_AC007161.5-002	A	2.571
ENST00000566036.1_1_CTD-2026K11.3-001	A	2.568
ENST00000526585.1_1_RP11-21L23.3-002	A	2.565
ENST00000391707.7_1_LINC00685-001	A	2.564
ENST00000391707.7_1_PAR_Y_LINC00685-001	A	2.564
ENST00000602812.5_1_FTX-009	A	2.563
ENST00000447832.1_1_LEMD1-AS1-001	F	2.562
ENST00000554169.1_1_SNHG10-002	A	2.561
ENST00000592038.5_1_RP11-203B9.4-013	F	2.559
ENST00000526897.1_1_RP11-802E16.3-002	F	2.557
ENST00000620465.4_1_MALAT1-011	F	2.552
ENST00000495520.5_1_LINC01558-001	A	2.548
ENST00000453810.1_1_RP11-1148L6.5-001	F	2.547
ENST00000561824.5_1_SLX1A-SULT1A3-002	A	2.546
ENST00000514347.1_1_RP11-586L23.1-001	F	2.546
ENST00000522547.1_1_RP11-14I17.2-001	F	2.544
ENST00000556332.1_1_RP11-894P9.2-001	F	2.541
ENST00000609787.1_1_RP11-474N24.6-001	F	2.536
ENST00000619319.1_1_RP4-563E14.1-001	F	2.534
ENST00000453936.1_1_AC016722.3-001	F	2.534
ENST00000609242.1_1_RP11-108L7.15-001	A	2.532
ENST00000377680.3_1_FAM201A-001	F	2.532
ENST00000428647.1_1_AC092669.3-001	A	2.532
ENST00000569998.1_1_RP11-142G1.3-001	F	2.531
ENST00000605640.1_1_CTD-2527I21.14-001	F	2.53
ENST00000582452.1_1_LINC00908-005	F	2.529
ENST00000570843.1_1_RP11-473M20.16-001	F	2.525
ENST00000444359.1_1_RP11-316M21.6-001	F	2.521
ENST00000600512.1_1_CTD-3149D2.3-001	A	2.517
ENST00000552675.1_1_RP11-521B24.5-001	F	2.517
ENST00000500113.1_1_KCTD21-AS1-004	A	2.516
ENST00000553061.1_1_RP11-968A15.8-001	F	2.516
ENST00000592845.2_SPPL2B-002	A	2.512
ENST00000480811.5_1_LRRC75A-AS1-018	A	2.511
ENST00000580537.1_1_RP11-849F2.5-001	F	2.511
ENST00000449602.1_1_AJ006998.2-001	F	2.509
ENST00000608572.1_1_RP5-1042K10.10-006	F	2.509
ENST00000560477.1_1_RP11-429B14.3-001	A	2.509
ENST00000568144.1_1_RP11-166B2.3-001	F	2.508
ENST00000606229.1_1_RP11-423P10.2-001	F	2.508
ENST00000575043.1_1_CTD-3195I5.4-001	F	2.505
ENST00000537514.1_1_RP11-218M22.1-001	F	2.503
ENST00000513626.1_1_LUCAT1-002	A	2.5
ENST00000503950.1_1_RP11-381N20.2-001	F	2.499
ENST00000610155.5_1_CTD-2303H24.2-006	F	2.496
ENST00000568958.1_1_RP11-223I10.1-001	F	2.496
ENST00000623124.1_1_AC000123.3-001	F	2.496
ENST00000562691.2_1_RP11-174G6.5-001	A	2.493
ENST00000624007.1_1_LLNLR-276H7.1-001	F	2.493
ENST00000609691.1_1_RP11-416N2.4-001	F	2.492
ENST00000510371.5_1_RP11-506N2.1-002	F	2.489
ENST00000551125.1_1_RP1-267L14.3-001	F	2.488
ENST00000452148.2_1_PCAT7-001	F	2.487
ENST00000583236.1_1_CTC-542B22.2-001	F	2.487
ENST00000429922.5_1_LENG8-AS1-001	A	2.486
ENST00000619314.1_1_GABPB1-AS1-009	A	2.485
ENST00000551972.1_1_LINC00941-003	F	2.483
ENST00000624024.1_1_RP11-347C12.4-001	A	2.483
ENST00000624430.1_1_RP11-345J4.4-001	A	2.483
ENST00000432910.5_1_MIR646HG-001	A	2.482
ENST00000412811.1_1_RP11-761N21.1-001	F	2.48
ENST00000557090.1_1_AL133168.3-001	F	2.48
ENST00000456775.1_1_ST7-AS1-001	A	2.478
ENST00000355837.4_1_AC005154.6-001	F	2.477
ENST00000560415.1_1_INAFM2-001	F	2.477
ENST00000514846.1_1_PRR7-AS1-004	F	2.472
ENST00000579385.1_1_RP11-883A18.3-001	F	2.468
ENST00000607250.1_1_CTD-2035E11.5-001	F	2.467
ENST00000448136.5_1_SNHG16-001	A	2.466
ENST00000617489.1_1_MALAT1-003	F	2.466
ENST00000448256.1_1_RP11-13J8.1-001	F	2.465
ENST00000522190.1_1_RP11-503E24.2-001	F	2.464
ENST00000624936.2_1_RP11-1228E12.2-001	F	2.462
ENST00000432963.1_1_FAM41C-003	A	2.462
ENST00000610146.1_1_RP11-336K24.12-001	F	2.461
ENST00000540369.2_1_RP11-728G15.1-002	F	2.461
ENST00000607781.1_1_RN7SL832P-001	F	2.46
ENST00000534988.1_1_RP11-783K16.14-002	A	2.46
ENST00000589795.1_1_RP11-861E21.2-003	F	2.46
ENST00000608489.1_1_RP11-563N4.1-001	F	2.456
ENST00000529036.1_1_RP11-1167A19.2-001	F	2.455
ENST00000565152.1_1_RP11-388M20.1-001	F	2.455
ENST00000523556.1_1_CTD-2530N21.4-001	F	2.454
ENST00000453213.1_1_LINC00963-004	A	2.454
ENST00000507251.1_1_CTD-2203K17.1-001	A	2.453
ENST00000624779.1_1_RP11-70L8.5-001	F	2.453
ENST00000529811.5_1_RP11-727A23.5-003	A	2.45
ENST00000623785.1_1_RP11-810P12.7-001	F	2.449
ENST00000624074.1_1_CTD-2233K9.1-001	F	2.445
ENST00000583552.1_1_RP11-269G24.3-001	F	2.445
ENST00000426704.1_1_RP11-216B9.6-002	F	2.444
ENST00000565113.5_1_DYX1C1-CCPG1-001	A	2.444
ENST00000621050.1_1_CTD-2013N17.7-001	F	2.443
ENST00000463167.1_2_WWTR1-IT1-001	F	2.443
ENST00000447507.1_1_SNHG3-003	A	2.443
ENST00000568708.1_1_AC135050.5-001	F	2.443
ENST00000584109.1_1_RP11-881L2.1-001	F	2.443
ENST00000588634.1_1_CTC-510F12.2-001	F	2.442
ENST00000624327.1_1_AC004158.3-002	F	2.441
ENST00000592087.1_1_CTD-2630F21.1-001	A	2.44
ENST00000599645.1_1_AC007193.9-001	F	2.44
ENST00000444259.1_1_RP5-1112D6.4-001	F	2.438
ENST00000624646.1_1_RP11-155D18.13-001	F	2.436
ENST00000608917.1_1_PACERR-001	F	2.432
ENST00000445565.1_1_RP11-418J17.1-006	F	2.432
ENST00000582965.1_1_SNHG25-001	A	2.431
ENST00000428391.1_1_GS1-174L6.4-001	A	2.431
ENST00000623071.1_1_RP11-411B10.7-001	F	2.43
ENST00000575089.1_1_ZNF213-AS1-008	A	2.429
ENST00000623319.1_1_CTD-2095E4.3-001	F	2.427
ENST00000448179.1_1_RP11-54O7.1-001	A	2.425
ENST00000573007.1_1_RP1-59D14.5-001	A	2.425
ENST00000609090.1_1_RP5-855D21.3-001	F	2.425
ENST00000512559.5_1_C5ORF17-001	A	2.424
ENST00000582096.1_1_RP11-159D12.2-003	F	2.423
ENST00000623179.1_1_AC007191.4-001	F	2.422
ENST00000589754.1_1_CTD-2008L17.2-002	F	2.421
ENST00000618631.1_1_AC005363.11-001	F	2.421
ENST00000608286.1_LL22NC03-N14H11.1-001	F	2.42
ENST00000532296.1_1_RP5-901A4.1-001	F	2.42
ENST00000533693.5_1_CTD-2516F10.2-004	A	2.419
ENST00000608346.1_1_RP11-299J3.8-004	F	2.416
ENST00000507035.2_1_C5ORF66-AS1-001	A	2.416
ENST00000609669.1_1_RP11-359K18.4-001	F	2.414
ENST00000604709.1_2_AC012370.3-007	F	2.413
ENST00000624831.1_1_RP11-521B24.4-001	F	2.412
ENST00000621103.4_1_AC034220.3-001	A	2.412
ENST00000562942.1_1_FAM95C-001	F	2.407
ENST00000624086.3_1_CBR3-AS1-019	F	2.407
ENST00000625242.1_1_FAM95C-002	F	2.406
ENST00000432733.1_1_LINC00608-002	F	2.406
ENST00000628446.2_1_AC093495.4-003	F	2.397
ENST00000513673.1_1_CTD-2194L12.2-001	F	2.395
ENST00000628121.1_1_LINC01176-001	F	2.394
ENST00000504032.1_1_UGDH-AS1-001	F	2.393
ENST00000608547.2_1_RP11-385F5.5-001	F	2.391
ENST00000569966.1_1_LINC00165-001	F	2.391
ENST00000567058.1_1_RP11-256I9.2-001	A	2.389
ENST00000627142.2_1_AC004237.1-003	F	2.385
ENST00000558372.1_1_CTD-3110H11.1-001	A	2.383
ENST00000509449.1_1_RP11-360F5.1-001	F	2.383
ENST00000318291.4_1_RP11-218M22.1-002	A	2.382
ENST00000623075.1_1_CTA-941F9.10-001	A	2.382
ENST00000606089.1_1_CTB-113I20.2-001	F	2.382
ENST00000562904.1_1_RP11-457M11.5-001	F	2.379
ENST00000499459.2_1_CTD-2366F13.1-002	A	2.379
ENST00000440796.2_FAM138D-002	F	2.379
ENST00000415399.1_1_ELFN1-AS1-002	A	2.377
ENST00000454596.1_1_RP11-69I8.2-001	F	2.375
ENST00000414120.1_1_LINC00887-001	A	2.374
ENST00000376800.7_1_HCG9-001	F	2.373
ENST00000580459.1_1_RP11-6N17.4-003	A	2.372
ENST00000461448.5_1_SNHG12-012	A	2.37
ENST00000429781.1_1_LINC00476-003	A	2.364
ENST00000624655.1_1_AC005785.5-001	F	2.363
ENST00000606468.1_1_RP11-529E15.1-002	F	2.362
ENST00000560068.1_1_RP11-66B24.4-002	A	2.361
ENST00000446754.2_1_RP11-321L2.2-001	F	2.358
ENST00000602280.5_1_MIR99AHG-018	A	2.355
ENST00000505522.4_1_SNHG4-001	A	2.355
ENST00000507887.5_1_CTD-2306M5.1-003	F	2.355
ENST00000540906.1_1_RP11-794G24.1-001	A	2.354
ENST00000485898.1_1_RP11-18H7.1-003	A	2.352
ENST00000573951.1_1_LINC00921-002	A	2.349
ENST00000620080.1_1_RP4-616B8.5-001	F	2.345
ENST00000564211.1_1_RP11-37C7.3-001	A	2.341
ENST00000306641.1_1_CSPG4P1Y-001	A	2.341
ENST00000611423.1_1_CTD-3001H11.2-001	F	2.339
ENST00000417554.1_RP11-495P10.2-002	A	2.338
ENST00000596071.1_1_RP11-727F15.11-001	F	2.337
ENST00000602393.1_1_TUG1-008	F	2.334
ENST00000526612.1_1_RP11-326C3.7-001	F	2.333
ENST00000627511.2_1_PROX1-AS1-032	F	2.333
ENST00000441558.1_1_MORC2-AS1-003	F	2.333
ENST00000624189.1_1_RP11-723O4.7-001	F	2.333
ENST00000450440.1_1_RP11-1216L17.1-001	F	2.333
ENST00000414625.6_1_LINC00969-048	A	2.331
ENST00000604716.1_1_RP5-1092A3.4-001	F	2.325
ENST00000525484.5_1_TMEM9B-AS1-001	A	2.324
ENST00000602663.1_1_CTD-3092A11.2-001	F	2.323
ENST00000423984.2_1_WARS2-IT1-001	F	2.321
ENST00000528689.5_1_RGS5-009	A	2.318
ENST00000430302.1_1_RP11-111F5.4-004	A	2.315
ENST00000627989.2_1_AC012358.8-008	F	2.315
ENST00000456782.1_1_DISC1-IT1-001	F	2.313
ENST00000535755.1_1_RP11-284H19.1-001	A	2.312
ENST00000558607.1_1_CTD-2184D3.5-001	A	2.312
ENST00000560268.2_1_RP11-3D4.2-001	F	2.309
ENST00000613588.1_1_RP11-405M12.4-001	F	2.307
ENST00000476130.2_1_RP13-631K18.3-001	A	2.306
ENST00000533653.5_1_GMDS-AS1-013	F	2.306
ENST00000514867.1_1_CTC-573M9.1-001	A	2.304
ENST00000570919.1_1_RP11-388C12.5-001	F	2.304
ENST00000415255.1_1_RP11-69E11.8-001	F	2.304
ENST00000569859.1_1_RP11-67H24.2-001	F	2.297
ENST00000593393.1_1_CTD-2619J13.14-001	A	2.296
ENST00000608253.1_1_LAMTOR5-AS1-014	F	2.295
ENST00000617627.1_1_RP11-116D17.4-001	F	2.295
ENST00000422183.5_1_GAS5-019	A	2.294
ENST00000591372.1_1_LINC00665-003	A	2.29
ENST00000621282.4_1_DLEU2-010	A	2.288
ENST00000455609.1_1_C9ORF41-AS1-001	A	2.287
ENST00000565313.1_1_AC009120.6-003	F	2.285
ENST00000626729.2_1_LINC01232-002	F	2.283
ENST00000421147.5_1_RP11-400N13.2-002	A	2.283
ENST00000513868.6_1_PVT1-004	F	2.282
ENST00000624581.1_1_RP4-614O4.13-001	F	2.281
ENST00000634676.1_1_LLNLR-245B6.1-001	A	2.281
ENST00000626977.1_1_ASAP1-IT2-001	F	2.281
ENST00000569147.1_1_RP11-178L8.3-001	F	2.281
ENST00000570409.1_1_RP11-461A8.4-001	F	2.279
ENST00000566572.1_1_CTA-305I2.1-001	F	2.279
ENST00000565797.2_1_CTB-31O20.2-001	A	2.278
ENST00000594818.1_1_RPARP-AS1-007	A	2.277
ENST00000418273.2_1_ADIRF-AS1-002	A	2.275
ENST00000592670.5_1_RAMP2-AS1-001	A	2.274
ENST00000607286.5_1_CTD-2228K2.7-003	A	2.272
ENST00000425211.5_1_CTD-2303H24.2-001	F	2.272
ENST00000523626.6_1_KCTD21-AS1-003	A	2.267
ENST00000332440.3_1_LINC00313-001	A	2.266
ENST00000457898.1_1_RP4-798A10.2-001	F	2.265
ENST00000431840.2_RP11-144G6.12-001	A	2.263
ENST00000628340.1_2_RP11-404F10.2-007	F	2.262
ENST00000622671.1_1_RP11-707G18.1-001	A	2.259
ENST00000580979.1_1_RP11-848P1.2-001	A	2.258
ENST00000452244.1_1_GRM7-AS3-008	F	2.258
ENST00000559165.1_1_RP11-227D13.4-001	F	2.258
ENST00000610052.1_1_RP11-339B21.10-001	F	2.258
ENST00000459985.1_1_RP11-216L13.19-002	A	2.257
ENST00000593554.1_1_CTD-2192J16.26-001	F	2.256
ENST00000626773.2_1_MAMDC2-AS1-015	F	2.25
ENST00000619449.1_1_MALAT1-004	F	2.249
ENST00000518821.1_1_ZNF436-AS1-004	F	2.249
ENST00000566440.1_1_RP11-732A21.2-001	F	2.246
ENST00000518103.1_1_CTC-436K13.3-001	F	2.241
ENST00000625310.1_1_GS1-124K5.11-002	F	2.24
ENST00000608477.1_1_RP11-212P7.2-001	A	2.238
ENST00000549860.1_1_RP11-977G19.11-001	A	2.238
ENST00000486726.2_1_RP11-231E6.1-001	F	2.237
ENST00000624171.1_1_RP11-1099M24.6-001	F	2.235
ENST00000499359.2_1_SEC24B-AS1-003	F	2.233
ENST00000596427.1_1_AC016629.3-001	A	2.233
ENST00000475441.5_1_SNHG12-011	F	2.23
ENST00000507794.2_1_SEPSECS-AS1-001	A	2.229
ENST00000425316.3_1_PRR7-AS1-001	F	2.228
ENST00000596663.5_1_AC007743.1-005	A	2.228
ENST00000427391.1_1_FIRRE-001	A	2.226
ENST00000506656.1_1_RP11-357F12.1-001	F	2.226
ENST00000585457.5_1_ASB16-AS1-001	A	2.225
ENST00000593346.1_1_FAM223B-201	F	2.225
ENST00000615844.1_1_RP11-73M11.3-001	F	2.224
ENST00000617703.1_1_RP11-93B14.9-001	A	2.222
ENST00000550268.2_1_RP1-78O14.1-003	F	2.221
ENST00000606393.1_1_RP1-257A7.5-002	F	2.221
ENST00000451781.1_1_RP11-706O15.5-003	F	2.22
ENST00000605862.4_1_RP11-274B21.14-001	A	2.219
ENST00000610699.1_1_U47924.32-001	F	2.219
ENST00000561761.2_1_RP11-629O1.2-001	F	2.219
ENST00000581083.1_1_RP1-56K13.2-001	F	2.219
ENST00000564237.1_1_RP11-196G18.22-001	F	2.218
ENST00000622940.1_1_RP11-803D5.1-001	F	2.217
ENST00000488190.1_1_RP11-680B3.2-001	A	2.217
ENST00000535922.1_1_AP003419.16-001	F	2.217
ENST00000569130.1_1_CTD-2639E6.4-001	F	2.214
ENST00000608005.1_1_RP11-344N10.5-001	F	2.208
ENST00000531086.1_1_RP11-755F10.1-001	F	2.208
ENST00000623391.1_1_LA16C-60D12.1-001	F	2.207
ENST00000340585.6_1_CTD-2050E21.1-001	A	2.206
ENST00000462300.1_1_RP11-292E2.2-001	F	2.204
ENST00000623064.1_1_CTC-453G23.7-001	F	2.202
ENST00000561669.1_1_AC009120.10-001	A	2.202
ENST00000632192.1_1_RP11-411A19.5-001	F	2.198
ENST00000623759.1_1_CITF22-49E9.3-001	F	2.198
ENST00000521815.1_1_CASC19-001	A	2.194
ENST00000620274.1_1_RP11-454E5.4-001	F	2.193
ENST00000443546.1_1_TFAP2A-AS1-001	A	2.192
ENST00000569852.1_1_RP11-20I23.8-003	F	2.191
ENST00000558757.1_1_RP11-815J21.1-001	F	2.19
ENST00000542598.5_1_RP11-809N8.4-002	F	2.19
ENST00000526704.6_1_LINC01001-001	F	2.189
ENST00000450353.2_1_GS1-124K5.3-001	A	2.189
ENST00000609315.1_1_RP11-339B21.13-001	F	2.185
ENST00000558044.1_1_RP11-245C17.2-001	A	2.185
ENST00000616043.1_1_RP11-379B18.5-014	F	2.185
ENST00000434139.1_1_RP5-902P8.10-001	F	2.183
ENST00000356006.3_1_RP11-544M22.1-001	F	2.181
ENST00000606966.1_1_AC006273.4-001	A	2.181
ENST00000470977.5_1_SNHG12-003	A	2.18
ENST00000577995.5_1_DLGAP1-AS1-006	A	2.18
ENST00000418848.1_1_AMMECR1-IT1-001	A	2.178
ENST00000560248.1_1_RP11-429D19.1-001	F	2.178
ENST00000570266.2_1_RP11-196G11.2-001	F	2.178
ENST00000573220.1_1_RP11-95P2.3-001	F	2.178
ENST00000504230.2_1_LINC00958-001	A	2.174
ENST00000562203.1_1_RP11-356C4.3-001	A	2.174
ENST00000438266.1_1_AC109333.10-001	F	2.172
ENST00000505637.1_1_RP11-53O19.1-007	A	2.171
ENST00000595310.1_1_RP11-370I10.12-001	F	2.17
ENST00000591373.2_1_DNAH17-AS1-003	A	2.169
ENST00000514239.1_1_RP11-414H23.2-001	F	2.168
ENST00000447565.1_1_RP1-102K2.6-001	F	2.165
ENST00000609125.1_1_CTD-2555O16.4-001	A	2.164
ENST00000535363.1_1_RP11-27M24.1-001	F	2.163
ENST00000549055.1_1_RP11-776A13.1-001	F	2.162
ENST00000554634.1_1_RP1-261D10.2-002	A	2.159
ENST00000564612.2_1_RP4-545K15.5-001	F	2.158
ENST00000598340.2_1_RP5-907D15.4-001	F	2.158
ENST00000570440.1_1_RP11-876N24.5-001	F	2.157
ENST00000604430.1_1_RP11-231C14.7-001	A	2.155
ENST00000424434.1_1_RP1-309F20.3-002	F	2.153
ENST00000531268.1_1_CTD-2609K8.3-001	A	2.151
ENST00000606277.1_1_NFYC-AS1-001	A	2.148
ENST00000568040.1_1_RP11-20I23.7-001	F	2.148
ENST00000514568.2_1_RP11-20D14.6-003	A	2.146
ENST00000476886.5_1_CLRN1-AS1-001	F	2.141
ENST00000600249.5_1_RP11-295P9.3-017	F	2.141
ENST00000577309.1_1_RP11-728E14.3-001	F	2.14
ENST00000561324.1_1_CTD-2329K10.1-001	F	2.14
ENST00000607946.1_1_RP11-548H3.1-001	F	2.139
ENST00000565600.1_1_AC009133.17-001	F	2.137
ENST00000624270.1_1_RP11-334C17.3-001	A	2.133
ENST00000427868.6_1_LINC00665-008	F	2.132
ENST00000366360.2_1_RP11-750H9.7-001	F	2.132
ENST00000513093.1_1_RP11-497K21.1-001	A	2.132
ENST00000608272.1_1_LINC00963-011	A	2.132
ENST00000450709.1_1_AC079779.4-002	F	2.132
ENST00000429808.5_1_LINC00426-004	A	2.132
ENST00000522213.5_1_RP11-211C9.1-001	F	2.132
ENST00000544710.1_1_RP11-611O2.1-001	F	2.132
ENST00000562063.1_1_RP11-107F6.3-001	F	2.132
ENST00000570096.1_1_RP4-616B8.4-001	A	2.132
ENST00000596276.1_1_MIR296-001	F	2.132
ENST00000443219.5_1_RP4-655J12.4-002	F	2.131
ENST00000557412.1_1_PSMA3-AS1-009	A	2.13
[truncated: 2,535 more rows]
