# Supplementary material for: Identification and analysis of ribosome-associated lncRNAs using ribosome profiling data
Source: BMC Genomics. 2018 May 29;19:414. doi: 10.1186/s12864-018-4765-z (PMC5975437; doi:10.1186/s12864-018-4765-z)
Supplement: Supplementary file 19 — Table S12. Fold change values for NMD analysis in HeLa cells. (XLSX 147 kb) [file 12864_2018_4765_MOESM19_ESM.xlsx]

## Sheet: Sheet1
LncRNA_ID	Label	FC_log2
ENST00000537024.5_1_SNHG1-013	A	6.978
ENST00000612303.1_1_NEAT1-003	F	6.767
ENST00000598857.1_1_AC007620.3-002	A	6.642
ENST00000626089.2_1_LINC00969-062	A	6.297
ENST00000600419.5_1_ERVK-28-002	F	5.992
ENST00000487066.5_1_LRRC75A-AS1-009	A	5.895
ENST00000548121.1_RP13-608F4.8-001	F	5.811
ENST00000357412.2_1_LINC01560-001	F	5.808
ENST00000623705.1_1_EPB41L4A-AS2-001	A	5.606
ENST00000433265.3_1_TRIM52-AS1-004	F	5.601
ENST00000416349.1_1_RP11-385M4.1-001	F	5.28
ENST00000599817.5_1_AC006262.5-003	A	5.242
ENST00000522963.5_1_PVT1-008	A	5.15
ENST00000598754.1_1_AC006262.5-006	A	5.089
ENST00000449248.1_1_AC068580.6-001	F	4.803
ENST00000513626.1_1_LUCAT1-002	A	4.801
ENST00000514255.1_1_LINC01021-006	F	4.73
ENST00000417333.6_1_RP11-10A14.5-003	F	4.633
ENST00000598518.5_1_AC006262.5-002	A	4.536
ENST00000468219.1_2_AC003003.5-001	F	4.534
ENST00000566733.2_1_RP1-140K8.5-001	A	4.488
ENST00000593980.1_1_AC006262.6-001	A	4.449
ENST00000498917.2_1_UBA6-AS1-003	A	4.432
ENST00000444301.5_1_MIR4435-2HG-012	A	4.367
ENST00000607005.5_1_CTD-2228K2.7-005	A	4.224
ENST00000580781.5_1_RP11-78F17.1-002	A	4.187
ENST00000507361.5_1_LINC01411-001	A	4.177
ENST00000587298.1_1_WFDC21P-003	A	4.164
ENST00000602901.5_1_MIR99AHG-015	A	4.143
ENST00000444125.1_1_LINC01503-003	F	4.131
ENST00000434565.5_1_LINC00571-001	F	4.129
ENST00000576590.1_1_ZNF213-AS1-003	A	4.112
ENST00000511918.5_1_LUCAT1-001	A	4.08
ENST00000458733.5_1_RP11-390P2.4-003	A	3.998
ENST00000510234.5_1_LINC01411-002	A	3.981
ENST00000598170.1_1_AC006262.6-003	F	3.955
ENST00000585471.1_1_CTD-2020K17.1-002	F	3.953
ENST00000623759.1_1_CITF22-49E9.3-001	F	3.937
ENST00000484765.2_1_RP11-368I23.2-001	F	3.935
ENST00000437541.1_1_DLX6-AS1-006	A	3.887
ENST00000526605.5_1_RP11-347E10.1-001	A	3.86
ENST00000507579.1_1_RP11-360F5.3-001	F	3.846
ENST00000586376.5_1_CTD-2020K17.1-005	F	3.843
ENST00000511182.1_1_CTD-2139B15.5-001	A	3.833
ENST00000366134.2_1_RP13-314C10.5-001	F	3.822
ENST00000531395.1_1_RP11-297N6.4-002	A	3.799
ENST00000634934.1_1_LINC00339-006	A	3.773
ENST00000597989.1_1_AC007193.6-001	F	3.725
ENST00000527511.1_1_RP11-356J5.12-004	A	3.712
ENST00000475393.1_1_ERICH6-AS1-002	F	3.62
ENST00000599676.1_1_CTD-2231E14.8-002	F	3.578
ENST00000590522.1_1_CTD-2020K17.1-006	F	3.567
ENST00000537925.5_1_SNHG1-002	A	3.535
ENST00000413670.2_1_MIR137HG-004	A	3.527
ENST00000587692.5_1_SNHG5-012	A	3.498
ENST00000532168.2_1_RP11-356J5.12-002	A	3.496
ENST00000518437.1_1_THUMPD3-AS1-007	A	3.488
ENST00000399760.2_1_AC091878.1-001	A	3.447
ENST00000613733.4_1_RP11-1000B6.8-001	F	3.443
ENST00000460707.1_1_RP11-572M11.4-006	A	3.429
ENST00000435921.6_1_C1RL-AS1-003	F	3.416
ENST00000608651.1_1_GAS6-AS2-001	A	3.399
ENST00000637427.1_1_RP11-613D13.10-001	F	3.382
ENST00000552753.1_1_MIR3179-3-001	F	3.375
ENST00000438095.1_1_TTN-AS1-007	F	3.374
ENST00000438705.3_1_SNHG15-009	A	3.365
ENST00000576752.1_1_RP5-1050D4.3-001	F	3.344
ENST00000369605.8_1_SNHG5-001	A	3.335
ENST00000509473.5_1_EPHA5-AS1-001	A	3.314
ENST00000448869.1_1_RP11-284F21.7-001	A	3.308
ENST00000590353.1_1_RP11-120M18.2-004	A	3.28
ENST00000534671.1_1_SBF2-AS1-004	A	3.279
ENST00000560197.5_1_RP11-624L4.1-004	A	3.276
ENST00000509974.1_1_LNX1-AS2-001	F	3.269
ENST00000591365.1_1_CTD-2020K17.1-001	F	3.266
ENST00000589796.2_1_RP13-890H12.2-001	A	3.266
ENST00000564168.1_1_EHD4-AS1-001	F	3.254
ENST00000608408.2_1_EAF1-AS1-014	F	3.249
ENST00000422740.1_1_AC016747.3-003	A	3.23
ENST00000591312.1_1_CTB-171A8.1-002	A	3.227
ENST00000482677.5_1_SUCLG2-AS1-001	A	3.214
ENST00000503405.1_1_RP11-440L14.1-004	F	3.208
ENST00000567048.1_1_CTD-2165H16.4-002	A	3.203
ENST00000427111.4_1_LINC00987-001	F	3.202
ENST00000529938.1_1_RP11-356J5.12-003	A	3.177
ENST00000503553.3_1_CTB-43P18.1-001	F	3.177
ENST00000594027.5_1_AC006262.5-001	A	3.174
ENST00000565934.1_1_RP11-77H9.2-001	F	3.17
ENST00000607854.1_1_RP11-213H15.4-001	A	3.158
ENST00000605886.1_1_RP11-284F21.10-001	F	3.154
ENST00000514260.1_1_EPHA5-AS1-002	A	3.149
ENST00000548257.1_1_RP11-370I10.6-001	A	3.133
ENST00000581850.1_1_LINC00473-005	A	3.13
ENST00000604992.1_1_RP11-259K5.2-001	A	3.126
ENST00000453722.6_1_LINC00511-002	A	3.118
ENST00000412141.1_1_LINC00963-005	A	3.109
ENST00000503625.1_1_RP11-807H7.2-001	F	3.109
ENST00000436710.5_1_LINC01503-001	A	3.085
ENST00000472943.5_1_LINC00886-001	A	3.076
ENST00000517998.1_1_RP11-10N23.4-001	F	3.069
ENST00000560769.1_1_CTD-2033D15.1-001	F	3.064
ENST00000423869.1_1_SUCLA2-AS1-001	F	3.047
ENST00000620494.1_1_RP11-428O18.6-001	F	3.04
ENST00000565782.1_1_CTD-2288F12.1-001	F	3.04
ENST00000568771.1_1_RP11-517C16.4-001	F	3.033
ENST00000444042.2_1_CYP4A22-AS1-001	F	3.01
ENST00000423402.1_PCBP1-AS1-007	F	3.01
ENST00000524287.1_1_KB-1410C5.3-001	F	3.006
ENST00000517482.1_1_RP11-383J24.1-001	A	3.001
ENST00000440490.1_1_ADIRF-AS1-003	F	3
ENST00000332440.3_1_LINC00313-001	A	2.989
ENST00000576250.5_1_MMP25-AS1-001	A	2.978
ENST00000584276.1_1_RP11-6N17.3-001	F	2.959
ENST00000421619.1_1_RP11-114B7.6-001	A	2.956
ENST00000628823.2_1_LINC00969-067	F	2.953
ENST00000517790.1_1_PVT1-007	A	2.939
ENST00000599127.1_1_AC006262.4-001	F	2.935
ENST00000552220.1_1_RP11-434H14.1-002	F	2.918
ENST00000513211.1_1_RP11-734I18.1-001	F	2.916
ENST00000435597.1_1_RP11-1114A5.4-001	F	2.906
ENST00000606343.1_1_RP11-284F21.9-001	F	2.893
ENST00000537367.5_1_RP11-669N7.2-006	A	2.879
ENST00000485162.5_1_MYLK-AS1-003	A	2.876
ENST00000605499.1_1_RP11-324I22.4-001	A	2.865
ENST00000507681.1_1_CTC-573N18.1-001	F	2.855
ENST00000603199.1_1_RP11-355B11.2-002	A	2.855
ENST00000493825.1_1_PAQR9-AS1-004	F	2.85
ENST00000552367.1_1_RP11-290L1.3-001	F	2.845
ENST00000593888.4_1_AC011551.3-001	F	2.835
ENST00000529883.1_1_RP11-152H18.3-001	F	2.833
ENST00000413755.5_1_SNHG17-008	A	2.822
ENST00000444663.5_1_SMIM2-AS1-001	F	2.818
ENST00000554194.1_1_CTD-2555K7.2-003	F	2.818
ENST00000568697.1_1_CTD-2600O9.1-003	F	2.813
ENST00000570266.2_1_RP11-196G11.2-001	F	2.809
ENST00000567456.1_1_CTD-2036P10.3-002	A	2.807
ENST00000623212.1_1_RP11-173D3.4-001	F	2.801
ENST00000527100.1_1_RP11-716H6.1-001	F	2.801
ENST00000478468.1_1_RP11-521D12.1-001	A	2.798
ENST00000431759.5_1_SLC2A1-AS1-002	A	2.797
ENST00000511497.5_1_RP11-420A23.1-001	A	2.793
ENST00000461011.5_1_RP11-706O15.1-003	F	2.792
ENST00000533405.1_1_RP11-297N6.4-001	A	2.788
ENST00000446884.1_1_LINC01186-001	A	2.781
ENST00000518821.1_1_ZNF436-AS1-004	F	2.769
ENST00000423121.1_1_RP11-466F5.8-001	F	2.757
ENST00000635000.1_1_RP11-297D21.4-004	A	2.756
ENST00000607945.1_1_RP11-38M8.1-001	A	2.742
ENST00000436200.2_1_CCDC18-AS1-012	F	2.74
ENST00000623091.1_1_HEIH-001	A	2.739
ENST00000518902.1_1_LINC01484-003	F	2.737
ENST00000531126.5_1_SNHG12-001	A	2.725
ENST00000557226.1_1_RP11-638I2.8-001	F	2.724
ENST00000416395.1_PCBP1-AS1-003	A	2.723
ENST00000444501.1_1_AC097724.3-003	F	2.714
ENST00000600469.5_1_CTD-2561J22.5-006	A	2.7
ENST00000458698.2_PCBP1-AS1-026	F	2.682
ENST00000412871.1_1_RP11-354K1.1-001	A	2.671
ENST00000605833.1_1_VIM-AS1-002	F	2.671
ENST00000555325.1_1_CTD-2313J17.1-001	F	2.652
ENST00000439360.5_1_RP4-756H11.3-001	F	2.646
ENST00000613697.1_1_RP11-378J18.9-004	F	2.637
ENST00000416572.1_1_LINC00174-002	A	2.627
ENST00000511893.1_1_AC007036.5-001	F	2.622
ENST00000575139.1_1_ZNF213-AS1-006	A	2.619
ENST00000416209.2_1_PRKAR2A-AS1-001	A	2.612
ENST00000563777.1_1_FBXL19-AS1-001	A	2.607
ENST00000624936.2_1_RP11-1228E12.2-001	F	2.602
ENST00000586248.5_1_LINC00662-005	A	2.6
ENST00000425884.5_1_RP11-418J17.1-003	A	2.599
ENST00000515416.6_1_RP11-81H3.2-001	F	2.587
ENST00000313495.6_1_LINC00670-001	A	2.577
ENST00000366167.2_1_AC073343.13-001	A	2.577
ENST00000623430.1_1_EML2-AS1-001	A	2.572
ENST00000453910.5_1_MIR99AHG-009	A	2.569
ENST00000491962.1_1_RP11-34P13.13-002	F	2.567
ENST00000511322.1_1_RP11-1079K10.2-001	F	2.566
ENST00000620399.1_1_RP11-378J18.9-002	F	2.564
ENST00000573355.1_1_DLGAP1-AS1-005	A	2.558
ENST00000456721.2_1_LAMA5-AS1-001	A	2.553
ENST00000603652.1_1_RP11-355B11.2-001	A	2.548
ENST00000533812.6_1_RP11-890B15.2-001	F	2.543
ENST00000450353.2_1_GS1-124K5.3-001	A	2.513
ENST00000570285.1_1_RP11-29G8.3-002	A	2.512
ENST00000416970.5_1_SNHG7-003	A	2.51
ENST00000503882.1_1_CTC-436P18.3-002	A	2.51
ENST00000568593.1_1_RP11-708J19.1-001	F	2.504
ENST00000531108.1_1_AP000442.1-002	F	2.504
ENST00000436551.1_1_AC104654.2-002	A	2.498
ENST00000411439.1_1_LINC01518-001	A	2.494
ENST00000452042.1_1_RP13-131K19.2-001	F	2.494
ENST00000412149.1_1_LL22NC03-2H8.4-001	F	2.49
ENST00000466616.5_1_ARMCX5-GPRASP2-006	A	2.489
ENST00000541002.7_1_RP11-282O18.3-005	F	2.485
ENST00000450155.5_1_LINC01160-002	F	2.479
ENST00000507641.5_1_C5ORF66-002	A	2.475
ENST00000581913.5_1_LRRC75A-AS1-029	A	2.475
ENST00000382215.3_1_C1RL-AS1-002	A	2.474
ENST00000507117.1_1_EPHA5-AS1-003	A	2.47
ENST00000561140.1_2_RP11-97O12.7-002	A	2.467
ENST00000592680.2_1_AC007773.2-001	F	2.465
ENST00000322353.3_1_GCC2-AS1-001	A	2.463
ENST00000589010.1_1_ERVK-28-001	F	2.455
ENST00000422250.1_1_RP11-75C23.1-001	A	2.452
ENST00000449602.1_1_AJ006998.2-001	F	2.448
ENST00000443196.1_1_UPK1A-AS1-001	F	2.438
ENST00000500698.1_1_RP11-540A21.2-001	F	2.428
ENST00000592670.5_1_RAMP2-AS1-001	A	2.428
ENST00000617712.1_1_RP11-353N4.6-006	A	2.421
ENST00000576871.1_1_RP11-166P13.3-002	A	2.415
ENST00000634344.1_1_AP006222.2-005	A	2.413
ENST00000442119.5_1_MAPKAPK5-AS1-003	A	2.413
ENST00000548104.1_1_RP11-44N21.1-001	A	2.403
ENST00000439547.5_1_AC108488.4-002	F	2.403
ENST00000490920.1_1_RP11-706O15.1-004	A	2.4
ENST00000622954.1_1_RP11-452L6.6-001	F	2.399
ENST00000546852.5_1_RP1-46F2.3-001	A	2.399
ENST00000419300.3_1_LINC00963-007	A	2.387
ENST00000414039.1_1_RP11-148B18.4-001	A	2.385
ENST00000584141.5_1_LRRC75A-AS1-031	A	2.381
ENST00000597683.1_1_CTD-2017D11.1-002	A	2.373
ENST00000449316.1_1_RP4-760C5.5-001	F	2.373
ENST00000412091.1_1_GS1-124K5.3-002	A	2.372
ENST00000571901.5_1_RP11-156P1.3-008	A	2.372
ENST00000562471.2_1_RP11-7K24.3-001	F	2.369
ENST00000445521.5_1_SVIL-AS1-010	A	2.366
ENST00000608574.1_2_RP5-1065J22.8-001	F	2.355
ENST00000518090.1_1_KB-1460A1.3-001	F	2.355
ENST00000610481.1_1_MALAT1-008	F	2.349
ENST00000431803.2_1_CDC42-IT1-001	F	2.343
ENST00000424948.1_1_RP1-92O14.3-001	F	2.34
ENST00000444184.5_1_LINC00963-002	A	2.334
ENST00000583934.1_1_RP11-138I1.4-001	F	2.334
ENST00000623486.1_1_RP11-368N21.5-001	A	2.333
ENST00000558607.1_1_CTD-2184D3.5-001	A	2.329
ENST00000512438.5_1_STX18-AS1-002	A	2.327
ENST00000452844.5_1_LINC00969-042	A	2.326
ENST00000473572.2_1_AC002116.8-001	A	2.325
ENST00000506972.1_1_RP11-499E18.1-005	A	2.324
ENST00000414120.1_1_LINC00887-001	A	2.318
ENST00000470714.5_1_STAG3L5P-PVRIG2P-PILRB-003	A	2.316
ENST00000463408.1_1_MYLK-AS1-002	A	2.311
ENST00000466343.2_1_RP4-791M13.3-001	F	2.304
ENST00000544657.1_1_RP11-273B20.1-002	F	2.3
ENST00000602324.1_1_SPACA6P-AS-001	F	2.296
ENST00000367638.1_1_C1ORF220-002	F	2.288
ENST00000608369.1_1_LINC00963-013	A	2.287
ENST00000635660.1_1_RP11-121P12.1-001	F	2.28
ENST00000526674.1_1_MIR100HG-009	F	2.28
ENST00000575838.1_1_CTD-2033A16.3-001	F	2.278
ENST00000596203.1_1_LINC00664-004	F	2.269
ENST00000608272.1_1_LINC00963-011	A	2.261
ENST00000500276.6_1_RASSF8-AS1-002	A	2.255
ENST00000443993.1_1_RP11-492E3.2-001	A	2.255
ENST00000623798.1_1_RP11-81A22.4-001	A	2.249
ENST00000359838.3_1_LUADT1-001	F	2.246
ENST00000507296.1_1_RP11-364P22.2-001	A	2.243
ENST00000450589.5_1_GAS5-001	A	2.242
ENST00000628546.1_1_RP13-349O20.2-002	A	2.242
ENST00000622296.1_1_RP11-92F20.1-001	F	2.242
ENST00000418273.2_1_ADIRF-AS1-002	A	2.241
ENST00000427188.1_1_LINC00313-006	A	2.238
ENST00000622796.1_1_AC124789.1-003	A	2.235
ENST00000458492.1_1_AC005224.2-001	F	2.233
ENST00000432711.1_1_AC064834.3-001	F	2.231
ENST00000623987.1_1_RP11-123O10.1-001	F	2.223
ENST00000413452.1_1_DGUOK-AS1-003	A	2.209
ENST00000637996.1_1_RP11-95M15.3-001	F	2.208
ENST00000505709.1_1_RP11-499E18.1-002	A	2.206
ENST00000613481.1_1_AC124789.1-006	A	2.204
ENST00000583377.1_1_RP11-848P1.5-001	F	2.197
ENST00000603160.5_1_RP11-324I22.4-002	F	2.193
ENST00000553603.1_1_RP11-463J10.3-001	F	2.185
ENST00000419931.1_1_KCNK15-AS1-004	A	2.184
ENST00000534477.5_1_LINC00958-003	A	2.184
ENST00000546793.1_1_RP11-983P16.4-002	A	2.175
ENST00000511331.5_1_CTC-338M12.4-004	A	2.175
ENST00000523626.6_1_KCTD21-AS1-003	A	2.173
ENST00000623204.1_1_RP11-278J6.4-001	F	2.172
ENST00000522715.1_1_KB-1732A1.1-002	A	2.17
ENST00000416061.1_1_AF196970.3-001	F	2.169
ENST00000588275.2_1_CTC-548K16.1-001	A	2.164
ENST00000622604.4_1_LINC01272-201	F	2.163
ENST00000584428.1_1_RP5-890E16.2-001	A	2.16
ENST00000602414.5_1_SNHG8-001	A	2.159
ENST00000366187.2_1_AC007246.3-011	A	2.159
ENST00000623112.1_1_AC074183.3-001	A	2.157
ENST00000433442.1_1_RP11-162J8.3-001	F	2.157
ENST00000596028.1_PCBP1-AS1-054	F	2.156
ENST00000508309.1_1_LINC00847-004	A	2.156
ENST00000608430.1_1_RP11-190A12.8-001	F	2.154
ENST00000560477.1_1_RP11-429B14.3-001	A	2.152
ENST00000613688.1_1_DARS-AS1-025	A	2.142
ENST00000538062.1_1_RP11-273B20.1-001	F	2.141
ENST00000606644.1_RP11-312O7.2-002	A	2.139
ENST00000517670.1_1_RP11-363E6.3-002	F	2.138
ENST00000573371.1_1_RP11-810M2.2-001	F	2.137
ENST00000420695.1_1_BX470102.3-008	A	2.126
ENST00000442823.2_1_EPB41L4A-AS1-003	A	2.123
ENST00000573042.1_1_LINC01569-001	A	2.12
ENST00000295549.8_1_LINC01116-001	A	2.12
ENST00000334146.7_1_MIR22HG-001	A	2.118
ENST00000590479.5_1_MAPKAPK5-AS1-005	A	2.112
ENST00000558027.1_1_RP11-15E18.1-001	F	2.111
ENST00000537869.5_1_SNHG1-004	A	2.11
ENST00000427901.1_1_RP11-63P12.7-001	F	2.108
ENST00000569859.1_1_RP11-67H24.2-001	F	2.099
ENST00000609209.1_1_RP11-38M8.1-003	A	2.096
ENST00000560268.2_1_RP11-3D4.2-001	F	2.094
ENST00000524348.1_1_RP11-44N11.1-002	F	2.094
ENST00000420168.1_1_SLC16A1-AS1-004	A	2.091
ENST00000622671.1_1_RP11-707G18.1-001	A	2.087
ENST00000441630.1_1_AC008074.3-001	F	2.086
ENST00000484836.1_1_LRRC75A-AS1-016	A	2.085
ENST00000603028.5_1_RP11-355B11.2-004	F	2.084
ENST00000453832.2_1_MIR4500HG-003	A	2.084
ENST00000425156.5_1_ENTPD3-AS1-001	F	2.077
ENST00000449405.1_1_AC113607.2-002	F	2.072
ENST00000541578.5_1_SNHG1-021	A	2.062
ENST00000609644.5_1_AC006547.13-009	F	2.058
ENST00000412224.6_1_KTN1-AS1-001	A	2.057
ENST00000597785.1_1_RAB11B-AS1-002	A	2.056
ENST00000543217.6_1_RP11-282O18.3-002	F	2.056
ENST00000569786.5_1_SNAI3-AS1-004	A	2.051
ENST00000481898.5_1_LRRC75A-AS1-002	A	2.049
ENST00000556895.5_1_LINC01578-004	A	2.047
ENST00000427524.1_1_RP1-117O3.2-001	A	2.047
ENST00000489011.1_1_RP11-206M11.7-001	F	2.044
ENST00000592030.1_1_RP11-120M18.2-002	A	2.042
ENST00000569809.2_1_AC009133.12-001	F	2.033
ENST00000566140.5_1_WFDC21P-001	A	2.032
ENST00000452431.1_PCBP1-AS1-029	F	2.032
ENST00000580902.5_1_AC005154.6-018	A	2.026
ENST00000506606.1_1_UBA6-AS1-001	A	2.021
ENST00000504573.1_1_CTB-129O4.1-001	A	2.02
ENST00000415342.1_1_AC092431.3-001	F	2.018
ENST00000603514.1_1_CTD-2078B5.2-002	A	2.018
ENST00000619314.1_1_GABPB1-AS1-009	A	2.014
ENST00000468603.6_1_CDKN2B-AS1-017	A	2.002
ENST00000510005.5_1_LINC01060-004	A	2.002
ENST00000442860.5_1_CCDC18-AS1-020	F	2.001
ENST00000398043.2_1_APTR-003	A	2
ENST00000620617.1_1_RP11-61K9.3-001	A	1.995
ENST00000543515.6_1_RP11-392P7.6-004	A	1.995
ENST00000476886.5_1_CLRN1-AS1-001	F	1.993
ENST00000517910.1_1_KB-1732A1.1-001	A	1.992
ENST00000636386.1_1_RP11-63G10.4-002	F	1.988
ENST00000548978.2_1_LBX2-AS1-001	A	1.986
ENST00000426282.6_1_NUP50-AS1-001	A	1.985
ENST00000577848.1_1_RP11-874J12.4-001	A	1.985
ENST00000590346.5_1_WFDC21P-002	A	1.984
ENST00000621440.1_1_RP11-378J18.9-006	F	1.98
ENST00000457084.1_1_RP11-206L10.9-019	A	1.977
ENST00000568739.5_1_AC137934.1-001	A	1.969
ENST00000630798.1_1_DPYD-AS1-002	F	1.969
ENST00000398777.3_1_RP11-16N2.1-002	F	1.969
ENST00000609697.1_1_RP11-286H15.1-001	F	1.969
ENST00000605357.5_1_CTA-293F17.1-001	A	1.963
ENST00000613438.1_1_CTD-2012K14.8-002	F	1.96
ENST00000435301.2_1_RP11-112L6.3-001	A	1.958
ENST00000466557.6_1_RP11-34P13.13-001	F	1.954
ENST00000566537.1_1_AC009133.15-001	F	1.954
ENST00000508163.1_1_RP11-529H2.2-001	A	1.954
ENST00000613908.1_1_RP11-77H9.2-002	A	1.953
ENST00000490324.2_1_RP11-49I4.3-001	F	1.953
ENST00000499326.1_1_GABPB1-AS1-002	A	1.944
ENST00000447832.1_1_LEMD1-AS1-001	F	1.943
ENST00000421004.3_1_SCAMP1-AS1-001	A	1.938
ENST00000551972.1_1_LINC00941-003	F	1.938
ENST00000577684.1_1_FLJ35934-001	F	1.938
ENST00000458394.1_1_PSMD5-AS1-005	A	1.93
ENST00000419814.1_1_RP11-131J3.1-001	A	1.925
ENST00000566583.5_1_SNHG20-007	A	1.92
ENST00000580458.5_1_SNHG15-008	A	1.919
ENST00000601921.1_1_AC083884.8-003	F	1.917
ENST00000412446.5_1_LINC00476-004	F	1.916
ENST00000621103.4_1_AC034220.3-001	A	1.916
ENST00000602812.5_1_FTX-009	A	1.916
ENST00000440397.1_2_RP11-95M15.1-001	F	1.914
ENST00000616116.1_1_AC009120.11-001	F	1.913
ENST00000422374.1_1_RP11-90C4.1-003	F	1.911
ENST00000608253.1_1_LAMTOR5-AS1-014	F	1.91
ENST00000608610.5_1_AC006547.13-008	F	1.909
ENST00000499732.2_1_NEAT1-002	F	1.907
ENST00000519755.1_1_CTC-308K20.2-001	F	1.907
ENST00000432502.1_1_NUP50-AS1-002	A	1.905
ENST00000450989.5_1_LINC00894-006	F	1.899
ENST00000540198.1_1_RP11-392P7.6-001	A	1.899
ENST00000518865.5_1_HAS2-AS1-002	A	1.896
ENST00000452284.1_1_THAP7-AS1-002	A	1.894
ENST00000570080.1_1_CTD-2270L9.4-001	A	1.892
ENST00000558323.1_1_EIF3J-AS1-005	F	1.891
ENST00000440778.5_1_CCDC18-AS1-023	F	1.887
ENST00000555520.1_1_LINC01578-007	F	1.886
ENST00000575741.1_1_RP11-235E17.6-001	F	1.884
ENST00000426699.1_1_AC010084.1-001	F	1.882
ENST00000443063.1_1_AL022476.2-001	F	1.88
ENST00000538416.1_1_RP11-656E20.5-001	F	1.877
ENST00000445707.3_1_LINC00969-001	F	1.875
ENST00000632058.1_1_RP11-165E7.1-002	F	1.874
ENST00000617990.4_1_AC124789.1-001	A	1.873
ENST00000424415.1_1_RP11-706O15.5-001	F	1.868
ENST00000449005.5_1_LINC01128-004	A	1.866
ENST00000440719.1_LINC00623-015	A	1.865
ENST00000408966.4_1_EXOC3-AS1-201	A	1.86
ENST00000442383.1_1_OSER1-AS1-001	A	1.86
ENST00000450998.5_1_RP11-154D6.1-004	F	1.86
ENST00000499587.2_1_RP13-578N3.3-001	F	1.86
ENST00000423846.5_1_LINC00152-002	A	1.86
ENST00000550263.2_1_RP11-680A11.5-001	A	1.858
ENST00000445201.2_1_RP11-495P10.7-002	A	1.857
ENST00000451837.5_1_GUSBP11-006	F	1.855
ENST00000425645.1_1_AC107072.2-001	F	1.855
ENST00000414209.5_1_JPX-001	A	1.853
ENST00000586377.2_SPPL2B-003	A	1.843
ENST00000381800.3_1_LOH12CR2-001	A	1.837
ENST00000508590.1_1_EPB41L4A-AS1-004	A	1.835
ENST00000450706.1_1_HIPK1-AS1-001	F	1.834
ENST00000493908.1_1_ATP1A1-AS1-003	A	1.833
ENST00000518993.1_1_RP11-25K19.1-001	A	1.832
ENST00000531719.5_1_LRP4-AS1-002	A	1.832
ENST00000434309.1_1_KCCAT211-002	F	1.83
ENST00000502812.2_1_CTC-338M12.6-003	F	1.829
ENST00000611274.1_1_CTD-3035K23.7-001	A	1.829
ENST00000424684.2_1_RP11-403I13.7-002	A	1.826
ENST00000484698.5_1_LINC00882-001	A	1.824
ENST00000636708.1_1_CTD-2192D1.2-001	A	1.823
ENST00000579368.1_1_GACAT2-001	A	1.821
ENST00000468859.1_1_RP11-379B18.5-001	F	1.816
ENST00000607122.1_1_RP11-1017G21.6-001	F	1.814
ENST00000462300.1_1_RP11-292E2.2-001	F	1.812
ENST00000499797.2_1_RP11-325N19.3-001	F	1.807
ENST00000447748.5_1_LINC01359-001	A	1.804
ENST00000559012.1_1_SRP14-AS1-003	A	1.801
ENST00000557409.1_1_RP11-363J20.1-002	F	1.794
ENST00000565965.1_1_RP11-356C4.5-001	F	1.792
ENST00000314957.3_1_CTD-2201E18.3-001	A	1.787
ENST00000500986.5_1_SOCS2-AS1-002	F	1.786
ENST00000580082.1_1_LINC00667-006	A	1.778
ENST00000438107.1_1_RP11-706O15.3-002	A	1.767
ENST00000527440.1_1_RP11-802F5.1-001	A	1.763
ENST00000446167.1_1_RP11-7O11.3-001	A	1.762
ENST00000607414.1_1_RP11-1017G21.5-001	F	1.761
ENST00000563632.1_1_RP11-757F18.5-001	F	1.753
ENST00000592569.1_1_RP11-806H10.4-001	A	1.752
ENST00000454968.5_1_LINC00963-001	A	1.751
ENST00000580576.5_1_CDKN2B-AS1-006	A	1.75
ENST00000460130.5_1_TCL6-002	A	1.748
ENST00000520447.1_1_THUMPD3-AS1-017	A	1.747
ENST00000441283.1_1_LINC00313-007	A	1.746
ENST00000592009.1_1_TBX2-AS1-001	F	1.746
ENST00000607782.1_1_ARF4-AS1-002	F	1.744
ENST00000512916.2_1_HOXC13-AS-001	F	1.742
ENST00000412068.1_RP11-439L8.4-001	F	1.741
ENST00000469931.2_1_RP1-178F15.4-001	A	1.738
ENST00000619338.1_1_RP11-230F18.6-001	F	1.733
ENST00000457510.2_1_AC002467.7-003	A	1.732
ENST00000546956.1_1_CTD-2368P22.1-004	F	1.728
ENST00000635439.1_1_RP1-221C16.8-001	F	1.727
ENST00000429139.1_1_MIR181A2HG-001	A	1.726
ENST00000618221.4_1_CTD-2313F11.1-014	F	1.725
ENST00000425124.1_RP11-782C8.3-001	F	1.724
ENST00000536397.1_1_DENND5B-AS1-002	F	1.719
ENST00000552324.1_1_RP11-320P7.2-001	A	1.716
ENST00000584125.1_1_RP11-227G15.9-001	F	1.713
ENST00000504520.6_1_THAP9-AS1-001	A	1.712
ENST00000424684.1_RP11-403I13.7-002	A	1.712
ENST00000441971.5_1_AC002456.2-001	F	1.711
ENST00000602760.1_1_RP11-141B14.1-001	A	1.711
ENST00000438597.1_1_KCNH1-IT1-001	F	1.71
ENST00000602957.1_1_RP6-91H8.3-001	A	1.71
ENST00000439014.1_1_RP11-65J3.2-001	F	1.701
ENST00000605437.1_1_RP11-355B11.2-005	F	1.7
ENST00000509449.1_1_RP11-360F5.1-001	F	1.699
ENST00000562691.2_1_RP11-174G6.5-001	A	1.697
ENST00000520944.5_1_SNHG6-003	A	1.697
ENST00000447623.2_1_MIR92B-003	F	1.697
ENST00000507802.5_1_LINC01094-007	F	1.697
ENST00000578572.1_1_AC005154.6-023	F	1.695
ENST00000531869.1_1_RP11-727A23.7-001	F	1.693
ENST00000442423.1_RP6-206I17.3-001	F	1.692
ENST00000558342.1_1_RP11-752G15.8-001	F	1.691
ENST00000606070.1_1_RP1-191J18.66-001	A	1.69
ENST00000425425.1_1_LINC00969-043	A	1.689
ENST00000546134.5_1_RASSF8-AS1-007	A	1.688
ENST00000430801.5_1_APTR-002	A	1.688
ENST00000527683.1_1_LINC01001-002	F	1.686
ENST00000421505.1_1_RASAL2-AS1-001	A	1.685
ENST00000591959.2_SPPL2B-007	A	1.685
ENST00000443946.1_1_AC016747.3-002	A	1.685
ENST00000434872.1_1_RP11-452F19.3-011	A	1.684
ENST00000451786.5_1_LINC-PINT-001	A	1.679
ENST00000453213.1_1_LINC00963-004	A	1.679
ENST00000421252.2_1_CTC-431G16.2-001	F	1.677
ENST00000568363.5_1_SNHG20-003	F	1.675
ENST00000539278.1_1_CTD-3193O13.12-001	F	1.674
ENST00000416650.5_1_APTR-004	A	1.672
ENST00000635687.1_1_MIR34A-005	F	1.672
ENST00000607659.1_1_RP11-195B17.1-001	F	1.663
ENST00000579700.1_1_DTX2P1-UPK3BP1-PMS2P11-002	A	1.661
ENST00000591087.1_1_EML2-AS1-002	A	1.661
ENST00000528075.1_1_RP11-21L23.3-001	F	1.661
ENST00000620143.1_1_RP11-93B14.10-001	A	1.659
ENST00000465477.5_1_RP11-379F4.4-004	A	1.654
ENST00000435452.6_1_POT1-AS1-001	A	1.653
ENST00000548731.1_1_RP11-603J24.14-001	F	1.649
ENST00000591384.5_1_CTD-2357A8.3-001	A	1.648
ENST00000632192.1_1_RP11-411A19.5-001	F	1.648
ENST00000509399.1_1_RP11-297P16.4-001	A	1.646
ENST00000447767.1_1_APCDD1L-AS1-002	A	1.644
ENST00000529314.1_1_RP11-539G18.3-006	A	1.642
ENST00000502209.2_1_RP11-308B16.2-001	A	1.64
ENST00000602703.1_1_RP11-2B6.3-001	F	1.64
ENST00000442040.1_PCBP1-AS1-014	A	1.639
ENST00000501122.2_1_NEAT1-001	F	1.637
ENST00000517838.5_1_PVT1-015	F	1.636
ENST00000499986.8_1_AC138035.2-001	F	1.635
ENST00000588150.5_1_LINC00662-008	F	1.631
ENST00000448718.5_1_GAS5-003	A	1.628
ENST00000557147.1_1_LINC01578-008	A	1.626
ENST00000573220.1_1_RP11-95P2.3-001	F	1.626
ENST00000457958.6_1_LINC00511-009	F	1.626
ENST00000507999.5_1_NOP14-AS1-006	A	1.624
ENST00000416193.5_1_SLC16A1-AS1-002	A	1.623
ENST00000457025.5_1_CCDC18-AS1-022	F	1.622
ENST00000604749.1_1_CTC-523E23.11-002	A	1.622
ENST00000423918.5_1_LINC00963-003	A	1.62
ENST00000456633.1_1_ASH1L-AS1-002	A	1.62
ENST00000564629.1_1_RP11-452L6.5-001	A	1.619
ENST00000616866.1_1_CTC-435M10.12-001	F	1.619
ENST00000456100.5_1_AL163953.3-001	F	1.615
ENST00000567544.1_1_RP11-368I7.4-001	A	1.614
ENST00000617004.1_1_LL21NC02-21A1.1-001	F	1.614
ENST00000614138.1_1_CTC-471J1.11-001	A	1.611
ENST00000582787.1_1_RP11-6N17.4-001	A	1.608
ENST00000514696.1_1_CTD-2269F5.1-003	A	1.606
ENST00000631288.2_1_LINC00969-129	A	1.605
ENST00000574411.5_1_DLGAP1-AS1-004	A	1.602
ENST00000509252.1_1_TRIM52-AS1-003	F	1.601
ENST00000520619.1_1_SNHG6-004	A	1.599
ENST00000624718.2_1_CH17-335B8.4-002	A	1.598
ENST00000575601.5_1_RP11-333E1.1-002	F	1.597
ENST00000605970.1_RP11-144G6.12-002	A	1.592
ENST00000624833.1_1_CTC-351M12.1-001	A	1.59
ENST00000562493.1_1_CTC-459F4.1-001	F	1.59
ENST00000612013.1_1_AC142472.6-001	A	1.585
ENST00000570945.1_1_MIR193BHG-001	A	1.585
ENST00000594119.1_1_ZNF528-AS1-005	A	1.584
ENST00000629102.1_1_RP4-657D16.3-004	F	1.584
ENST00000444563.5_1_RP11-342M1.3-001	A	1.579
ENST00000606743.1_1_XXBAC-BPG181B23.7-001	A	1.579
ENST00000609111.1_1_ADIRF-AS1-001	A	1.579
ENST00000420364.1_1_LINC00189-001	F	1.579
ENST00000448373.6_1_ZNF529-AS1-001	A	1.578
ENST00000602280.5_1_MIR99AHG-018	A	1.578
ENST00000561039.1_1_RP11-111A22.1-002	F	1.576
ENST00000432267.2_1_STARD7-AS1-002	A	1.573
ENST00000382375.8_1_C21ORF62-AS1-001	F	1.573
ENST00000505151.5_1_CTC-338M12.4-001	F	1.571
ENST00000571689.1_1_RP11-333E1.1-001	A	1.568
ENST00000609350.1_1_RP11-395A13.2-001	A	1.568
ENST00000577847.1_1_RP11-258F1.1-002	A	1.568
ENST00000587245.2_1_PRMT5-AS1-005	F	1.568
ENST00000596026.1_AC159540.1-013	F	1.564
ENST00000635675.1_1_LINC00339-005	A	1.561
ENST00000601296.2_1_RP4-591C20.9-001	F	1.557
ENST00000510523.1_1_RP11-10K16.1-002	F	1.557
ENST00000622381.4_1_RP11-379B18.5-016	F	1.556
ENST00000623838.1_1_CTA-363E6.3-001	F	1.555
ENST00000607654.1_1_AC009502.4-004	F	1.552
ENST00000620465.4_1_MALAT1-011	F	1.55
ENST00000450652.1_1_AC002472.11-001	F	1.55
ENST00000615852.1_1_RP11-390P24.1-001	F	1.549
ENST00000624087.1_1_RP13-554M15.7-001	F	1.549
ENST00000625353.1_1_RP13-143G15.4-014	A	1.549
ENST00000433084.1_RP11-403I13.8-001	A	1.548
ENST00000610119.1_1_RP11-326G21.1-001	F	1.547
ENST00000563747.1_1_RP11-400N9.1-001	F	1.546
ENST00000445260.2_1_RP11-343N15.2-001	A	1.546
ENST00000307533.10_1_AC093323.3-001	A	1.545
ENST00000567343.1_1_RP11-33B1.4-001	F	1.543
ENST00000599756.1_1_CTD-2325M2.1-001	F	1.54
ENST00000426533.2_RP6-206I17.2-003	F	1.538
ENST00000498905.2_1_SBF2-AS1-001	A	1.537
ENST00000605513.1_1_RP11-10C24.1-001	F	1.537
ENST00000529656.1_1_RSF1-IT2-001	F	1.535
ENST00000450535.5_1_ZFAS1-007	A	1.534
ENST00000496640.2_1_SUCLG2-AS1-003	A	1.533
ENST00000562992.1_1_AC026150.8-001	F	1.531
ENST00000425104.1_1_RP5-827C21.2-001	A	1.528
ENST00000506340.1_1_CTC-338M12.4-003	A	1.526
ENST00000602872.1_1_CTC-487M23.5-001	F	1.525
ENST00000450930.1_1_RP1-151F17.1-002	A	1.524
ENST00000558736.1_1_RP11-654A16.1-001	A	1.522
ENST00000453159.5_1_CBR3-AS1-001	F	1.521
ENST00000572385.5_1_ALOX12-AS1-010	A	1.519
ENST00000607844.1_1_RP11-269M20.3-001	F	1.519
ENST00000600795.1_1_KCTD21-AS1-201	F	1.517
ENST00000503602.6_1_RP11-359B12.2-004	A	1.517
ENST00000579468.1_1_AC010761.10-001	F	1.516
ENST00000443448.5_1_RP11-15I11.3-001	F	1.513
ENST00000319426.3_LINC00842-201	A	1.512
ENST00000427196.1_1_HCG25-002	F	1.512
ENST00000423122.1_1_LINC01503-002	F	1.509
ENST00000591116.5_1_LINC01535-003	F	1.507
ENST00000560359.1_1_GABPB1-AS1-005	A	1.505
ENST00000610262.1_1_RP11-301O19.1-001	A	1.505
ENST00000519630.1_1_KB-1980E6.3-002	F	1.505
ENST00000433761.1_1_RP1-40E16.2-001	F	1.505
ENST00000601431.1_PCBP1-AS1-044	A	1.503
ENST00000520885.1_1_RP11-809O17.1-001	F	1.5
ENST00000420210.5_1_LINC00426-002	F	1.497
ENST00000417691.1_1_AC016747.3-004	A	1.493
ENST00000601420.1_1_CTD-2192J16.21-001	F	1.492
ENST00000619671.1_1_CTC-543D15.8-001	F	1.489
ENST00000605862.4_1_RP11-274B21.14-001	A	1.488
ENST00000584676.1_1_RP11-55L4.2-001	F	1.484
ENST00000528689.5_1_RGS5-009	A	1.483
ENST00000616315.1_1_NEAT1-004	F	1.481
ENST00000572864.5_1_RP11-156P1.3-005	A	1.481
ENST00000538077.2_1_LINC00346-001	A	1.48
ENST00000529811.5_1_RP11-727A23.5-003	A	1.48
ENST00000523884.1_1_RP11-875O11.1-002	F	1.48
ENST00000599771.2_RP4-669L17.10-005	F	1.477
ENST00000450205.1_1_LINC00322-001	A	1.477
ENST00000584391.5_1_RP11-580I16.2-001	A	1.477
ENST00000575792.1_1_MIR193BHG-002	A	1.477
ENST00000600534.1_1_MZF1-AS1-001	F	1.475
ENST00000581155.5_1_RP11-867G23.8-007	F	1.475
ENST00000523860.5_1_RP11-758M4.4-002	A	1.474
ENST00000610317.4_1_PPP3CB-AS1-012	F	1.474
ENST00000512538.1_1_SLC7A11-AS1-005	F	1.472
ENST00000447565.1_1_RP1-102K2.6-001	F	1.472
ENST00000458331.1_1_XIAP-AS1-001	F	1.472
ENST00000510419.1_AC142293.3-001	F	1.472
ENST00000560378.1_1_RP11-30K9.4-001	A	1.472
ENST00000511329.1_1_CTC-366B18.2-001	A	1.47
ENST00000443219.5_1_RP4-655J12.4-002	F	1.47
ENST00000608669.1_1_LINC00963-014	A	1.469
ENST00000478167.1_1_LAMA5-AS1-004	A	1.466
ENST00000552576.2_1_RP11-644F5.11-001	A	1.464
ENST00000618947.1_1_TPT1-AS1-021	A	1.463
ENST00000434729.5_1_SNHG11-010	A	1.462
ENST00000413185.2_1_AC073283.4-004	F	1.459
ENST00000424094.6_1_GNAS-AS1-001	A	1.457
ENST00000421767.1_1_LINC00174-001	A	1.457
ENST00000545177.4_1_SERPINB9P1-001	F	1.456
ENST00000426528.5_1_LL0XNC01-237H1.2-001	F	1.453
ENST00000533653.5_1_GMDS-AS1-013	F	1.451
ENST00000565802.1_1_RP11-626G11.1-001	A	1.45
ENST00000565313.1_1_AC009120.6-003	F	1.449
ENST00000501695.3_1_RP11-373N22.3-001	F	1.445
ENST00000607933.1_AP000525.9-006	F	1.445
ENST00000562203.1_1_RP11-356C4.3-001	A	1.443
ENST00000419737.7_1_ASMTL-AS1-006	F	1.441
ENST00000419737.7_1_PAR_Y_ASMTL-AS1-006	F	1.441
ENST00000555032.1_1_RP11-1070N10.5-001	A	1.44
ENST00000558905.1_1_RP11-244F12.2-001	F	1.439
ENST00000580048.1_1_LINC00909-001	A	1.438
ENST00000443364.6_1_LINC01133-002	A	1.438
ENST00000535755.1_1_RP11-284H19.1-001	A	1.436
ENST00000568033.1_1_RP11-578F21.6-001	F	1.436
ENST00000557682.6_1_LINC01578-001	A	1.435
ENST00000360656.2_1_CH17-340M24.3-001	A	1.434
ENST00000544380.1_1_RP11-500M8.4-001	F	1.433
ENST00000581080.1_1_RARA-AS1-001	A	1.431
ENST00000529094.5_1_RP11-539G18.3-004	A	1.43
ENST00000606242.1_1_AC006273.5-002	A	1.428
ENST00000430494.1_1_AC007879.7-002	A	1.426
ENST00000428411.5_1_SLC16A1-AS1-003	A	1.423
ENST00000445430.5_1_LINC00969-038	A	1.421
ENST00000602953.1_1_RP11-1070N10.7-001	F	1.421
ENST00000436899.5_2_LINC00266-3-001	A	1.42
ENST00000634675.1_1_BISPR-002	A	1.418
ENST00000429588.1_1_AP000695.6-001	F	1.417
ENST00000617703.1_1_RP11-93B14.9-001	A	1.415
ENST00000518190.4_1_MIR2052HG-004	A	1.415
ENST00000430245.5_1_GAS5-027	A	1.414
ENST00000420315.1_1_RP11-255A11.2-001	F	1.413
ENST00000469903.5_1_RP11-706O15.1-007	F	1.412
ENST00000485898.1_1_RP11-18H7.1-003	A	1.412
ENST00000586231.1_1_LINC00910-003	A	1.41
ENST00000623905.1_1_CTD-2095E4.4-001	F	1.409
ENST00000442403.1_1_AC007064.24-001	F	1.409
ENST00000527945.2_1_LINC00958-007	A	1.408
ENST00000450804.3_1_LINC01537-001	F	1.408
ENST00000588634.1_1_CTC-510F12.2-001	F	1.407
ENST00000565600.1_1_AC009133.17-001	F	1.405
ENST00000582780.1_1_CTD-3157E16.1-001	F	1.404
ENST00000477702.1_1_LINC00173-004	F	1.404
ENST00000594653.1_1_RP11-15H20.7-002	A	1.402
ENST00000443490.5_1_MIRLET7BHG-007	A	1.402
ENST00000625348.2_1_CYP1B1-AS1-029	F	1.4
ENST00000423008.1_1_AC091729.9-001	A	1.399
ENST00000587933.1_1_RP11-845C23.2-001	F	1.399
ENST00000604982.1_1_RP11-10C24.3-001	F	1.398
ENST00000607322.1_1_RP11-498P14.5-002	A	1.398
ENST00000606966.1_1_AC006273.4-001	A	1.397
ENST00000493797.1_1_RP11-34P13.14-001	F	1.395
ENST00000579385.1_1_RP11-883A18.3-001	F	1.394
ENST00000605920.1_1_RP11-182L21.6-001	A	1.392
ENST00000506584.5_1_TMEM161B-AS1-012	A	1.392
ENST00000366312.2_1_MIR5689HG-002	F	1.391
ENST00000620266.1_1_RP11-147L13.11-001	F	1.39
ENST00000583493.1_1_CTD-2541J13.2-001	F	1.389
ENST00000413202.1_1_LINC00152-004	A	1.388
ENST00000584108.5_1_AC005154.6-015	F	1.386
ENST00000609401.5_1_LINC01278-003	A	1.386
ENST00000615324.1_1_AF064858.6-006	F	1.385
ENST00000553648.2_1_RP11-218E20.3-001	A	1.384
ENST00000549807.1_1_RP11-818F20.5-001	A	1.381
ENST00000607286.5_1_CTD-2228K2.7-003	A	1.378
ENST00000541775.5_1_C1RL-AS1-001	F	1.376
ENST00000565686.1_1_RP11-24M17.4-001	F	1.376
ENST00000569291.1_1_RP11-452L6.1-001	F	1.37
ENST00000418049.1_1_RP3-339A18.6-001	A	1.37
ENST00000608477.1_1_RP11-212P7.2-001	A	1.369
ENST00000598892.1_1_ZNF528-AS1-003	F	1.368
ENST00000467069.6_1_THUMPD3-AS1-012	A	1.368
ENST00000628328.2_1_LINC01012-002	A	1.366
ENST00000456917.1_1_MIR155HG-001	A	1.366
ENST00000602294.5_1_JPX-009	A	1.365
ENST00000360785.5_1_C20ORF203-201	F	1.363
ENST00000515186.1_1_RP11-689P11.3-001	F	1.358
ENST00000567919.1_1_RP11-731K22.1-001	A	1.358
ENST00000428791.1_1_RP11-269F19.2-002	F	1.357
ENST00000530079.5_1_PDXDC2P-002	A	1.355
ENST00000471090.5_1_RP11-706O15.1-006	F	1.354
ENST00000624471.1_1_RP11-752G15.10-001	F	1.353
ENST00000564612.2_1_RP4-545K15.5-001	F	1.352
ENST00000624141.1_1_MIR3911-001	F	1.35
ENST00000360083.3_1_AC079610.2-001	F	1.35
ENST00000585572.1_1_RP11-400F19.8-001	A	1.349
ENST00000574306.1_1_MIR22HG-002	A	1.348
ENST00000589987.5_1_WFDC21P-006	A	1.348
ENST00000526807.1_1_RP11-539G18.3-002	F	1.348
ENST00000427509.5_1_LINC01410-003	A	1.348
ENST00000455557.2_1_AC108676.1-001	A	1.346
ENST00000480639.5_1_ARHGEF26-AS1-002	F	1.346
ENST00000440038.2_RP4-669L17.10-003	F	1.344
ENST00000432473.1_1_LINC01315-003	A	1.344
ENST00000457356.8_1_MSC-AS1-003	A	1.344
ENST00000526906.1_1_RP11-351I24.1-001	A	1.344
ENST00000614771.1_1_NKILA-001	A	1.343
ENST00000483578.1_1_RP11-2C24.4-001	A	1.34
ENST00000608273.1_1_RP11-318E3.9-001	F	1.337
ENST00000425496.2_RP4-669L17.10-201	F	1.334
ENST00000580440.5_1_AC005154.6-004	A	1.333
ENST00000606994.1_1_CTD-2186M15.3-001	F	1.33
ENST00000521021.1_1_CTC-756D1.2-001	F	1.329
ENST00000589120.1_1_CTC-425F1.4-001	F	1.328
ENST00000607978.1_1_RP11-792A8.4-001	A	1.325
ENST00000589026.5_1_PSMD5-AS1-006	A	1.325
ENST00000415780.1_1_ZRANB2-AS2-006	A	1.321
ENST00000570493.2_1_RP11-314A20.5-001	F	1.321
ENST00000451894.6_1_AC025171.1-002	A	1.32
ENST00000581622.1_1_RP11-927P21.2-001	A	1.318
ENST00000514304.1_1_RP11-554D13.1-001	F	1.317
ENST00000620729.1_1_RP11-227G15.10-001	F	1.317
ENST00000626706.1_1_LINC00969-061	A	1.317
ENST00000611079.1_1_RP1-267D11.6-001	A	1.315
ENST00000399869.1_1_RP11-43F13.3-001	F	1.315
ENST00000411998.1_1_IL10RB-AS1-001	F	1.312
ENST00000313807.4_1_EIF3J-AS1-001	A	1.311
ENST00000592087.1_1_CTD-2630F21.1-001	A	1.309
ENST00000597407.1_1_RAB11B-AS1-003	A	1.309
ENST00000624194.1_1_RP11-158H5.2-001	F	1.309
ENST00000418945.1_1_RP11-98I9.4-001	A	1.306
ENST00000424989.1_1_LINC01137-001	A	1.306
ENST00000465946.1_1_RP11-875H7.2-001	A	1.306
ENST00000596946.1_1_CTB-133G6.2-001	A	1.305
ENST00000453426.1_1_PSMB8-AS1-001	F	1.303
ENST00000425473.1_1_LINC00266-1-002	A	1.3
ENST00000576461.1_1_RP11-81K2.1-001	F	1.298
ENST00000429781.1_1_LINC00476-003	A	1.297
ENST00000513868.6_1_PVT1-004	F	1.296
ENST00000453521.1_1_RP4-758J18.2-002	A	1.296
ENST00000510244.1_1_RP11-666A20.4-001	F	1.296
ENST00000529031.5_1_RP11-727A23.5-005	A	1.296
ENST00000453876.1_1_AC034220.3-004	F	1.296
ENST00000424612.1_1_AC017074.2-001	F	1.296
ENST00000529036.1_1_RP11-1167A19.2-001	F	1.294
ENST00000606319.1_1_CTD-2228K2.7-006	A	1.291
ENST00000520348.5_1_SNHG6-005	A	1.287
ENST00000504245.5_1_SRP14-AS1-001	A	1.286
ENST00000533528.1_1_RAB30-AS1-004	F	1.286
ENST00000375204.2_1_RP11-23J9.5-001	A	1.285
ENST00000425636.6_1_CERS6-AS1-001	F	1.285
ENST00000623902.1_1_RP11-624A21.1-001	A	1.284
ENST00000466734.5_1_DUBR-002	A	1.282
ENST00000584023.1_1_AC005154.6-008	F	1.281
ENST00000601814.1_RP4-669L17.10-007	A	1.28
ENST00000457998.2_1_AC034220.3-005	A	1.278
ENST00000609207.1_1_RP11-54O7.3-003	F	1.278
ENST00000622120.1_1_LINC00963-015	A	1.278
ENST00000511453.5_1_RP11-412P11.1-001	F	1.275
ENST00000527847.5_1_RP11-494M8.4-001	F	1.271
ENST00000587008.1_1_RP11-188C12.3-002	A	1.271
ENST00000630732.2_1_TEX41-063	F	1.271
ENST00000561669.1_1_AC009120.10-001	A	1.271
ENST00000624127.1_1_RP11-297C4.6-001	F	1.271
ENST00000435378.5_1_RP11-452F19.3-006	A	1.27
ENST00000454348.1_1_MIR92B-002	F	1.269
ENST00000616244.1_1_RP11-1000B6.7-001	F	1.268
ENST00000576810.1_1_RP11-462G12.1-001	A	1.265
ENST00000532946.1_1_AP006621.8-001	F	1.265
ENST00000497452.5_1_IL12A-AS1-001	F	1.265
ENST00000423367.1_1_AC015933.2-001	F	1.264
ENST00000522875.5_1_PVT1-019	F	1.263
ENST00000568070.1_1_FAM157C-014	A	1.263
ENST00000617135.1_1_RP11-136L23.2-001	F	1.263
ENST00000570230.1_1_FAM157C-004	F	1.261
ENST00000528337.1_1_WAC-AS1-002	A	1.261
ENST00000318291.4_1_RP11-218M22.1-002	A	1.26
ENST00000449242.1_1_AC012307.2-001	F	1.26
ENST00000442133.8_1_PPP3CB-AS1-001	F	1.259
ENST00000562894.1_1_CTD-2313J17.5-001	A	1.256
ENST00000525594.1_1_RP11-91P24.7-001	F	1.254
ENST00000551152.1_1_RP11-396F22.1-001	F	1.253
ENST00000546580.1_1_RP11-620J15.3-001	A	1.252
ENST00000558105.1_1_CRTC3-AS1-002	F	1.251
ENST00000436764.5_1_SNHG17-001	A	1.25
ENST00000615131.1_1_RP11-368I7.6-001	F	1.25
ENST00000578380.6_1_LRRC75A-AS1-021	A	1.249
ENST00000412759.1_RP11-439A17.7-001	A	1.248
ENST00000533935.5_1_PSMG3-AS1-004	A	1.248
ENST00000623037.1_1_RP11-63A1.4-001	F	1.247
ENST00000447883.2_RP11-277L2.3-001	A	1.247
ENST00000596135.1_1_CTC-490E21.10-001	F	1.247
ENST00000510604.1_1_PP7080-004	A	1.246
ENST00000451507.1_1_RP11-119B16.2-001	A	1.245
ENST00000472015.2_1_AC009403.2-004	F	1.244
ENST00000600726.5_1_MZF1-AS1-002	F	1.242
ENST00000503152.1_1_CTD-2201E18.3-003	A	1.241
ENST00000429630.1_1_AC093673.5-001	A	1.239
ENST00000418833.2_1_RP4-758J18.2-003	A	1.239
ENST00000626852.2_1_LINC00969-101	F	1.239
ENST00000456382.2_1_RP11-29H23.4-001	F	1.237
ENST00000558140.5_1_RORA-AS1-004	A	1.235
ENST00000618966.1_1_RP11-54H7.4-001	A	1.234
ENST00000453618.1_SEC22B-001	A	1.234
ENST00000573951.1_1_LINC00921-002	A	1.233
ENST00000589277.1_1_AC104532.3-002	F	1.23
ENST00000609742.2_1_RP11-479G22.8-001	F	1.228
ENST00000525484.5_1_TMEM9B-AS1-001	A	1.225
ENST00000450445.1_1_RP11-62F24.2-001	A	1.225
ENST00000614509.1_1_CTD-2313J17.6-001	A	1.225
ENST00000554032.1_1_RP6-65G23.3-002	A	1.224
ENST00000598378.2_1_DNAH17-AS1-004	A	1.223
ENST00000568560.1_1_RP11-403P17.3-001	F	1.222
ENST00000431840.2_RP11-144G6.12-001	A	1.219
ENST00000476425.2_1_LINC01301-005	A	1.219
ENST00000607950.1_1_RP11-15I20.1-001	F	1.219
ENST00000573447.1_1_ZNF213-AS1-002	A	1.218
ENST00000589201.1_1_LINC00654-003	F	1.216
ENST00000505295.1_1_CKMT2-AS1-005	A	1.214
ENST00000512498.1_1_RP11-159F24.6-001	A	1.212
ENST00000426161.5_1_FLVCR1-AS1-002	A	1.211
ENST00000422961.5_1_AC108488.4-004	A	1.208
ENST00000629058.1_1_ABALON-001	F	1.207
ENST00000605573.1_1_LPP-AS2-001	A	1.207
ENST00000500203.2_SEC22B-002	A	1.204
ENST00000461864.5_1_NCK1-AS1-001	A	1.203
ENST00000340510.8_1_LINC00265-001	A	1.201
ENST00000416406.1_1_RP3-508I15.14-001	F	1.201
ENST00000522373.1_1_RP11-398H6.1-001	A	1.197
ENST00000607448.5_1_LINC01001-003	F	1.195
ENST00000418001.1_1_AC104135.2-001	F	1.194
ENST00000499202.2_1_RP5-940J5.8-001	F	1.191
ENST00000510505.1_1_RP11-703G6.1-001	F	1.19
ENST00000595500.1_1_CTD-2616J11.10-001	F	1.19
ENST00000417970.2_1_COL4A2-AS1-001	F	1.189
ENST00000507736.1_1_TMEM161B-AS1-011	A	1.187
ENST00000416854.1_1_U52111.14-002	A	1.187
ENST00000527550.1_1_RP11-659G9.3-001	F	1.187
ENST00000623282.1_1_CTC-487M23.6-001	F	1.186
ENST00000565283.1_1_RP11-490M8.1-001	F	1.185
ENST00000446473.2_1_RP1-7G5.6-001	F	1.182
ENST00000625110.1_1_CTD-2561B21.8-001	F	1.18
ENST00000417578.5_1_SNHG17-006	A	1.179
ENST00000507644.2_1_RP11-11N5.1-001	F	1.179
ENST00000526730.1_1_RP11-7I15.4-001	A	1.178
ENST00000598541.1_1_CTD-2195B23.3-001	F	1.178
ENST00000464242.1_1_GATA2-AS1-002	A	1.177
ENST00000619086.1_1_RP11-467L13.7-001	A	1.176
ENST00000416022.1_1_LENG8-AS1-003	F	1.173
ENST00000610948.1_1_LINC00467-004	F	1.173
ENST00000526704.6_1_LINC01001-001	F	1.169
ENST00000618092.2_1_GLIDR-002	A	1.169
ENST00000512932.5_1_THAP9-AS1-012	A	1.167
ENST00000417554.1_RP11-495P10.2-002	A	1.165
ENST00000448892.1_1_LINC00884-001	A	1.165
ENST00000621689.1_1_LA16C-380H5.6-001	F	1.165
ENST00000569621.1_1_RP11-496D24.2-001	F	1.164
ENST00000521218.1_1_CTA-398F10.2-001	F	1.161
ENST00000594562.1_1_AC003005.2-002	F	1.161
ENST00000568500.1_1_RP11-146F11.1-002	F	1.16
ENST00000576749.5_1_MIR22HG-010	A	1.158
ENST00000593491.2_1_LIPE-AS1-005	A	1.158
ENST00000585487.5_1_TTN-AS1-002	A	1.156
ENST00000565451.5_1_RP11-523L20.2-001	F	1.153
ENST00000588043.3_1_FAM215A-001	A	1.152
ENST00000432384.1_RP6-206I17.2-006	A	1.151
ENST00000587434.1_1_RP11-323N12.5-001	F	1.149
ENST00000598846.1_1_RP1-283E3.8-001	A	1.148
ENST00000511627.1_1_RP1-117B12.4-001	A	1.147
ENST00000381108.3_1_RP11-706O15.3-001	F	1.146
ENST00000591373.2_1_DNAH17-AS1-003	A	1.145
ENST00000602306.1_1_RP11-793H13.11-001	F	1.143
ENST00000453804.1_1_RP11-288I21.1-001	F	1.143
ENST00000428008.5_1_ZFAS1-006	A	1.141
ENST00000412122.2_1_LINC00092-001	F	1.14
ENST00000510150.1_1_CTD-2532K18.2-001	F	1.14
ENST00000584721.1_1_RP11-227G15.8-001	F	1.14
ENST00000590491.1_1_CTC-265F19.2-001	A	1.14
ENST00000593588.1_1_AC004257.1-001	F	1.14
ENST00000624517.1_1_RP1-163M9.7-001	A	1.14
ENST00000472053.2_1_RP11-350J20.12-001	F	1.139
ENST00000555771.2_1_RP1-261D10.2-001	A	1.138
ENST00000625713.2_1_ARRDC3-AS1-001	F	1.138
ENST00000428263.1_1_TAB3-AS1-001	F	1.137
ENST00000574705.1_1_RP11-295D4.1-001	F	1.134
ENST00000584179.1_1_LINC00473-004	A	1.132
ENST00000547804.1_1_LINC00941-001	A	1.13
ENST00000526795.1_1_RAB30-AS1-003	A	1.13
ENST00000442456.4_1_AC007405.4-001	A	1.129
ENST00000621230.1_1_CTD-2270P14.5-001	F	1.127
ENST00000304425.3_1_MIR31HG-001	A	1.126
ENST00000559318.1_1_RP11-624L4.1-005	A	1.126
ENST00000556072.2_1_RP11-488C13.5-001	F	1.125
ENST00000623983.1_1_CH507-42P11.7-001	A	1.124
ENST00000535487.1_1_RP11-474D1.2-001	A	1.122
ENST00000607799.1_1_RP1-234P15.4-003	F	1.121
ENST00000356006.3_1_RP11-544M22.1-001	F	1.12
ENST00000612009.1_1_RP11-278C7.4-001	F	1.119
ENST00000634265.1_1_MIR193BHG-004	A	1.118
ENST00000411509.1_1_RP11-538D16.2-001	F	1.114
ENST00000451781.1_1_RP11-706O15.5-003	F	1.114
ENST00000566864.1_1_AC137934.1-006	A	1.113
ENST00000605834.1_1_RP11-326I11.3-001	A	1.112
ENST00000566699.1_1_JHDM1D-AS1-001	F	1.109
ENST00000608892.1_1_RP11-798M19.6-004	A	1.109
ENST00000523859.1_1_RP11-37B2.1-007	A	1.108
ENST00000561058.5_1_RP11-624L4.1-003	A	1.108
ENST00000606397.1_1_PLS3-AS1-002	A	1.106
ENST00000425412.1_1_RP11-295G20.2-002	A	1.106
ENST00000610159.1_1_RP11-83A24.2-002	F	1.102
ENST00000520962.1_1_RP3-388N13.3-001	F	1.101
ENST00000533146.5_1_RAD51-AS1-004	F	1.101
ENST00000563687.1_1_RP4-536B24.2-001	F	1.101
ENST00000413221.6_1_EPB41L4A-AS1-001	A	1.1
ENST00000458489.1_1_RP11-190J1.3-001	A	1.099
ENST00000428647.1_1_AC092669.3-001	A	1.098
ENST00000442636.1_1_ENO1-AS1-001	A	1.098
ENST00000627127.1_1_PCAT14-003	F	1.098
ENST00000609407.1_1_RP11-351D16.3-001	F	1.098
ENST00000443174.2_1_RP11-122M14.1-003	F	1.098
ENST00000479018.5_1_PTPRG-AS1-009	A	1.098
ENST00000553433.1_1_RP11-982M15.7-002	A	1.098
ENST00000600959.1_1_CTD-2527I21.7-001	F	1.098
ENST00000608135.1_1_RP11-778D9.12-002	F	1.098
ENST00000622412.1_1_PGM5P3-AS1-007	F	1.098
ENST00000625011.1_1_RP11-475D10.4-001	F	1.098
ENST00000573939.1_1_ALOX12-AS1-005	A	1.096
ENST00000419662.2_1_RALY-AS1-002	A	1.095
ENST00000560387.1_1_AC100830.3-001	F	1.094
ENST00000354527.2_1_RP11-57C13.3-001	A	1.089
ENST00000430068.1_2_AP000704.5-001	A	1.087
ENST00000568958.1_1_RP11-223I10.1-001	F	1.083
ENST00000623319.1_1_CTD-2095E4.3-001	F	1.081
ENST00000440862.1_RP6-206I17.1-005	A	1.079
ENST00000421331.1_1_NEXN-AS1-001	A	1.077
ENST00000412203.1_1_P3H2-AS1-001	F	1.077
ENST00000445483.1_1_RP5-1039K5.13-001	F	1.077
ENST00000627992.2_1_CYP1B1-AS1-015	A	1.076
ENST00000427778.1_2_LINC00963-023	F	1.076
ENST00000609682.1_1_ZBTB11-AS1-001	A	1.071
ENST00000502413.2_1_RP4-598P13.1-001	A	1.071
ENST00000428190.1_1_CSE1L-AS1-002	F	1.071
ENST00000481027.5_1_LRRC75A-AS1-003	A	1.07
ENST00000591866.2_1_AC004156.3-001	A	1.069
ENST00000421735.1_1_SEMA3B-AS1-001	F	1.068
ENST00000373137.2_1_RP11-268J15.5-001	F	1.067
ENST00000563280.1_1_FOXC2-AS1-001	A	1.065
ENST00000419627.1_1_TARID-001	F	1.065
ENST00000354425.4_1_RP5-1096D14.6-001	F	1.065
ENST00000446211.1_1_PARD3-AS1-001	F	1.065
ENST00000563565.1_1_RP11-24N18.1-001	F	1.064
ENST00000508202.1_1_AC007126.1-001	A	1.064
ENST00000428865.2_1_RP11-553A21.3-001	F	1.063
ENST00000477249.6_1_LRRC75A-AS1-015	A	1.063
ENST00000564805.1_1_RP11-265N6.1-001	F	1.062
ENST00000607013.1_1_RP11-345P4.10-001	F	1.062
ENST00000529014.5_1_ZBED5-AS1-002	A	1.061
ENST00000454935.1_1_OLMALINC-001	A	1.06
ENST00000499346.6_1_LINC01184-001	A	1.06
ENST00000619780.1_1_RP11-180M15.6-001	F	1.059
ENST00000553470.1_1_RP5-1021I20.1-002	A	1.057
ENST00000433673.1_1_AC068282.3-001	A	1.056
ENST00000498297.1_1_RP11-723O4.2-001	A	1.054
ENST00000624755.1_1_Z69720.3-001	F	1.054
ENST00000449307.3_1_GS1-124K5.11-001	F	1.052
ENST00000414554.6_1_NIFK-AS1-004	A	1.052
ENST00000629276.2_1_RP11-575L7.4-014	A	1.052
ENST00000607934.1_1_AC000068.9-001	F	1.05
ENST00000546784.2_1_RP11-454K7.1-001	A	1.05
ENST00000323813.3_1_TYMSOS-001	A	1.05
ENST00000534991.3_1_URB1-AS1-001	A	1.049
ENST00000448096.1_1_RP4-756H11.3-003	A	1.048
ENST00000507924.1_1_RP11-124N2.1-002	F	1.048
ENST00000547443.1_1_RP11-70F11.8-003	F	1.048
ENST00000560034.1_1_RP11-519G16.2-001	F	1.048
ENST00000587889.1_1_RP11-973H7.5-001	F	1.048
ENST00000623840.1_1_CTD-2545G14.4-001	F	1.048
ENST00000580225.1_1_AC004702.2-001	F	1.048
ENST00000429922.5_1_LENG8-AS1-001	A	1.047
ENST00000631093.1_1_EBLN3-005	A	1.047
ENST00000454228.1_1_ARMCX3-AS1-001	F	1.044
ENST00000605984.1_1_RP11-38L15.8-001	F	1.044
ENST00000412946.6_1_TPT1-AS1-004	A	1.043
ENST00000504539.1_1_RP11-256P1.1-001	F	1.043
ENST00000560404.2_1_RP11-3D4.3-001	F	1.042
ENST00000434159.1_RP11-640M9.1-015	A	1.04
ENST00000483736.1_1_RP11-247I13.11-002	F	1.038
ENST00000450199.1_1_RUSC1-AS1-003	F	1.038
ENST00000530759.1_1_RP11-111M22.3-001	A	1.037
ENST00000623762.1_1_RP11-426D19.1-001	F	1.037
ENST00000415917.2_1_RP11-574K11.29-002	F	1.035
ENST00000575305.1_1_LA16C-313D11.12-002	F	1.033
ENST00000537514.1_1_RP11-218M22.1-001	F	1.031
ENST00000587859.1_1_CTB-32O4.2-001	F	1.031
ENST00000626439.1_1_SCAANT1-001	F	1.03
ENST00000561320.5_1_RP11-346D14.1-001	F	1.029
ENST00000443929.6_1_ASMTL-AS1-003	F	1.029
ENST00000443929.6_1_PAR_Y_ASMTL-AS1-003	F	1.029
ENST00000576252.1_1_RP11-676J12.7-001	F	1.029
ENST00000550118.2_1_RP11-1103G16.1-003	F	1.028
ENST00000415244.1_1_MFI2-AS1-001	F	1.028
ENST00000572634.1_1_KANSL1-AS1-002	F	1.028
ENST00000600280.1_1_RP11-379B18.5-008	F	1.027
ENST00000607856.1_1_AC008592.8-001	F	1.024
ENST00000534349.1_1_TMEM9B-AS1-003	A	1.023
ENST00000611041.1_1_RP1-59D14.10-001	F	1.022
ENST00000593957.1_1_CTD-2521M24.6-001	F	1.019
ENST00000551421.1_1_RP11-620J15.3-002	A	1.017
ENST00000586061.1_1_AC006273.5-001	A	1.016
ENST00000584327.5_1_SNHG15-010	A	1.016
ENST00000589950.1_1_AC002117.1-002	F	1.015
ENST00000424995.1_1_ROR1-AS1-001	F	1.014
ENST00000572706.1_1_RP11-485G7.5-002	F	1.014
ENST00000568177.1_1_RP11-600F24.7-001	F	1.013
ENST00000533220.1_1_AP001258.4-002	A	1.012
ENST00000455777.1_1_LINC00894-003	F	1.012
ENST00000577614.2_2_RP11-681B3.4-001	F	1.012
ENST00000514568.2_1_RP11-20D14.6-003	A	1.011
ENST00000469484.1_1_WNT5A-AS1-001	A	1.01
ENST00000580007.1_1_RP11-806L2.6-001	F	1.009
ENST00000572046.1_1_AC113189.5-003	A	1.007
ENST00000624016.1_1_RP4-555D20.1-001	F	1.005
ENST00000443778.2_1_LINC00327-001	F	1.003
ENST00000448955.1_1_LINC00265-003	A	1.001
ENST00000479626.1_1_SEC62-AS1-001	F	1
ENST00000557223.1_1_RP11-982M15.2-001	F	1
ENST00000506914.1_1_RP11-38L15.3-002	A	0.999
ENST00000423943.1_1_LINC01133-001	A	0.999
ENST00000502066.6_1_CRNDE-003	A	0.998
ENST00000512642.1_1_CTD-2083E4.6-001	F	0.998
ENST00000449386.5_1_FOXD3-AS1-002	A	0.996
ENST00000590399.1_1_CTD-2342J14.6-001	A	0.996
ENST00000366136.2_1_RP11-375H19.2-001	F	0.996
ENST00000435912.1_1_ZBTB46-AS1-001	F	0.996
ENST00000517711.5_1_AF121898.3-002	F	0.996
ENST00000553812.1_1_RP11-242P2.2-001	F	0.996
ENST00000581029.5_1_GAPLINC-002	F	0.996
ENST00000585484.1_1_LINC01482-001	A	0.996
ENST00000581170.5_1_RP11-835E18.5-002	A	0.992
ENST00000562893.1_1_RP11-473I1.6-001	A	0.992
ENST00000457303.3_1_RP11-367N14.2-001	A	0.991
ENST00000633140.1_1_RP11-422P24.12-001	F	0.99
ENST00000532541.5_1_LINC00958-006	A	0.989
ENST00000565764.1_1_CTA-445C9.14-002	A	0.988
ENST00000415237.1_1_AC004988.1-001	F	0.988
ENST00000616965.1_1_AC034220.3-002	A	0.987
ENST00000616043.1_1_RP11-379B18.5-014	F	0.986
ENST00000570379.1_1_RP11-156P1.3-006	A	0.98
ENST00000617276.1_1_RP11-378J18.9-001	F	0.98
ENST00000479085.1_1_RP11-148K1.10-001	F	0.98
ENST00000436885.1_1_AC012442.6-001	F	0.98
ENST00000561547.5_1_ATP2A1-AS1-002	A	0.979
ENST00000447600.1_1_RP4-635E18.6-002	A	0.979
ENST00000581633.1_1_RP11-354P11.4-001	A	0.978
ENST00000518172.1_1_CTC-455F18.1-003	F	0.975
ENST00000572876.1_1_RP11-74E22.3-001	F	0.971
ENST00000569162.1_1_AC137934.1-002	A	0.971
ENST00000579383.5_1_SNHG15-007	A	0.97
ENST00000606107.5_1_CTD-2228K2.7-002	A	0.97
ENST00000411579.1_1_CTD-3184A7.4-002	A	0.97
ENST00000421202.5_1_CCDC18-AS1-015	F	0.969
ENST00000463223.1_1_C9ORF147-003	F	0.968
ENST00000440498.1_1_AGAP1-IT1-001	A	0.968
ENST00000592135.5_1_LINC00910-001	A	0.967
ENST00000416463.1_1_AC108488.4-001	F	0.966
ENST00000423984.2_1_WARS2-IT1-001	F	0.966
ENST00000522850.1_1_AZIN1-AS1-003	A	0.965
ENST00000444750.1_1_RP11-15I11.2-001	F	0.965
ENST00000366188.2_1_RP11-370F5.4-001	A	0.964
ENST00000572404.1_1_RP11-667K14.4-001	F	0.96
ENST00000511256.1_1_C5ORF66-AS1-002	A	0.958
ENST00000450686.1_1_LINC01004-001	F	0.958
ENST00000569274.1_1_RP11-63M22.2-001	F	0.955
ENST00000572035.1_1_RP11-111M22.3-006	A	0.955
ENST00000448241.1_1_AC023137.2-001	A	0.954
ENST00000587575.1_1_RP11-806H10.4-002	A	0.952
ENST00000563278.1_1_RP11-817O13.8-001	F	0.951
ENST00000593896.1_1_CFLAR-AS1-006	F	0.951
ENST00000503185.5_1_RP11-440L14.1-003	F	0.948
ENST00000537157.5_1_LINC01089-012	F	0.946
ENST00000612568.1_1_CTD-3157E16.2-001	F	0.946
ENST00000614652.1_1_RP11-74J13.9-001	F	0.945
ENST00000623742.1_1_CTD-2017D11.2-001	F	0.945
ENST00000588060.1_1_MIR2117HG-001	A	0.944
ENST00000413706.1_1_AC091729.9-004	A	0.94
ENST00000371417.3_1_ARRDC1-AS1-001	A	0.938
ENST00000585863.2_1_CTD-2246P4.1-001	A	0.938
ENST00000559509.1_1_RP11-128A17.1-001	F	0.937
ENST00000434938.7_1_LINC00106-002	F	0.937
ENST00000434938.7_1_PAR_Y_LINC00106-002	F	0.937
ENST00000560341.2_1_SRP14-AS1-002	A	0.935
ENST00000566572.1_1_CTA-305I2.1-001	F	0.935
ENST00000568707.1_1_CTD-2323K18.1-004	A	0.933
ENST00000634994.1_1_RP11-242D8.1-004	A	0.931
ENST00000439298.5_1_RP11-228B15.4-001	F	0.931
ENST00000486571.1_1_RP11-706O15.1-008	F	0.931
ENST00000420918.3_1_AC016747.3-001	A	0.93
ENST00000588765.4_1_ZNF561-AS1-005	A	0.93
ENST00000499988.2_1_RAD51-AS1-001	F	0.928
ENST00000521399.5_1_SNHG6-006	A	0.927
ENST00000433671.2_1_RP5-864K19.4-001	F	0.927
ENST00000455788.1_1_RP11-263K19.6-001	F	0.927
ENST00000562716.1_1_RP11-114H24.6-001	F	0.924
ENST00000507031.2_1_RP11-1348G14.4-001	A	0.923
ENST00000517681.1_1_CTA-398F10.1-001	F	0.923
ENST00000561802.1_1_AC140912.1-001	A	0.923
ENST00000453671.5_1_TMEM44-AS1-001	A	0.921
ENST00000632627.1_1_RP11-539L10.5-001	F	0.921
ENST00000412685.6_1_HCG18-001	A	0.92
ENST00000452643.5_1_RP11-390F4.3-001	F	0.919
ENST00000557691.1_1_RP6-65G23.3-001	A	0.918
ENST00000519566.1_1_KB-1991G8.1-001	F	0.918
ENST00000452148.2_1_PCAT7-001	F	0.917
ENST00000477192.5_1_NUTM2B-AS1-005	A	0.917
ENST00000502789.2_1_H1FX-AS1-002	F	0.913
ENST00000424982.1_1_DPYD-IT1-001	F	0.912
ENST00000570282.1_1_RP11-412D9.4-001	A	0.91
ENST00000549651.1_1_LINC01481-002	F	0.909
ENST00000530049.1_1_CTD-2589M5.5-001	A	0.907
ENST00000569091.1_1_CTC-471J1.2-001	F	0.906
ENST00000481893.1_1_RP11-514P8.8-001	A	0.905
ENST00000568752.1_1_RP11-989E6.10-001	F	0.904
ENST00000550601.5_1_RP11-983P16.4-003	F	0.904
ENST00000500843.2_1_RP11-11N9.4-001	A	0.903
ENST00000522354.1_1_RP11-865I6.2-001	F	0.902
ENST00000421157.1_1_RP11-31F15.2-001	F	0.901
ENST00000512978.1_1_CTD-2023M8.1-001	A	0.9
ENST00000427391.1_1_FIRRE-001	A	0.899
ENST00000621919.1_2_RP4-794I6.4-001	F	0.898
ENST00000527818.1_1_AP000708.1-001	F	0.897
ENST00000502253.1_1_CTD-2269F5.1-002	A	0.897
ENST00000430188.1_1_RP11-38L15.3-001	A	0.895
ENST00000481220.5_1_SNHG12-006	A	0.895
ENST00000454869.1_1_RP11-307E17.8-001	A	0.894
ENST00000504032.1_1_UGDH-AS1-001	F	0.892
ENST00000635968.1_1_RP4-614C10.2-002	A	0.891
ENST00000625310.1_1_GS1-124K5.11-002	F	0.89
ENST00000586645.5_1_CTC-559E9.1-001	F	0.889
ENST00000606909.1_1_XXBAC-BPG299F13.14-001	F	0.889
ENST00000623975.1_1_RP11-629N8.4-001	F	0.889
ENST00000626334.1_1_RP11-379B18.5-019	A	0.888
ENST00000609755.1_1_RP11-1246C19.1-001	F	0.887
ENST00000608995.1_1_AC069257.8-002	F	0.887
ENST00000446695.1_1_MFI2-AS1-005	F	0.886
ENST00000636308.1_1_DTX2P1-UPK3BP1-PMS2P11-003	A	0.885
ENST00000596521.1_1_PTOV1-AS1-002	F	0.885
ENST00000619666.1_1_RP11-156K23.3-001	A	0.885
ENST00000449339.1_1_AP000253.1-001	F	0.885
ENST00000602546.5_1_JPX-011	A	0.884
ENST00000567731.1_1_RP11-22P6.2-001	F	0.884
ENST00000512519.1_1_OSMR-AS1-002	A	0.883
ENST00000607166.1_1_ZEB1-AS1-009	A	0.882
ENST00000518409.1_1_CTD-2410N18.4-002	A	0.881
ENST00000568686.1_1_RP4-555D20.2-001	F	0.879
ENST00000576606.5_1_DLGAP1-AS1-002	A	0.879
ENST00000620594.1_1_ZFAS1-008	A	0.877
ENST00000592845.2_SPPL2B-002	A	0.876
ENST00000623381.1_1_RP11-58O9.2-001	F	0.874
ENST00000586560.1_1_CTB-175E5.7-001	F	0.873
ENST00000415627.1_1_AC012360.6-002	F	0.873
ENST00000579095.1_1_RP13-20L14.6-002	A	0.872
ENST00000366181.2_1_LINC01562-001	F	0.872
ENST00000606512.1_1_RP11-26J3.3-001	F	0.871
ENST00000435354.1_1_LINC01006-004	F	0.869
ENST00000637947.1_1_CTC-304I17.6-005	F	0.869
ENST00000455853.1_1_LINC00473-001	A	0.868
ENST00000563151.1_1_RP11-403P17.4-001	F	0.866
ENST00000439321.1_1_NIFK-AS1-003	A	0.865
ENST00000505114.6_1_CTD-2547L16.1-003	F	0.865
ENST00000430683.1_1_RP11-288L9.4-001	F	0.865
ENST00000339037.3_1_LINC01116-002	A	0.864
ENST00000565747.5_1_CTD-2270L9.4-003	A	0.864
ENST00000567545.1_1_RP11-120K18.2-001	F	0.859
ENST00000566567.1_1_RP11-83N9.5-002	F	0.858
ENST00000558039.1_1_CTD-2651B20.1-001	F	0.858
ENST00000597230.2_1_CTD-3138B18.5-001	A	0.857
ENST00000562232.1_1_RP11-20I23.6-001	F	0.857
ENST00000483329.6_1_STAG3L5P-PVRIG2P-PILRB-004	A	0.855
ENST00000419695.1_1_RP11-69I8.2-003	A	0.853
ENST00000444362.2_1_RP4-758J18.2-001	A	0.85
ENST00000566814.1_1_CTA-445C9.14-001	A	0.85
ENST00000534918.1_1_CTD-2228K2.7-001	F	0.848
ENST00000624929.1_1_RP11-69M1.6-001	A	0.847
ENST00000575312.1_1_RP13-1032I1.7-001	A	0.845
ENST00000458392.1_1_FAM215B-001	F	0.845
ENST00000508878.5_1_LINC01184-004	A	0.845
ENST00000607175.1_1_RP1-86C11.7-001	A	0.844
ENST00000422971.1_1_LINC01589-001	A	0.843
ENST00000611145.1_1_RP11-651L5.3-001	A	0.843
ENST00000559866.1_1_RP11-182J1.13-001	F	0.842
ENST00000563810.1_1_RP11-930P14.2-001	F	0.841
ENST00000588380.1_1_LLNLR-284B4.2-001	F	0.839
ENST00000561567.1_1_RP4-536B24.3-001	F	0.839
ENST00000560255.2_1_ST20-AS1-001	A	0.837
ENST00000544710.1_1_RP11-611O2.1-001	F	0.837
ENST00000602927.1_1_RP11-646I6.5-001	F	0.835
ENST00000570217.1_1_RP11-566K11.7-001	A	0.833
ENST00000438554.2_1_RP11-342M3.5-001	F	0.833
ENST00000603624.1_1_PPP1R26-AS1-005	A	0.832
ENST00000546686.1_1_RP3-416H24.1-001	F	0.832
ENST00000504082.1_1_AC004069.2-001	F	0.832
ENST00000604430.1_1_RP11-231C14.7-001	A	0.831
ENST00000453677.1_1_KMT2E-AS1-001	A	0.83
ENST00000566036.1_1_CTD-2026K11.3-001	A	0.829
ENST00000606074.1_1_CTD-2228K2.7-004	F	0.828
ENST00000618285.1_1_RP5-1125A11.7-001	F	0.828
ENST00000609998.1_1_RP11-449P15.2-001	F	0.826
ENST00000564585.1_1_RP11-982M15.8-001	F	0.826
ENST00000533009.1_1_RP1-65P5.3-001	F	0.825
ENST00000528524.5_1_RP11-727A23.5-004	A	0.821
ENST00000561824.5_1_SLX1A-SULT1A3-002	A	0.821
ENST00000422048.5_1_RP11-268G12.1-001	A	0.821
ENST00000583516.1_1_ESRG-001	A	0.82
ENST00000599274.1_1_CTC-246B18.10-001	F	0.82
ENST00000608826.1_1_RP11-359E3.4-001	F	0.819
ENST00000356684.7_1_FLVCR1-AS1-001	A	0.818
ENST00000566190.1_1_RP11-455F5.4-001	F	0.818
ENST00000625445.1_1_EBLN3-001	A	0.817
ENST00000455424.1_1_AC016907.3-003	F	0.817
ENST00000623943.1_1_RP11-54C4.3-001	A	0.816
ENST00000521510.1_1_RP11-16P20.3-001	F	0.815
ENST00000591501.1_1_ILF3-AS1-001	A	0.814
ENST00000605794.5_1_RP11-1186N24.5-001	F	0.814
ENST00000427619.5_1_AC010148.1-004	F	0.814
ENST00000585691.1_1_RP11-866E20.3-001	F	0.813
ENST00000635600.1_1_RP11-242D8.1-002	A	0.812
ENST00000581303.1_1_RP13-516M14.2-001	A	0.812
ENST00000525941.1_1_AP006621.5-002	A	0.81
ENST00000473958.1_1_GATA2-AS1-004	A	0.809
ENST00000602172.1_1_CARD8-AS1-001	A	0.809
ENST00000430235.7_1_LINC00106-001	F	0.808
ENST00000428862.5_1_ZMIZ1-AS1-004	A	0.808
ENST00000428833.5_1_SNHG5-004	A	0.807
ENST00000474250.5_1_NCK1-AS1-002	A	0.806
ENST00000620218.1_1_RP11-378E13.4-001	F	0.806
ENST00000583426.1_1_RP11-464D20.6-001	A	0.806
ENST00000607997.1_1_CDC37L1-AS1-001	A	0.806
ENST00000601484.2_1_RP11-727F15.12-001	F	0.805
ENST00000428643.1_1_HMGA1P4-001	F	0.805
ENST00000506299.1_1_CTD-2199O4.1-001	F	0.805
ENST00000400902.4_1_RP11-703H8.7-001	F	0.804
ENST00000321517.3_1_LINC00476-001	A	0.803
ENST00000510165.5_1_LINC01021-002	A	0.803
ENST00000451298.1_1_RP11-248G5.8-001	A	0.802
ENST00000423099.1_1_RP11-505P4.6-001	F	0.801
ENST00000621597.1_1_RP1-63M2.7-001	F	0.8
ENST00000521953.1_1_RP11-1149M10.2-001	F	0.8
ENST00000591109.1_1_AC104532.4-001	F	0.799
ENST00000411862.1_1_AGBL5-IT1-001	F	0.798
ENST00000502419.1_1_RP11-366H4.1-001	F	0.798
ENST00000413606.5_1_CCDC18-AS1-007	F	0.796
ENST00000425991.1_1_RP11-228B15.4-002	F	0.795
ENST00000565623.1_1_RP11-104N10.1-001	F	0.793
ENST00000563252.2_1_RP11-347C12.10-001	A	0.792
ENST00000606288.1_1_CTD-2228K2.7-007	A	0.791
ENST00000420279.5_1_APCDD1L-AS1-006	A	0.791
ENST00000626729.2_1_LINC01232-002	F	0.789
ENST00000623555.1_1_RP11-135F9.4-001	F	0.789
ENST00000593321.5_1_PAQR9-AS1-006	F	0.789
ENST00000438190.1_1_HCG15-001	F	0.788
ENST00000561956.1_1_RP11-252K23.2-001	F	0.788
ENST00000628989.1_1_LINC00706-001	F	0.788
ENST00000624581.1_1_RP4-614O4.13-001	F	0.787
ENST00000609399.1_1_RP11-398C13.6-001	A	0.787
ENST00000414430.5_1_CCDC18-AS1-018	F	0.786
ENST00000390329.3_1_KB-1572G7.3-001	F	0.786
ENST00000549055.1_1_RP11-776A13.1-001	F	0.786
ENST00000415934.1_1_AC007036.4-001	F	0.785
ENST00000624024.1_1_RP11-347C12.4-001	A	0.785
ENST00000624430.1_1_RP11-345J4.4-001	A	0.785
ENST00000469070.1_1_RP11-18H7.1-002	F	0.783
ENST00000625013.1_1_RP3-331H24.7-001	F	0.782
ENST00000412067.1_1_RP3-508I15.9-002	F	0.78
ENST00000450044.1_1_AC009948.5-003	A	0.78
ENST00000603175.1_1_LBX2-AS1-002	A	0.779
ENST00000489096.5_1_RP11-293A21.1-002	A	0.778
ENST00000617582.1_1_RP11-379B18.5-015	F	0.777
ENST00000445884.1_1_RP11-84A14.4-001	A	0.777
ENST00000572730.1_1_RP11-334C17.5-002	F	0.775
ENST00000596451.1_1_CTD-3099C6.11-001	F	0.775
ENST00000568025.1_1_RP1-168L15.5-001	A	0.775
ENST00000533708.1_1_RAB30-AS1-005	A	0.774
ENST00000557304.1_1_RP4-693M11.3-001	F	0.774
ENST00000499871.2_1_CTD-2201E18.3-002	A	0.773
ENST00000621799.1_1_FAM157C-201	A	0.773
ENST00000437267.2_RP11-782C8.2-001	A	0.773
ENST00000621900.1_1_RP11-152N13.16-201	F	0.771
ENST00000439670.2_PCBP1-AS1-002	F	0.771
ENST00000436359.1_1_AP001048.4-001	A	0.771
ENST00000628122.2_1_RP11-506B6.6-007	F	0.771
ENST00000446989.1_1_LINC01054-001	F	0.771
ENST00000618809.1_1_XXYAC-YX155B6.5-008	F	0.771
ENST00000444114.5_1_RP5-1172A22.1-002	A	0.771
ENST00000502383.1_1_CTC-458G6.4-001	A	0.771
ENST00000507936.1_1_C5ORF17-002	A	0.771
ENST00000512875.2_1_CTB-46B19.2-004	A	0.771
ENST00000510935.1_1_CTD-2197I11.1-001	A	0.771
ENST00000514736.1_1_LINC01099-002	F	0.771
ENST00000522547.1_1_RP11-14I17.2-001	F	0.771
ENST00000555106.1_1_RP11-293M10.2-002	F	0.771
ENST00000556696.1_1_RP11-1085N6.3-001	A	0.771
ENST00000559666.1_1_RP11-7M10.2-001	F	0.771
ENST00000563916.1_1_RP11-354M1.2-001	F	0.771
ENST00000579347.1_1_RP11-621L6.2-001	F	0.771
ENST00000596705.5_1_CTD-2561J22.5-001	A	0.771
ENST00000623077.1_1_RP11-165M1.1-001	F	0.771
ENST00000624079.1_1_CTC-510F12.3-001	F	0.771
ENST00000623314.1_1_AC002044.3-001	F	0.771
ENST00000611423.1_1_CTD-3001H11.2-001	F	0.771
ENST00000587851.1_SPPL2B-011	A	0.77
ENST00000533552.2_1_AP000442.4-001	A	0.77
ENST00000419368.1_1_RFPL1S-002	A	0.769
ENST00000602042.1_1_AC137932.4-001	F	0.768
ENST00000633827.1_1_LL22NC03-N95F10.1-001	F	0.768
ENST00000606761.1_1_RP11-428J1.5-001	F	0.767
ENST00000621282.4_1_DLEU2-010	A	0.766
ENST00000444933.5_1_RP3-477O4.14-002	F	0.766
ENST00000537003.1_1_CD27-AS1-002	A	0.766
ENST00000618397.1_1_RP11-504P24.9-001	F	0.765
ENST00000483543.7_1_AJ271736.10-001	A	0.763
ENST00000483543.7_1_PAR_Y_AJ271736.10-001	A	0.763
ENST00000622592.1_1_AP003900.6-001	A	0.763
ENST00000505903.1_1_RP11-501C14.5-001	A	0.762
ENST00000501079.5_1_ZBED5-AS1-001	A	0.761
ENST00000618925.1_1_MALAT1-009	F	0.761
ENST00000533437.1_1_RP11-21L23.4-001	A	0.761
ENST00000554537.1_1_RP11-638I2.4-001	F	0.759
ENST00000566971.2_1_RP13-20L14.1-001	F	0.759
ENST00000450909.3_1_CTD-2574D22.2-001	A	0.758
ENST00000587762.1_1_MIR24-2-001	F	0.757
ENST00000535078.1_1_C1RL-AS1-005	F	0.757
ENST00000508877.1_1_CTC-338M12.5-001	A	0.756
ENST00000604086.1_1_RP11-138I18.2-001	F	0.756
ENST00000445520.5_1_AC007246.3-009	A	0.754
ENST00000524007.1_1_AZIN1-AS1-002	A	0.754
ENST00000359941.9_1_TP53TG1-001	A	0.753
ENST00000424191.1_1_ZEB1-AS1-002	F	0.753
ENST00000623489.1_1_RP11-87H9.4-001	A	0.753
ENST00000603791.1_1_RP11-420L9.5-001	F	0.752
ENST00000515205.1_1_RP11-539L10.3-001	A	0.752
ENST00000568654.1_1_RP11-49I11.1-001	A	0.751
ENST00000623480.1_1_RP11-1072C15.6-001	F	0.749
ENST00000606924.1_1_RP1-151F17.2-001	F	0.748
ENST00000591629.1_1_RP11-244M2.1-001	A	0.747
ENST00000526655.1_1_RP11-867G23.12-001	F	0.747
ENST00000421762.5_1_RP11-57H12.3-001	A	0.746
ENST00000528804.1_1_AL136419.6-002	A	0.745
ENST00000527564.1_1_FLJ20021-001	A	0.745
ENST00000441558.1_1_MORC2-AS1-003	F	0.745
ENST00000603884.5_1_TMCC1-AS1-002	A	0.744
ENST00000540299.1_1_RP11-20D14.6-002	F	0.743
ENST00000449391.2_1_HS1BP3-IT1-001	F	0.743
ENST00000356499.2_1_RP11-323J4.1-001	A	0.741
ENST00000399540.2_1_ALOX12-AS1-002	A	0.74
ENST00000425254.2_1_LINC01534-002	A	0.74
ENST00000555428.1_1_RP11-638I2.6-002	F	0.74
ENST00000427804.1_1_RP11-442N24__B.1-002	A	0.74
ENST00000505025.1_1_RP11-739P1.2-001	A	0.739
ENST00000550431.1_1_CTD-2213F21.2-003	F	0.738
ENST00000592556.5_1_WFDC21P-004	A	0.737
ENST00000558277.1_1_RP11-624L4.1-006	A	0.737
ENST00000315302.6_1_AC108142.1-001	A	0.736
ENST00000578730.1_1_CTBP1-AS2-005	A	0.736
ENST00000560239.1_1_RP11-182J1.12-001	F	0.736
ENST00000518700.4_1_MSC-AS1-005	A	0.736
ENST00000589730.1_1_CTB-39G8.2-001	F	0.736
ENST00000426037.6_1_UBAC2-AS1-001	A	0.735
ENST00000583044.1_1_AC100830.4-001	F	0.735
ENST00000598992.5_1_LINC00969-037	F	0.73
ENST00000590504.1_1_UXT-AS1-002	F	0.73
ENST00000565162.2_1_LINC01311-001	F	0.727
ENST00000554687.1_1_CTD-2058B24.2-001	A	0.727
ENST00000597953.1_1_RP11-91G21.1-001	A	0.724
ENST00000622680.1_1_LINC00963-016	A	0.723
ENST00000602669.1_1_RP11-73M18.7-001	F	0.722
ENST00000582066.1_1_RP11-580I16.2-004	A	0.721
ENST00000518662.5_1_RP11-17A4.2-001	A	0.721
ENST00000438151.2_1_RP11-556N4.1-001	F	0.721
ENST00000421870.1_1_EIF2B5-AS1-001	F	0.721
ENST00000423793.1_1_RP11-432J22.2-001	A	0.719
ENST00000560077.1_1_RP11-519G16.3-005	A	0.719
ENST00000590740.2_1_RP11-242D8.1-001	F	0.718
ENST00000501652.5_1_LINC01184-003	A	0.718
ENST00000451775.1_1_AC099850.1-001	A	0.717
ENST00000429293.1_1_RP5-997D16.2-001	F	0.716
ENST00000449500.1_1_CTD-3184A7.4-001	A	0.715
ENST00000580623.1_1_RP11-574K11.29-001	F	0.715
ENST00000416366.1_1_LINC00174-004	A	0.712
ENST00000606441.1_1_RP1-40E16.12-001	A	0.711
ENST00000520067.5_1_CTC-308K20.1-003	A	0.711
ENST00000523190.5_1_PVT1-017	F	0.71
ENST00000448465.1_1_LINC00476-006	F	0.71
ENST00000520023.1_1_EXTL3-AS1-001	F	0.71
ENST00000597619.1_1_MIR519A2-001	A	0.708
ENST00000447644.1_1_RP1-40E16.11-001	F	0.707
ENST00000570843.1_1_RP11-473M20.16-001	F	0.706
ENST00000399886.2_1_DHRS4-AS1-004	A	0.705
ENST00000500929.2_1_RP11-30K9.6-001	A	0.705
ENST00000618835.1_1_RP11-81A1.6-001	A	0.704
ENST00000570278.1_1_RP11-529K1.2-001	F	0.704
ENST00000566531.1_1_RP11-355O1.11-001	F	0.704
ENST00000452051.1_1_TM4SF19-AS1-001	A	0.704
ENST00000503484.5_1_NNT-AS1-001	A	0.703
ENST00000609787.1_1_RP11-474N24.6-001	F	0.703
ENST00000429210.1_RP11-312O7.2-001	A	0.702
ENST00000602596.1_1_RP11-297D21.4-001	A	0.702
ENST00000590606.5_1_CTC-260E6.6-005	A	0.701
ENST00000609803.2_1_RP11-352M15.2-001	A	0.7
ENST00000508713.1_1_CTB-131B5.2-001	F	0.7
ENST00000572856.1_1_DLGAP1-AS2-001	A	0.698
ENST00000610088.5_1_LINC01278-005	A	0.698
ENST00000499359.2_1_SEC24B-AS1-003	F	0.698
ENST00000577846.1_1_RP11-82O19.1-001	F	0.698
ENST00000534499.1_1_RAB30-AS1-006	A	0.697
ENST00000438195.5_1_LINC01358-001	F	0.697
ENST00000584958.2_1_RP11-296K13.4-001	F	0.696
ENST00000583062.1_1_RP11-258F1.1-001	F	0.696
ENST00000623785.1_1_RP11-810P12.7-001	F	0.695
ENST00000313064.2_1_LINC00471-001	F	0.692
ENST00000317114.1_1_DLGAP1-AS1-001	A	0.691
ENST00000451884.5_1_MIR4435-2HG-014	A	0.691
ENST00000527012.1_1_RP11-91P24.5-001	F	0.689
ENST00000620274.1_1_RP11-454E5.4-001	F	0.689
ENST00000590086.2_1_AC005330.2-001	A	0.689
ENST00000632370.1_1_RP3-467D16.3-001	A	0.688
ENST00000449124.1_1_LINC01376-003	F	0.687
ENST00000606915.1_1_RAET1E-AS1-001	A	0.686
ENST00000605200.1_1_CTD-2012J19.3-001	A	0.683
ENST00000490950.5_1_LINC01119-001	F	0.683
ENST00000620937.1_1_RP13-516M14.10-001	F	0.683
ENST00000436383.1_1_LINC00707-001	A	0.682
ENST00000608147.1_1_RP11-422P24.10-001	F	0.682
ENST00000420850.1_1_ENTPD3-AS1-003	A	0.68
ENST00000609827.1_1_RP11-251G23.5-001	F	0.679
ENST00000564464.1_1_CTA-204B4.2-001	F	0.679
ENST00000606114.1_1_RP11-443B20.1-001	F	0.677
ENST00000587916.1_1_PSMD5-AS1-009	F	0.676
ENST00000526635.1_1_RAD51-AS1-003	F	0.676
ENST00000444482.1_1_RP13-216E22.4-001	A	0.676
ENST00000484285.2_1_FAM201A-003	A	0.674
ENST00000622913.1_1_RP5-1037N22.2-001	F	0.672
ENST00000371639.7_1_LINC01270-001	A	0.671
ENST00000578214.1_1_RP11-815I9.4-001	F	0.671
ENST00000597780.1_1_CTD-2583A14.8-001	F	0.67
ENST00000445565.1_1_RP11-418J17.1-006	F	0.669
ENST00000608266.1_1_RP11-634H22.1-001	F	0.669
ENST00000499242.2_1_RP11-367J11.3-001	F	0.668
ENST00000424434.1_1_RP1-309F20.3-002	F	0.668
ENST00000604849.1_1_KANTR-002	F	0.667
ENST00000608721.1_1_RP3-428L16.2-001	A	0.667
ENST00000594362.1_1_CTC-471J1.8-002	A	0.666
ENST00000515414.1_1_TET2-AS1-001	A	0.664
ENST00000602981.1_1_RP11-351I21.11-001	F	0.663
ENST00000441052.1_1_LINC00957-001	F	0.662
ENST00000418803.1_1_RP3-508I15.19-001	F	0.662
ENST00000518481.1_1_CTD-2336O2.1-003	A	0.661
ENST00000623022.1_1_AC092066.1-001	F	0.661
ENST00000440574.1_1_IDH1-AS1-001	F	0.661
ENST00000551908.1_BMS1P18-002	F	0.66
ENST00000458155.1_RP11-435B5.5-004	A	0.657
ENST00000554749.1_1_RP4-773N10.4-001	F	0.656
ENST00000499624.3_1_GABPB1-AS1-001	F	0.656
ENST00000438994.1_1_RP11-13E5.2-001	A	0.656
ENST00000609212.1_1_RP3-508I15.21-001	F	0.655
ENST00000528207.1_1_CTD-2517M22.14-004	F	0.655
ENST00000625153.3_1_BP-21264C1.2-004	A	0.655
ENST00000580282.1_1_RP11-6N17.2-001	F	0.655
ENST00000456775.1_1_ST7-AS1-001	A	0.654
ENST00000608572.1_1_RP5-1042K10.10-006	F	0.654
ENST00000453754.5_1_SNHG5-006	A	0.653
ENST00000508832.2_1_MALAT1-002	F	0.653
ENST00000618631.1_1_AC005363.11-001	F	0.653
ENST00000307548.2_1_SHANK2-AS3-001	F	0.651
ENST00000434563.3_1_RP11-629N8.3-001	F	0.651
ENST00000418848.1_1_AMMECR1-IT1-001	A	0.651
ENST00000425376.5_1_LINC00113-002	F	0.651
ENST00000422203.2_1_AC096669.1-002	F	0.651
ENST00000421645.2_1_RP11-130C19.3-001	F	0.651
ENST00000441146.1_1_GK-IT1-001	F	0.651
ENST00000443554.1_1_RP11-385E5.5-001	F	0.651
ENST00000596000.5_1_LINC01435-004	F	0.651
ENST00000457725.1_1_AP003774.6-001	F	0.651
ENST00000437249.2_1_RP1-8B1.4-002	F	0.651
ENST00000521467.5_1_MSC-AS1-006	A	0.651
ENST00000437837.1_1_AC012363.13-001	F	0.651
ENST00000627247.2_1_AC023115.2-009	F	0.651
ENST00000444708.1_1_RP11-323H21.3-001	A	0.651
ENST00000451070.1_1_AC093642.3-003	F	0.651
ENST00000502324.1_1_RP11-455B3.1-002	A	0.651
ENST00000504240.5_1_RP11-479O16.1-001	A	0.651
ENST00000487657.2_1_RP11-184M15.2-002	F	0.651
ENST00000506476.5_1_RP11-265F19.1-001	F	0.651
ENST00000508358.1_1_AC004063.1-001	F	0.651
ENST00000509496.1_1_RP11-231G15.2-001	F	0.651
ENST00000519040.1_1_CTC-367J11.1-001	F	0.651
ENST00000394183.2_1_RP11-484D2.4-001	F	0.651
ENST00000530733.1_1_RP11-708L7.6-001	F	0.651
ENST00000526935.1_1_CTD-3064C13.1-001	F	0.651
ENST00000548469.1_1_RP11-530C5.2-001	F	0.651
ENST00000555297.1_1_RP11-326A13.1-001	F	0.651
ENST00000560094.1_1_RP11-650L12.1-001	F	0.651
ENST00000563116.1_1_CTD-3037G24.4-001	F	0.651
ENST00000569215.1_1_RP11-609N14.1-001	F	0.651
ENST00000582246.1_1_RP11-456D7.1-001	A	0.651
ENST00000606180.1_1_RP11-337N6.2-001	F	0.651
ENST00000624611.1_1_RP11-720L3.1-001	A	0.651
ENST00000450440.1_1_RP11-1216L17.1-001	F	0.65
ENST00000500941.2_1_RP11-1000B6.5-001	F	0.65
ENST00000623684.1_1_XX-C00717C00720L.1-001	F	0.649
ENST00000474641.2_1_RP3-523E19.2-001	F	0.649
ENST00000603037.1_1_RP3-368A4.5-001	F	0.648
ENST00000569852.1_1_RP11-20I23.8-003	F	0.648
ENST00000501280.3_1_SAP30L-AS1-004	A	0.648
ENST00000616428.1_1_RP11-567M16.6-001	F	0.647
ENST00000524808.1_1_RP11-661A12.12-001	F	0.647
ENST00000621680.1_1_AC011330.13-001	F	0.645
ENST00000587498.1_1_AC005306.3-001	F	0.644
ENST00000601801.2_1_NEAT1-005	F	0.643
ENST00000629546.2_1_AC012358.8-022	A	0.642
ENST00000509654.5_1_LINC00504-001	F	0.641
ENST00000414354.1_1_MFI2-AS1-004	A	0.641
ENST00000606393.1_1_RP1-257A7.5-002	F	0.641
ENST00000495520.5_1_LINC01558-001	A	0.641
ENST00000623470.1_1_RP11-382B18.1-001	A	0.64
ENST00000512712.2_1_NOP14-AS1-002	F	0.64
ENST00000579979.1_1_RP11-1376P16.2-001	F	0.639
ENST00000468377.1_1_GATA2-AS1-001	A	0.637
ENST00000456953.5_1_SNHG17-002	A	0.636
ENST00000450713.1_1_RP11-656D10.3-001	A	0.635
ENST00000500447.1_1_MIR210HG-001	A	0.635
ENST00000486726.2_1_RP11-231E6.1-001	F	0.634
ENST00000442116.1_1_AP006222.2-003	A	0.632
ENST00000471731.2_1_MCCC1-AS1-001	F	0.632
ENST00000596663.5_1_AC007743.1-005	A	0.631
ENST00000444874.5_1_STAG3L5P-PVRIG2P-PILRB-002	A	0.63
ENST00000436616.2_1_AC009948.5-006	A	0.63
ENST00000634577.1_1_BISPR-009	A	0.629
ENST00000532845.1_1_AP001258.4-003	A	0.629
ENST00000541888.2_1_RP1-102E24.8-001	F	0.628
ENST00000611744.1_1_RP11-90L1.8-001	A	0.628
ENST00000414002.5_1_SNHG5-002	A	0.627
ENST00000557412.1_1_PSMA3-AS1-009	A	0.627
ENST00000577995.5_1_DLGAP1-AS1-006	A	0.625
ENST00000419196.1_1_RP1-276N6.2-001	F	0.625
ENST00000570309.1_1_RP11-334C17.5-005	F	0.624
ENST00000597256.1_1_AC130469.2-001	F	0.623
ENST00000501011.6_1_RAB30-AS1-001	A	0.622
ENST00000623147.1_1_CTD-2012K14.5-001	F	0.621
ENST00000585725.2_SPPL2B-009	F	0.62
ENST00000562904.1_1_RP11-457M11.5-001	F	0.618
ENST00000564650.1_1_RP11-529E10.6-001	A	0.617
ENST00000423310.2_1_TRPM2-AS-001	A	0.617
ENST00000452401.2_SPPL2B-202	A	0.615
ENST00000434139.1_1_RP5-902P8.10-001	F	0.615
ENST00000617427.1_1_RP11-378E13.3-001	F	0.615
ENST00000569175.2_1_CTD-2358C21.4-001	F	0.614
ENST00000434244.5_1_RP5-1198O20.4-001	A	0.613
ENST00000627173.1_1_LINC00891-001	F	0.613
ENST00000590241.1_1_RP11-666A8.7-001	A	0.612
ENST00000433175.6_1_SRD5A3-AS1-001	F	0.611
ENST00000414890.1_1_RABGAP1L-IT1-001	F	0.61
ENST00000565493.1_1_NORAD-001	A	0.61
ENST00000614966.1_1_RP11-31H5.3-001	F	0.609
ENST00000599924.1_1_CTD-2571L23.8-001	F	0.609
ENST00000575606.5_1_DLGAP1-AS1-003	A	0.609
ENST00000607297.1_1_ARF4-AS1-001	F	0.607
ENST00000576234.1_1_CTD-2561B21.5-001	F	0.605
ENST00000504636.1_1_TMEM161B-AS1-006	A	0.604
ENST00000594934.5_1_CTD-2017D11.1-001	A	0.603
ENST00000591414.5_1_CTB-50L17.16-001	A	0.603
ENST00000500741.2_1_NRAV-002	A	0.601
ENST00000421275.1_1_CELSR3-AS1-001	F	0.601
ENST00000551597.6_1_PSMA3-AS1-007	A	0.601
ENST00000498989.2_1_RP11-894P9.1-001	F	0.599
ENST00000452809.1_1_ASH1L-AS1-001	A	0.599
ENST00000609170.1_1_ADIRF-AS1-004	A	0.599
ENST00000573177.1_1_DLGAP1-AS2-003	A	0.596
ENST00000626655.2_1_AC093495.4-007	F	0.596
ENST00000552784.1_1_RP1-71H24.1-001	F	0.596
ENST00000446816.1_1_STARD7-AS1-001	A	0.593
ENST00000602436.1_1_RP11-1020A11.2-001	F	0.593
ENST00000626677.1_1_LINC00969-064	F	0.592
ENST00000438266.1_1_AC109333.10-001	F	0.592
ENST00000586411.1_1_RP11-798G7.7-001	F	0.591
ENST00000449473.2_1_RP11-421L21.3-001	A	0.59
ENST00000605085.1_1_RP11-307C12.12-001	A	0.59
ENST00000606853.1_1_RP11-115C21.2-003	A	0.589
ENST00000444357.1_BMS1P17-001	F	0.589
ENST00000503797.2_1_CTC-455F18.1-002	A	0.587
ENST00000629181.1_1_RP11-88I18.2-006	F	0.584
ENST00000586442.1_1_CTD-3220F14.1-003	A	0.584
ENST00000555861.1_1_RP11-544I20.2-002	F	0.584
ENST00000565113.5_1_DYX1C1-CCPG1-001	A	0.583
ENST00000625089.1_1_RP11-855A2.1-001	F	0.583
ENST00000450727.5_1_LINC00483-003	F	0.582
ENST00000366408.3_1_LINC00970-001	F	0.582
ENST00000412349.6_1_ROR1-AS1-002	F	0.582
ENST00000443801.2_1_TRMT2B-AS1-001	F	0.582
ENST00000456782.1_1_DISC1-IT1-001	F	0.582
ENST00000411895.1_1_REV3L-IT1-001	F	0.582
ENST00000413291.1_1_RP11-555J4.3-001	F	0.582
ENST00000626387.2_1_AC010976.2-015	A	0.582
ENST00000454234.1_1_RP5-1185I7.1-001	A	0.582
ENST00000448685.1_1_RP11-536K7.3-001	A	0.582
ENST00000596669.1_1_AP001442.2-005	F	0.582
ENST00000626414.1_1_RP13-143G15.4-009	F	0.582
ENST00000446799.5_1_LINC00211-002	F	0.582
ENST00000501405.2_1_CTD-2340E1.2-001	F	0.582
ENST00000514376.1_1_CTD-3080P12.3-003	F	0.582
ENST00000510536.5_1_RP11-673E1.1-003	F	0.582
ENST00000531215.1_1_RP11-263C24.1-001	F	0.582
ENST00000532524.1_1_RP11-58K22.4-001	F	0.582
ENST00000543848.1_1_RP11-7M8.2-001	F	0.582
ENST00000394240.3_1_A2ML1-AS2-001	F	0.582
ENST00000582080.1_1_RP11-579O24.3-001	F	0.582
ENST00000589914.1_1_LINC00868-002	F	0.582
ENST00000624179.1_1_CTA-113A6.1-001	F	0.582
ENST00000623805.1_1_CTD-2326C4.1-001	F	0.582
ENST00000624969.1_1_RP11-334E15.1-001	F	0.582
ENST00000623864.1_1_AC053503.12-001	F	0.582
ENST00000354746.4_1_RP1-253P7.4-001	F	0.581
ENST00000529934.5_1_RP11-802E16.3-003	A	0.581
ENST00000456363.1_1_AC093110.3-001	F	0.58
ENST00000578974.2_1_RP11-355B11.2-003	F	0.579
ENST00000498967.3_2_RP11-486O12.2-001	A	0.578
ENST00000532599.5_1_TMEM9B-AS1-002	A	0.578
ENST00000557989.1_1_RP11-680F8.3-001	F	0.575
ENST00000463167.1_2_WWTR1-IT1-001	F	0.575
ENST00000570140.1_1_RP11-283I3.6-001	F	0.574
ENST00000542475.2_1_C17ORF100-001	A	0.573
ENST00000570409.1_1_RP11-461A8.4-001	F	0.573
ENST00000572877.1_1_RP5-1107A17.4-001	F	0.571
ENST00000460249.5_1_LRRC75A-AS1-014	A	0.57
ENST00000507197.5_1_SNHG4-002	A	0.569
ENST00000561979.1_1_RP11-498D10.3-001	A	0.568
ENST00000523063.5_1_RP11-317N12.1-003	A	0.567
ENST00000414625.6_1_LINC00969-048	A	0.564
ENST00000523328.5_1_PVT1-003	A	0.563
ENST00000622994.1_1_AD001527.4-001	F	0.562
ENST00000592217.2_1_AC074212.5-002	A	0.562
ENST00000606593.1_1_RP11-350N15.6-001	F	0.561
ENST00000609367.1_1_RP11-290M5.4-001	F	0.559
ENST00000606054.1_1_LINC01023-001	F	0.558
ENST00000414393.5_1_ZNF337-AS1-004	A	0.555
ENST00000426066.1_1_BMS1P20-001	A	0.554
ENST00000372490.3_1_RP11-247A12.2-001	F	0.554
ENST00000423536.5_1_SNHG17-003	A	0.551
ENST00000528156.1_1_RAB30-AS1-007	A	0.551
ENST00000369843.3_1_RP5-1160K1.6-001	F	0.551
ENST00000621944.1_1_RP11-115D19.1-008	F	0.551
ENST00000624925.1_1_RP11-609N14.4-001	F	0.55
ENST00000534438.1_1_RP11-770J1.5-001	F	0.55
ENST00000578660.1_1_RP5-890E16.2-002	A	0.549
ENST00000414621.1_1_LINC01176-002	F	0.548
ENST00000461467.1_1_FAM138A-002	F	0.548
ENST00000602595.1_1_RP11-932O9.8-001	F	0.548
ENST00000436915.5_1_AC004895.4-002	F	0.545
ENST00000578492.5_1_RP13-104F24.2-001	A	0.544
ENST00000463183.1_1_LINC00960-001	A	0.543
ENST00000422294.4_1_LINC01119-004	F	0.543
ENST00000520840.5_1_RP11-875O11.3-002	A	0.539
ENST00000621523.1_1_CTD-2026K11.4-001	F	0.539
ENST00000578774.1_1_CTD-2267D19.3-001	A	0.538
ENST00000553135.1_1_LINC01481-003	F	0.536
ENST00000625139.1_1_RP11-477I4.4-001	F	0.536
ENST00000623593.1_1_RP11-1334A24.5-001	F	0.533
ENST00000568895.1_1_CTD-2515A14.1-001	F	0.533
ENST00000409054.1_1_LINC00152-005	A	0.532
ENST00000438202.5_1_SVIL-AS1-008	A	0.532
ENST00000560865.1_1_CTD-2647L4.4-001	F	0.532
ENST00000458002.6_1_RP11-541P9.3-001	A	0.532
ENST00000515466.1_1_NNT-AS1-004	A	0.531
ENST00000592431.1_1_CTD-2538C1.2-001	F	0.531
ENST00000624324.1_1_CTD-2231E14.2-001	A	0.529
ENST00000624074.1_1_CTD-2233K9.1-001	F	0.529
ENST00000452247.6_1_PRKG1-AS1-001	F	0.528
ENST00000412553.5_1_LINC00652-003	F	0.528
ENST00000333139.3_1_C11ORF72-001	F	0.527
ENST00000518822.1_1_CTD-2336O2.1-001	A	0.527
ENST00000514519.1_1_RP11-259O2.3-001	F	0.526
ENST00000568759.1_1_RP11-719K4.6-001	F	0.526
ENST00000623712.1_1_CTB-151G24.2-001	F	0.526
ENST00000617759.1_1_RP11-680G24.6-001	F	0.526
ENST00000446751.5_1_NUTM2A-AS1-012	A	0.525
ENST00000443766.3_RP11-435B5.4-008	A	0.525
ENST00000636824.1_1_RP11-122G18.11-001	F	0.523
ENST00000475441.5_1_SNHG12-011	F	0.521
ENST00000427373.5_1_LINC00266-4P-001	A	0.52
ENST00000585279.1_1_LINC00909-003	F	0.519
ENST00000517959.1_1_CTD-2336O2.1-002	A	0.518
ENST00000444046.5_1_DSCAM-AS1-003	F	0.518
ENST00000606617.1_1_RP1-317E23.7-001	F	0.517
ENST00000592820.1_1_RP11-820I16.3-001	F	0.516
ENST00000607025.1_1_RP11-572O6.1-001	F	0.516
ENST00000592274.1_1_CACTIN-AS1-001	F	0.514
ENST00000414948.1_1_ENO1-IT1-001	F	0.511
ENST00000546789.1_1_RP11-977G19.12-001	F	0.51
ENST00000579049.1_1_RP11-178F10.1-001	F	0.51
ENST00000589740.1_1_CTD-2319I12.2-001	F	0.51
ENST00000524062.5_1_TPT1-AS1-001	A	0.509
ENST00000528233.1_1_RSF1-IT1-001	F	0.509
ENST00000449289.5_1_GAS5-008	A	0.508
ENST00000453324.5_1_LINC00969-041	A	0.507
ENST00000607421.1_1_U47924.31-001	A	0.506
ENST00000562328.2_1_RP11-378A13.1-001	F	0.505
ENST00000377879.7_1_LINC01545-001	F	0.504
ENST00000438894.1_1_LINC00174-003	A	0.504
ENST00000591702.1_1_RP11-206L10.9-020	F	0.503
ENST00000526612.1_1_RP11-326C3.7-001	F	0.502
ENST00000570267.2_1_RP11-46C24.7-001	F	0.497
ENST00000637770.1_1_RP11-434E6.5-001	A	0.497
ENST00000425358.2_1_HOTAIRM1-004	A	0.495
ENST00000497086.5_1_RP1-178F15.5-002	A	0.495
ENST00000442821.1_1_AC009236.2-001	A	0.494
ENST00000514061.2_1_CTC-303L1.2-001	F	0.493
ENST00000614537.4_1_RP11-78J21.7-003	A	0.491
ENST00000541615.5_1_SNHG1-020	A	0.491
ENST00000602422.1_1_RP11-73M18.8-001	F	0.489
ENST00000598340.2_1_RP5-907D15.4-001	F	0.489
ENST00000436506.1_1_AC009299.3-002	A	0.486
ENST00000623894.1_1_RP3-424M6.4-001	A	0.485
ENST00000523354.1_1_THUMPD3-AS1-010	A	0.485
ENST00000429104.1_1_LINC00843-002	F	0.484
ENST00000447139.1_1_AC046143.3-001	F	0.483
ENST00000609315.1_1_RP11-339B21.13-001	F	0.483
ENST00000623071.1_1_RP11-411B10.7-001	F	0.478
ENST00000619654.1_1_CTD-2017F17.2-001	F	0.478
ENST00000596816.1_1_CTC-429P9.5-001	F	0.477
ENST00000514984.1_1_CTBP1-AS2-003	A	0.477
ENST00000438436.2_1_RNASEH1-AS1-001	A	0.475
ENST00000430302.1_1_RP11-111F5.4-004	A	0.475
ENST00000606697.5_1_NNT-AS1-003	A	0.472
ENST00000623634.1_1_DNM1P41-001	F	0.472
ENST00000602412.1_RP11-343N15.5-001	F	0.472
ENST00000584959.1_1_RP11-927P21.1-003	F	0.472
ENST00000588753.1_1_MCM3AP-AS1-008	A	0.471
ENST00000609831.5_1_CTD-2303H24.2-011	A	0.471
ENST00000502041.2_1_CKMT2-AS1-004	A	0.469
ENST00000414344.1_RP11-640M9.1-018	A	0.468
ENST00000618020.1_1_CPEB1-AS1-002	F	0.468
ENST00000604346.1_PCBP1-AS1-059	F	0.467
ENST00000596296.1_1_CTD-2619J13.16-001	F	0.466
ENST00000610157.1_RP6-42F4.1-001	F	0.465
ENST00000496793.1_1_ARRDC1-AS1-002	A	0.464
ENST00000540171.2_1_RP11-982M15.6-001	A	0.464
ENST00000517411.1_1_MINCR-002	A	0.464
ENST00000623888.1_1_CTA-243E7.4-001	F	0.464
ENST00000448245.1_1_RP11-537H15.3-002	F	0.464
ENST00000610057.1_1_RP11-290D2.6-001	F	0.463
ENST00000514334.1_1_RP11-181K12.2-001	F	0.462
ENST00000533736.5_1_RP11-539G18.3-001	A	0.462
ENST00000437713.5_1_TTC28-AS1-003	A	0.461
ENST00000594367.1_1_NAPA-AS1-002	F	0.461
ENST00000607644.1_1_RP11-532F6.4-001	A	0.46
ENST00000606771.1_1_RP11-500C11.3-001	A	0.459
ENST00000528551.1_1_AP003068.23-002	A	0.459
ENST00000596276.1_1_MIR296-001	F	0.459
ENST00000609432.1_1_CTA-217C2.2-001	F	0.459
ENST00000366424.2_1_AC144450.2-001	F	0.456
ENST00000580979.1_1_RP11-848P1.2-001	A	0.456
ENST00000593346.1_1_FAM223B-201	F	0.456
ENST00000561521.1_1_LINC00662-001	F	0.455
ENST00000526947.1_1_RP11-550A5.2-001	F	0.452
ENST00000624172.1_1_RP11-335K5.3-001	A	0.452
ENST00000442007.1_1_RP11-398K22.12-002	A	0.452
ENST00000561473.1_1_CTA-254O6.1-001	A	0.452
ENST00000446754.2_1_RP11-321L2.2-001	F	0.452
ENST00000510987.1_1_CTD-2013M15.1-001	A	0.45
ENST00000526585.1_1_RP11-21L23.3-002	A	0.449
ENST00000457147.1_1_DNAJC9-AS1-001	A	0.449
ENST00000595133.1_CTD-2337J16.1-001	F	0.449
ENST00000574526.1_1_RP11-353N14.4-001	A	0.448
ENST00000454631.1_1_RP11-295G20.2-005	A	0.447
ENST00000429010.1_1_LINC01447-001	A	0.447
ENST00000531268.1_1_CTD-2609K8.3-001	A	0.445
ENST00000590697.1_1_CTC-559E9.5-001	F	0.444
ENST00000453155.1_1_RP11-567E21.3-001	F	0.443
ENST00000416221.5_1_RP11-295G20.2-001	A	0.442
ENST00000560029.5_1_CRNDE-010	F	0.442
ENST00000506093.1_1_RP11-332J15.3-001	A	0.44
ENST00000625763.1_1_RP11-900F13.3-001	F	0.439
ENST00000444465.1_1_LINC00473-002	A	0.438
ENST00000392385.2_1_RP11-306O13.1-001	F	0.438
ENST00000503695.4_1_RP11-46H11.3-001	A	0.438
ENST00000531609.1_1_CTD-2509G16.2-001	F	0.438
ENST00000554008.5_1_RP11-486O13.2-002	F	0.438
ENST00000612531.1_1_RP11-81H14.1-001	F	0.438
ENST00000582774.1_1_RP11-1376P16.1-001	F	0.437
ENST00000444359.1_1_RP11-316M21.6-001	F	0.436
ENST00000571449.1_1_ZNF213-AS1-004	A	0.435
ENST00000520395.1_1_HOXA11-AS-004	A	0.431
ENST00000559756.1_1_AC074212.5-001	F	0.431
ENST00000505347.1_1_RP11-3J1.1-001	F	0.431
ENST00000560886.5_1_RP11-184D12.1-001	A	0.429
ENST00000542933.5_1_LINC01089-006	F	0.428
ENST00000589515.2_SPPL2B-012	A	0.428
ENST00000609125.1_1_CTD-2555O16.4-001	A	0.426
ENST00000549860.1_1_RP11-977G19.11-001	A	0.424
ENST00000569149.1_1_TUG1-004	F	0.423
ENST00000400985.3_1_RP11-800A3.2-001	A	0.419
ENST00000559356.1_1_EIF3J-AS1-003	A	0.418
ENST00000611189.1_1_RP11-104N10.2-001	F	0.417
ENST00000540410.1_1_RP11-17G12.2-001	F	0.417
ENST00000628442.1_1_AC006547.13-011	F	0.417
ENST00000612055.1_1_RP11-392O17.2-001	F	0.417
ENST00000518818.1_1_CTC-308K20.1-001	A	0.416
ENST00000576943.1_1_ZNF213-AS1-012	F	0.416
ENST00000561324.1_1_CTD-2329K10.1-001	F	0.415
ENST00000419983.5_1_RP11-160H22.5-004	A	0.415
ENST00000589777.1_1_WFDC21P-008	A	0.414
ENST00000427259.1_1_LINC00476-005	A	0.414
ENST00000558044.1_1_RP11-245C17.2-001	A	0.413
ENST00000406213.1_1_MIF-AS1-001	F	0.411
ENST00000501520.1_1_RP11-57A19.2-001	F	0.41
ENST00000601701.1_2_RP13-39P12.3-002	F	0.409
ENST00000508096.1_1_RP11-298J20.4-001	A	0.408
ENST00000476274.6_1_RP11-203J24.9-003	A	0.407
ENST00000611039.1_1_AC004019.13-201	A	0.407
ENST00000591038.1_1_CTD-2562J15.4-001	A	0.407
ENST00000637577.1_1_FIRRE-002	F	0.406
ENST00000460022.6_2_AC009403.2-005	A	0.406
ENST00000476130.2_1_RP13-631K18.3-001	A	0.404
ENST00000623710.1_1_RP11-227G15.12-002	F	0.404
ENST00000564165.1_1_RP11-19N8.4-002	F	0.403
ENST00000624264.1_1_CTA-212A2.3-001	F	0.402
ENST00000460041.5_1_HOXB-AS3-008	F	0.402
ENST00000616527.4_1_MALAT1-012	F	0.402
ENST00000604070.1_1_RP3-368A4.6-001	F	0.401
ENST00000521819.1_1_OSGEPL1-AS1-002	A	0.4
ENST00000511947.2_1_RP11-338H14.1-001	F	0.399
ENST00000555918.1_1_RP11-317N8.5-001	A	0.397
ENST00000444381.1_1_RP3-508I15.9-001	F	0.397
ENST00000561653.1_1_RP11-715J22.3-001	F	0.396
ENST00000510261.1_1_CTD-2116N20.1-001	F	0.395
ENST00000607600.1_1_RP1-261G23.7-001	F	0.395
ENST00000625041.1_1_RP11-574K11.24-001	A	0.394
ENST00000592422.5_1_MAP3K14-AS1-006	A	0.394
ENST00000501322.2_1_RP11-366H4.3-001	F	0.394
ENST00000607338.1_1_RP4-657D16.6-001	A	0.394
ENST00000624669.1_1_KB-176G8.1-001	A	0.394
ENST00000310771.8_1_STAG3L5P-PVRIG2P-PILRB-001	A	0.393
ENST00000567508.1_1_RP1-39G22.7-001	A	0.391
ENST00000623520.1_1_RP11-354E23.3-001	A	0.391
ENST00000571302.1_1_RP11-462G12.2-001	F	0.39
ENST00000544868.2_1_MALAT1-007	F	0.39
ENST00000428254.5_1_ZNF337-AS1-005	A	0.39
ENST00000587534.1_1_CTD-2020K17.3-001	F	0.389
ENST00000561606.1_1_CTD-2256P15.2-001	A	0.389
ENST00000421315.1_1_RP11-398K22.12-001	A	0.389
ENST00000596643.5_1_CTD-3131K8.2-003	A	0.389
ENST00000607830.1_1_CTD-2035E11.4-001	F	0.388
ENST00000506460.1_1_RP11-452C8.1-001	F	0.388
ENST00000411553.2_1_HCG11-001	F	0.387
ENST00000436772.1_1_MIR92B-004	F	0.387
ENST00000573187.1_1_AC113189.5-004	A	0.387
ENST00000429681.1_1_RP13-131K19.1-002	F	0.386
ENST00000419851.6_1_RP11-295P9.3-003	F	0.385
ENST00000457853.1_1_LINC01270-002	A	0.385
ENST00000446527.5_1_RP11-421L21.3-004	A	0.384
ENST00000342757.2_1_LINC00319-002	F	0.384
ENST00000635112.1_1_LINC01133-003	F	0.384
ENST00000563569.1_1_AC008088.4-001	F	0.384
ENST00000453026.6_1_AC009948.5-005	A	0.384
ENST00000618814.1_1_RP11-566K19.6-005	A	0.384
ENST00000423346.1_1_RP3-508I15.10-001	F	0.383
ENST00000607222.1_1_RP11-345P4.9-001	F	0.381
ENST00000623619.1_1_RP11-1H8.5-001	F	0.381
ENST00000561624.2_1_CTD-2270L9.2-001	F	0.381
ENST00000586885.1_1_CTC-559E9.1-002	F	0.381
ENST00000620711.1_1_AC009120.6-005	F	0.38
ENST00000521541.1_1_RP11-317N12.1-002	A	0.379
ENST00000425211.5_1_CTD-2303H24.2-001	F	0.378
ENST00000603385.1_1_RP11-258C19.7-001	F	0.377
ENST00000553657.5_1_PSMA3-AS1-016	A	0.377
ENST00000608286.1_LL22NC03-N14H11.1-001	F	0.376
ENST00000431955.1_1_RP4-735C1.4-002	F	0.375
ENST00000558838.1_1_RP11-299G20.2-001	F	0.374
ENST00000500779.2_1_STARD4-AS1-002	A	0.374
ENST00000603264.1_1_RP11-731D1.4-001	F	0.373
ENST00000564352.1_1_RP11-57H14.4-001	F	0.371
ENST00000587188.1_1_CTC-459F4.3-012	A	0.371
ENST00000614362.1_1_RP11-379B18.5-017	A	0.371
ENST00000624584.1_1_RP11-113K21.6-001	F	0.371
ENST00000592918.5_2_AC005301.9-001	A	0.367
ENST00000558702.1_1_RP11-253M7.4-001	F	0.367
ENST00000591336.1_1_CTC-325H20.4-001	A	0.366
ENST00000448049.1_1_LINC00319-001	A	0.365
ENST00000568345.1_1_RP11-1007O24.2-001	F	0.365
ENST00000597226.1_1_CTC-429P9.2-001	F	0.365
ENST00000522778.1_1_LINC01609-002	F	0.363
ENST00000609270.1_1_RP11-109E12.1-001	A	0.363
ENST00000514146.1_1_TRIM52-AS1-002	A	0.362
ENST00000604747.1_1_TMCC1-AS1-004	A	0.361
ENST00000446720.2_1_RP11-114H21.2-001	F	0.359
ENST00000616569.1_1_RP5-1116H23.3-001	F	0.359
ENST00000632484.1_1_CTD-3113P16.11-001	F	0.358
ENST00000520913.1_1_PVT1-013	F	0.358
ENST00000602895.5_1_JPX-010	A	0.358
ENST00000355869.2_1_RP11-230G5.2-010	F	0.358
ENST00000371162.4_1_MIR4435-2HG-021	F	0.358
ENST00000453549.1_1_MIS18A-AS1-001	F	0.356
ENST00000458001.2_1_GAS6-AS1-001	F	0.353
ENST00000449984.1_1_RP11-298J20.3-001	F	0.353
ENST00000630008.2_1_RP5-1198O20.4-017	F	0.352
ENST00000619343.1_1_RP4-681N20.5-001	F	0.352
ENST00000398849.6_1_AC005562.1-001	A	0.351
ENST00000436326.2_RP11-435B5.4-005	A	0.349
ENST00000561107.5_1_SNHG21-003	A	0.348
ENST00000431117.1_1_AC008278.3-001	A	0.348
ENST00000586954.1_1_LINC00662-006	A	0.347
ENST00000416502.5_1_AC002451.3-002	A	0.345
ENST00000602461.1_1_MIR222HG-002	F	0.345
ENST00000458361.1_1_DDR1-AS1-001	F	0.344
ENST00000607458.1_1_RP11-28H5.2-001	F	0.344
ENST00000634803.1_1_CTD-2060L22.1-001	F	0.344
ENST00000618041.1_1_DDX11-AS1-003	F	0.344
ENST00000570096.1_1_RP4-616B8.4-001	A	0.342
ENST00000620777.1_1_RP5-1009E24.9-001	A	0.341
ENST00000597411.1_1_AC005253.2-001	F	0.338
ENST00000429962.1_1_THAP7-AS1-003	A	0.338
ENST00000441531.1_1_ACVR2B-AS1-001	F	0.338
ENST00000532296.1_1_RP5-901A4.1-001	F	0.338
ENST00000603360.1_1_RP13-216E22.5-001	F	0.337
ENST00000590622.5_1_LINC00665-006	A	0.336
ENST00000480904.2_1_THUMPD3-AS1-018	A	0.335
ENST00000441423.1_LINC00623-004	A	0.335
ENST00000564237.1_1_RP11-196G18.22-001	F	0.334
ENST00000579037.1_1_RP11-661C3.2-001	F	0.334
ENST00000514487.1_1_CTC-338M12.5-002	A	0.333
ENST00000604411.1_1_TSIX-001	F	0.333
ENST00000620791.1_1_RP11-617F23.1-002	A	0.332
ENST00000618311.4_1_LCA10-001	F	0.332
ENST00000580782.1_1_RP11-20B24.5-001	F	0.332
ENST00000580085.1_1_CTD-2349P21.9-001	F	0.33
ENST00000473550.1_1_DUBR-003	A	0.329
ENST00000605830.5_1_TMCC1-AS1-001	A	0.329
ENST00000607017.1_1_RP11-92K15.3-001	F	0.329
ENST00000563610.1_1_LA16C-390E6.4-001	F	0.328
ENST00000417281.2_1_CTC-338M12.4-002	F	0.328
ENST00000609543.1_PCBP1-AS1-060	F	0.328
ENST00000580790.1_1_BMS1P4-001	A	0.327
ENST00000607284.1_1_CTC-487M23.7-001	F	0.327
ENST00000588565.5_1_DNAH17-AS1-002	A	0.326
ENST00000599259.1_1_PTOV1-AS2-003	F	0.326
ENST00000453103.1_1_DGUOK-AS1-002	A	0.325
ENST00000515670.1_1_RP11-576N17.5-001	F	0.324
ENST00000391707.7_1_LINC00685-001	A	0.324
ENST00000391707.7_1_PAR_Y_LINC00685-001	A	0.324
ENST00000523427.1_1_PVT1-011	A	0.324
ENST00000599803.1_1_CTD-2245F17.9-001	A	0.323
ENST00000428939.3_1_HOTAIRM1-003	A	0.322
ENST00000592547.1_1_RP11-206L10.9-005	F	0.322
ENST00000632757.1_1_RP11-304C12.5-001	A	0.322
ENST00000608317.1_1_PAXIP1-AS1-001	A	0.321
ENST00000508000.5_1_CTD-2015H6.3-002	A	0.32
ENST00000555562.1_1_FOXN3-AS1-001	A	0.32
ENST00000429343.1_1_AC097468.7-001	A	0.32
ENST00000593300.1_1_HOTAIRM1-006	F	0.319
ENST00000326677.9_1_ZFAS1-002	A	0.318
ENST00000567253.1_1_RP11-723O4.9-001	F	0.318
ENST00000633579.1_1_RP11-479O9.4-001	A	0.315
ENST00000624214.1_1_RP11-447D11.3-001	F	0.315
[truncated: 2,352 more rows]
